# Supplementary material for: Crystal structure and Hirshfeld surface analysis of (E)-N′-[4-(piperidin-1-yl)benzyl­idene]aryl­sulfono­hydrazides
Source: Acta Crystallogr E Crystallogr Commun. 2018 Nov 22;74(Pt 12):1826–32. doi: 10.1107/S2056989018016237 (PMC6281096; doi:10.1107/S2056989018016237)
Supplement: Supplementary file 1 [file e-74-01826-sup1.cif]

##############################################################################
#                                                                            #
# This CIF contains the data in a paper accepted for publication in          #
# Acta Crystallographica Section E. It conforms to the requirements of       #
# Notes for Authors for Acta Crystallographica Section E, and has been       #
# peer reviewed under the auspices of the IUCr Commission on Journals.       #
#                                                                            #
# Full details of the Crystallographic Information File format               #
# are given in the paper "The Crystallographic Information File (CIF):       #
# a New Standard Archive File for Crystallography" by S. R. Hall, F. H.      #
# Allen and I. D. Brown [Acta Cryst. (1991), A47, 655-685].                  #
#                                                                            #
# The current version of the core CIF dictionary is obtainable from          #
# ftp://ftp.iucr.org/pub/cif_core.dic.                                       #
#                                                                            #
# Software is freely available for graphical display of the structure(s)     #
# in this CIF. For information consult the CIF software page                 #
# http://www.iucr.org/resources/cif/software.                                #
#                                                                            #
# This file may be used for bona fide research purposes within the           #
# scientific community so long as proper attribution is given to the journal # 
# article from which it was obtained.                                        #
#                                                                            #
##############################################################################
data_I
_audit_creation_method     SHELXL-2014/6
_chemical_name_systematic
;
(<i>E</i>)-<i>N</i>'-[4-(Piperidin-1-yl)benzylidene]benzenesulfonohydrazide
;
_chemical_name_common     ?
_chemical_formula_moiety     'C18 H21 N3 O2 S'
_chemical_formula_sum     'C18 H21 N3 O2 S'
_chemical_formula_weight     343.44
_chemical_melting_point     ?
_space_group_crystal_system     monoclinic
_space_group_name_H-M_alt     'P 21/c'
_space_group_name_Hall     '-P 2ybc'
loop_
    _space_group_symop_operation_xyz
    'x, y, z'
    '-x, y+1/2, -z+1/2'
    '-x, -y, -z'
    'x, -y-1/2, z-1/2'
_cell_length_a     19.221(2)
_cell_length_b     5.4270(7)
_cell_length_c     17.143(2)
_cell_angle_alpha     90
_cell_angle_beta     105.45(2)
_cell_angle_gamma     90
_cell_volume     1723.6(4)
_cell_formula_units_Z     4
_cell_measurement_reflns_used     2039
_cell_measurement_theta_min     2.80
_cell_measurement_theta_max     27.83
_cell_measurement_temperature     293(2)
_exptl_crystal_description     prism
_exptl_crystal_colour     colourless
_exptl_crystal_size_max     0.440
_exptl_crystal_size_mid     0.320
_exptl_crystal_size_min     0.280
_exptl_crystal_density_diffrn     1.323
_exptl_crystal_density_meas     ?
_exptl_crystal_density_method     ?
_exptl_crystal_F_000     728
_exptl_absorpt_coefficient_mu     0.203
_exptl_absorpt_correction_type     multi-scan
_exptl_absorpt_process_details
;
(CrysAlis RED; Oxford Diffraction, 2009)
;
_exptl_absorpt_correction_T_min     0.916
_exptl_absorpt_correction_T_max     0.945
_diffrn_ambient_temperature     293(2)
_diffrn_source     'Enhance (Mo) X-ray Source'
_diffrn_radiation_type     MoK\a
_diffrn_radiation_wavelength     0.71073
_diffrn_measurement_device_type
;
Oxford Diffraction Xcalibur diffractometer with Sapphire CCD
;
_diffrn_measurement_method
;
Rotation method data acquisition using omega scans.
;
_diffrn_detector_area_resol_mean     ?
_diffrn_reflns_number     6052
_diffrn_reflns_av_R_equivalents     0.0194
_diffrn_reflns_av_unetI/netI     0.0243
_diffrn_reflns_theta_min     2.833
_diffrn_reflns_theta_max     25.348
_diffrn_reflns_theta_full     25.242
_diffrn_measured_fraction_theta_max     0.998
_diffrn_measured_fraction_theta_full     0.998
_diffrn_reflns_limit_h_min     -23
_diffrn_reflns_limit_h_max     20
_diffrn_reflns_limit_k_min     -4
_diffrn_reflns_limit_k_max     6
_diffrn_reflns_limit_l_min     -19
_diffrn_reflns_limit_l_max     20
_refine_special_details     ?
_reflns_number_total     3164
_reflns_number_gt     2475
_reflns_threshold_expression     'I > 2\s(I)'
_refine_ls_structure_factor_coef     Fsqd
_refine_ls_matrix_type     full
_refine_ls_R_factor_all     0.0610
_refine_ls_R_factor_gt     0.0429
_refine_ls_wR_factor_gt     0.0977
_refine_ls_wR_factor_ref     0.1080
_refine_ls_goodness_of_fit_ref     1.057
_refine_ls_restrained_S_all     1.057
_refine_ls_number_reflns     3164
_refine_ls_number_parameters     220
_refine_ls_number_restraints     0
_refine_ls_hydrogen_treatment     mixed
_refine_ls_weighting_scheme     calc
_refine_ls_weighting_details
              'w=1/[\s^2^(Fo^2^)+(0.0438P)^2^+0.7956P] where P=(Fo^2^+2Fc^2^)/3'
_atom_sites_solution_hydrogens     mixed
_atom_sites_solution_primary     ?
_atom_sites_solution_secondary     ?
_refine_ls_shift/su_max     0.001
_refine_ls_shift/su_mean     0.000
_refine_diff_density_max     0.243
_refine_diff_density_min     -0.307
_refine_ls_extinction_method     none
_refine_ls_extinction_coef     .
loop_
    _atom_type_symbol
    _atom_type_description
    _atom_type_scat_dispersion_real
    _atom_type_scat_dispersion_imag
    _atom_type_scat_source
    'C' 'C' 0.0033 0.0016
                         'International Tables Vol C Tables 4.2.6.8 and 6.1.1.4'
    'H' 'H' 0.0000 0.0000
                         'International Tables Vol C Tables 4.2.6.8 and 6.1.1.4'
    'N' 'N' 0.0061 0.0033
                         'International Tables Vol C Tables 4.2.6.8 and 6.1.1.4'
    'O' 'O' 0.0106 0.0060
                         'International Tables Vol C Tables 4.2.6.8 and 6.1.1.4'
    'S' 'S' 0.1246 0.1234
                         'International Tables Vol C Tables 4.2.6.8 and 6.1.1.4'
_computing_data_collection
;
CrysAlis CCD (Oxford Diffraction, 2009)
;
_computing_cell_refinement
;
CrysAlis RED (Oxford Diffraction, 2009)
;
_computing_data_reduction
;
CrysAlis RED (Oxford Diffraction, 2009)
;
_computing_structure_solution
;
<i>SHELXS2013/1</i> (Sheldrick, 2008)
;
_computing_structure_refinement
;
<i>SHELXL2014/6</i> (Sheldrick, 2015)
;
_computing_molecular_graphics
;
PLATON (Spek, 2003)
;
_computing_publication_material
;
<i>SHELXL2014/6</i> (Sheldrick, 2015)
;
loop_
    _atom_site_type_symbol
    _atom_site_label
    _atom_site_fract_x
    _atom_site_fract_y
    _atom_site_fract_z
    _atom_site_U_iso_or_equiv
    _atom_site_adp_type
    _atom_site_calc_flag
    _atom_site_occupancy
    _atom_site_disorder_assembly
    _atom_site_disorder_group
    C C1 0.60577(10) 0.1520(4) 0.46537(12) 0.0384(5) Uani d 1 . .
    C C2 0.63592(13) -0.0066(5) 0.42141(15) 0.0553(6) Uani d 1 . .
    H H2 0.6625 -0.1422 0.4460 0.066 Uiso calc 1 . .
    C C3 0.62614(16) 0.0387(6) 0.33995(17) 0.0720(8) Uani d 1 . .
    H H3 0.6459 -0.0684 0.3093 0.086 Uiso calc 1 . .
    C C4 0.58782(15) 0.2386(6) 0.30389(15) 0.0699(8) Uani d 1 . .
    H H4 0.5821 0.2681 0.2491 0.084 Uiso calc 1 . .
    C C5 0.55771(13) 0.3960(6) 0.34822(16) 0.0692(8) Uani d 1 . .
    H H5 0.5311 0.5309 0.3232 0.083 Uiso calc 1 . .
    C C6 0.56663(12) 0.3554(5) 0.42987(14) 0.0551(6) Uani d 1 . .
    H H6 0.5467 0.4627 0.4603 0.066 Uiso calc 1 . .
    C C7 0.79265(11) 0.4355(4) 0.63390(11) 0.0403(5) Uani d 1 . .
    H H7 0.7761 0.5782 0.6531 0.048 Uiso calc 1 . .
    C C8 0.86830(11) 0.4209(4) 0.63351(11) 0.0378(5) Uani d 1 . .
    C C9 0.89690(11) 0.2255(4) 0.59921(12) 0.0434(5) Uani d 1 . .
    H H9 0.8667 0.0973 0.5749 0.052 Uiso calc 1 . .
    C C10 0.96855(11) 0.2183(4) 0.60049(12) 0.0431(5) Uani d 1 . .
    H H10 0.9857 0.0851 0.5770 0.052 Uiso calc 1 . .
    C C11 1.01676(10) 0.4064(4) 0.63636(11) 0.0353(4) Uani d 1 . .
    C C12 0.98802(11) 0.5993(4) 0.67192(12) 0.0428(5) Uani d 1 . .
    H H12 1.0181 0.7265 0.6972 0.051 Uiso calc 1 . .
    C C13 0.91592(12) 0.6049(4) 0.67031(12) 0.0435(5) Uani d 1 . .
    H H13 0.8987 0.7361 0.6947 0.052 Uiso calc 1 . .
    C C14 1.10674(12) 0.2969(5) 0.56571(14) 0.0529(6) Uani d 1 . .
    H H14A 1.0889 0.4113 0.5214 0.063 Uiso calc 1 . .
    H H14B 1.0816 0.1418 0.5511 0.063 Uiso calc 1 . .
    C C15 1.18625(13) 0.2563(5) 0.57619(18) 0.0657(7) Uani d 1 . .
    H H15A 1.2026 0.1212 0.6137 0.079 Uiso calc 1 . .
    H H15B 1.1941 0.2101 0.5245 0.079 Uiso calc 1 . .
    C C16 1.22997(12) 0.4823(5) 0.60752(15) 0.0558(6) Uani d 1 . .
    H H16A 1.2810 0.4462 0.6174 0.067 Uiso calc 1 . .
    H H16B 1.2178 0.6135 0.5678 0.067 Uiso calc 1 . .
    C C17 1.21388(12) 0.5618(5) 0.68471(14) 0.0595(7) Uani d 1 . .
    H H17A 1.2402 0.7120 0.7040 0.071 Uiso calc 1 . .
    H H17B 1.2302 0.4356 0.7256 0.071 Uiso calc 1 . .
    C C18 1.13426(12) 0.6062(5) 0.67295(15) 0.0573(6) Uani d 1 . .
    H H18A 1.1257 0.6457 0.7248 0.069 Uiso calc 1 . .
    H H18B 1.1195 0.7471 0.6376 0.069 Uiso calc 1 . .
    N N1 0.67909(9) 0.2983(4) 0.61782(11) 0.0422(4) Uani d 1 . .
    H H1N 0.6650(12) 0.444(4) 0.6160(14) 0.051 Uiso d 1 . .
    N N2 0.74846(9) 0.2602(3) 0.60892(10) 0.0412(4) Uani d 1 . .
    N N3 1.09002(9) 0.3935(3) 0.63815(9) 0.0387(4) Uani d 1 . .
    O O1 0.64512(9) -0.1391(3) 0.58934(10) 0.0571(4) Uani d 1 . .
    O O2 0.55362(8) 0.1803(3) 0.59001(9) 0.0547(4) Uani d 1 . .
    S S1 0.61709(3) 0.10285(10) 0.56935(3) 0.04091(17) Uani d 1 . .
loop_
    _atom_site_aniso_label
    _atom_site_aniso_U_11
    _atom_site_aniso_U_22
    _atom_site_aniso_U_33
    _atom_site_aniso_U_12
    _atom_site_aniso_U_13
    _atom_site_aniso_U_23
    C1 0.0281(10) 0.0418(12) 0.0442(11) -0.0031(9) 0.0075(8) -0.0030(9)
    C2 0.0554(14) 0.0543(14) 0.0594(15) 0.0026(12) 0.0210(11) -0.0046(12)
    C3 0.0813(19) 0.083(2) 0.0578(16) -0.0118(17) 0.0297(14) -0.0194(16)
    C4 0.0640(16) 0.102(2) 0.0386(13) -0.0277(17) 0.0046(12) -0.0034(15)
    C5 0.0536(15) 0.089(2) 0.0564(16) 0.0059(15) -0.0001(12) 0.0206(15)
    C6 0.0480(13) 0.0631(16) 0.0524(14) 0.0131(12) 0.0103(10) 0.0074(12)
    C7 0.0473(12) 0.0377(12) 0.0347(11) 0.0034(10) 0.0089(9) 0.0014(9)
    C8 0.0426(11) 0.0356(11) 0.0324(10) -0.0006(9) 0.0050(8) 0.0045(9)
    C9 0.0443(12) 0.0349(11) 0.0459(12) -0.0086(10) 0.0033(9) -0.0063(10)
    C10 0.0465(12) 0.0318(11) 0.0483(12) -0.0028(10) 0.0079(10) -0.0092(10)
    C11 0.0432(11) 0.0312(10) 0.0278(9) -0.0037(9) 0.0027(8) 0.0018(8)
    C12 0.0503(12) 0.0339(11) 0.0415(11) -0.0107(10) 0.0073(9) -0.0086(9)
    C13 0.0523(12) 0.0352(11) 0.0430(11) -0.0014(10) 0.0126(9) -0.0063(10)
    C14 0.0505(13) 0.0579(15) 0.0492(13) -0.0097(11) 0.0116(10) -0.0172(12)
    C15 0.0519(14) 0.0626(17) 0.0857(19) -0.0081(13) 0.0235(13) -0.0283(15)
    C16 0.0453(13) 0.0577(15) 0.0657(15) -0.0070(12) 0.0171(11) -0.0130(12)
    C17 0.0481(13) 0.0739(18) 0.0535(14) -0.0195(13) 0.0082(11) -0.0148(13)
    C18 0.0536(14) 0.0606(16) 0.0598(15) -0.0205(12) 0.0191(11) -0.0261(12)
    N1 0.0397(10) 0.0413(10) 0.0444(10) 0.0028(8) 0.0089(8) -0.0016(9)
    N2 0.0382(9) 0.0433(10) 0.0393(9) 0.0021(8) 0.0055(7) 0.0022(8)
    N3 0.0422(9) 0.0387(10) 0.0330(9) -0.0091(8) 0.0062(7) -0.0053(7)
    O1 0.0619(10) 0.0391(9) 0.0689(11) 0.0043(8) 0.0147(8) 0.0115(8)
    O2 0.0444(9) 0.0671(11) 0.0572(9) 0.0011(8) 0.0216(7) 0.0009(8)
    S1 0.0378(3) 0.0397(3) 0.0456(3) 0.0016(2) 0.0118(2) 0.0042(2)
_geom_special_details
;
 All esds (except the esd in the dihedral angle between two l.s. planes)
 are estimated using the full covariance matrix.  The cell esds are taken
 into account individually in the estimation of esds in distances, angles
 and torsion angles; correlations between esds in cell parameters are only
 used when they are defined by crystal symmetry.  An approximate (isotropic)
 treatment of cell esds is used for estimating esds involving l.s. planes.
;
loop_
    _geom_bond_atom_site_label_1
    _geom_bond_atom_site_label_2
    _geom_bond_site_symmetry_2
    _geom_bond_distance
    _geom_bond_publ_flag
    C1 C2 . 1.370(3) ?
    C1 C6 . 1.383(3) ?
    C1 S1 . 1.758(2) ?
    C2 C3 . 1.381(4) ?
    C2 H2 . 0.9300 ?
    C3 C4 . 1.363(4) ?
    C3 H3 . 0.9300 ?
    C4 C5 . 1.370(4) ?
    C4 H4 . 0.9300 ?
    C5 C6 . 1.382(3) ?
    C5 H5 . 0.9300 ?
    C6 H6 . 0.9300 ?
    C7 N2 . 1.271(3) ?
    C7 C8 . 1.458(3) ?
    C7 H7 . 0.9300 ?
    C8 C13 . 1.387(3) ?
    C8 C9 . 1.395(3) ?
    C9 C10 . 1.372(3) ?
    C9 H9 . 0.9300 ?
    C10 C11 . 1.406(3) ?
    C10 H10 . 0.9300 ?
    C11 C12 . 1.397(3) ?
    C11 N3 . 1.402(2) ?
    C12 C13 . 1.379(3) ?
    C12 H12 . 0.9300 ?
    C13 H13 . 0.9300 ?
    C14 N3 . 1.460(3) ?
    C14 C15 . 1.507(3) ?
    C14 H14A . 0.9700 ?
    C14 H14B . 0.9700 ?
    C15 C16 . 1.503(3) ?
    C15 H15A . 0.9700 ?
    C15 H15B . 0.9700 ?
    C16 C17 . 1.500(3) ?
    C16 H16A . 0.9700 ?
    C16 H16B . 0.9700 ?
    C17 C18 . 1.509(3) ?
    C17 H17A . 0.9700 ?
    C17 H17B . 0.9700 ?
    C18 N3 . 1.463(3) ?
    C18 H18A . 0.9700 ?
    C18 H18B . 0.9700 ?
    N1 N2 . 1.397(2) ?
    N1 S1 . 1.6458(19) ?
    N1 H1N . 0.84(2) ?
    O1 S1 . 1.4258(16) ?
    O2 S1 . 1.4216(15) ?
loop_
    _geom_angle_atom_site_label_1
    _geom_angle_atom_site_label_2
    _geom_angle_atom_site_label_3
    _geom_angle_site_symmetry_1
    _geom_angle_site_symmetry_3
    _geom_angle
    _geom_angle_publ_flag
    C2 C1 C6 . . 121.3(2) ?
    C2 C1 S1 . . 120.43(17) ?
    C6 C1 S1 . . 118.24(17) ?
    C1 C2 C3 . . 118.8(2) ?
    C1 C2 H2 . . 120.6 ?
    C3 C2 H2 . . 120.6 ?
    C4 C3 C2 . . 120.8(3) ?
    C4 C3 H3 . . 119.6 ?
    C2 C3 H3 . . 119.6 ?
    C3 C4 C5 . . 120.1(2) ?
    C3 C4 H4 . . 119.9 ?
    C5 C4 H4 . . 119.9 ?
    C4 C5 C6 . . 120.4(3) ?
    C4 C5 H5 . . 119.8 ?
    C6 C5 H5 . . 119.8 ?
    C5 C6 C1 . . 118.6(2) ?
    C5 C6 H6 . . 120.7 ?
    C1 C6 H6 . . 120.7 ?
    N2 C7 C8 . . 122.39(19) ?
    N2 C7 H7 . . 118.8 ?
    C8 C7 H7 . . 118.8 ?
    C13 C8 C9 . . 116.90(19) ?
    C13 C8 C7 . . 119.79(19) ?
    C9 C8 C7 . . 123.29(19) ?
    C10 C9 C8 . . 121.45(19) ?
    C10 C9 H9 . . 119.3 ?
    C8 C9 H9 . . 119.3 ?
    C9 C10 C11 . . 121.9(2) ?
    C9 C10 H10 . . 119.1 ?
    C11 C10 H10 . . 119.1 ?
    C12 C11 N3 . . 122.65(18) ?
    C12 C11 C10 . . 116.36(19) ?
    N3 C11 C10 . . 120.96(18) ?
    C13 C12 C11 . . 121.31(19) ?
    C13 C12 H12 . . 119.3 ?
    C11 C12 H12 . . 119.3 ?
    C12 C13 C8 . . 122.1(2) ?
    C12 C13 H13 . . 119.0 ?
    C8 C13 H13 . . 119.0 ?
    N3 C14 C15 . . 113.40(18) ?
    N3 C14 H14A . . 108.9 ?
    C15 C14 H14A . . 108.9 ?
    N3 C14 H14B . . 108.9 ?
    C15 C14 H14B . . 108.9 ?
    H14A C14 H14B . . 107.7 ?
    C16 C15 C14 . . 112.1(2) ?
    C16 C15 H15A . . 109.2 ?
    C14 C15 H15A . . 109.2 ?
    C16 C15 H15B . . 109.2 ?
    C14 C15 H15B . . 109.2 ?
    H15A C15 H15B . . 107.9 ?
    C17 C16 C15 . . 108.8(2) ?
    C17 C16 H16A . . 109.9 ?
    C15 C16 H16A . . 109.9 ?
    C17 C16 H16B . . 109.9 ?
    C15 C16 H16B . . 109.9 ?
    H16A C16 H16B . . 108.3 ?
    C16 C17 C18 . . 111.60(19) ?
    C16 C17 H17A . . 109.3 ?
    C18 C17 H17A . . 109.3 ?
    C16 C17 H17B . . 109.3 ?
    C18 C17 H17B . . 109.3 ?
    H17A C17 H17B . . 108.0 ?
    N3 C18 C17 . . 112.8(2) ?
    N3 C18 H18A . . 109.0 ?
    C17 C18 H18A . . 109.0 ?
    N3 C18 H18B . . 109.0 ?
    C17 C18 H18B . . 109.0 ?
    H18A C18 H18B . . 107.8 ?
    N2 N1 S1 . . 115.68(14) ?
    N2 N1 H1N . . 116.4(17) ?
    S1 N1 H1N . . 114.2(16) ?
    C7 N2 N1 . . 115.09(18) ?
    C11 N3 C14 . . 116.53(15) ?
    C11 N3 C18 . . 116.14(17) ?
    C14 N3 C18 . . 113.21(17) ?
    O2 S1 O1 . . 120.46(10) ?
    O2 S1 N1 . . 103.75(10) ?
    O1 S1 N1 . . 107.20(10) ?
    O2 S1 C1 . . 108.99(9) ?
    O1 S1 C1 . . 108.67(10) ?
    N1 S1 C1 . . 106.95(9) ?
loop_
    _geom_torsion_atom_site_label_1
    _geom_torsion_atom_site_label_2
    _geom_torsion_atom_site_label_3
    _geom_torsion_atom_site_label_4
    _geom_torsion_site_symmetry_1
    _geom_torsion_site_symmetry_2
    _geom_torsion_site_symmetry_3
    _geom_torsion_site_symmetry_4
    _geom_torsion
    _geom_torsion_publ_flag
    C6 C1 C2 C3 . . . . -0.5(3) ?
    S1 C1 C2 C3 . . . . -179.69(19) ?
    C1 C2 C3 C4 . . . . 0.6(4) ?
    C2 C3 C4 C5 . . . . -0.8(4) ?
    C3 C4 C5 C6 . . . . 0.8(4) ?
    C4 C5 C6 C1 . . . . -0.7(4) ?
    C2 C1 C6 C5 . . . . 0.5(3) ?
    S1 C1 C6 C5 . . . . 179.75(18) ?
    N2 C7 C8 C13 . . . . -172.29(19) ?
    N2 C7 C8 C9 . . . . 6.1(3) ?
    C13 C8 C9 C10 . . . . -1.2(3) ?
    C7 C8 C9 C10 . . . . -179.67(19) ?
    C8 C9 C10 C11 . . . . 0.1(3) ?
    C9 C10 C11 C12 . . . . 1.1(3) ?
    C9 C10 C11 N3 . . . . 178.96(18) ?
    N3 C11 C12 C13 . . . . -178.92(18) ?
    C10 C11 C12 C13 . . . . -1.1(3) ?
    C11 C12 C13 C8 . . . . -0.1(3) ?
    C9 C8 C13 C12 . . . . 1.2(3) ?
    C7 C8 C13 C12 . . . . 179.73(19) ?
    N3 C14 C15 C16 . . . . -52.5(3) ?
    C14 C15 C16 C17 . . . . 55.3(3) ?
    C15 C16 C17 C18 . . . . -56.4(3) ?
    C16 C17 C18 N3 . . . . 54.7(3) ?
    C8 C7 N2 N1 . . . . 176.43(17) ?
    S1 N1 N2 C7 . . . . 167.78(14) ?
    C12 C11 N3 C14 . . . . -142.9(2) ?
    C10 C11 N3 C14 . . . . 39.3(3) ?
    C12 C11 N3 C18 . . . . -5.6(3) ?
    C10 C11 N3 C18 . . . . 176.68(19) ?
    C15 C14 N3 C11 . . . . -172.2(2) ?
    C15 C14 N3 C18 . . . . 49.3(3) ?
    C17 C18 N3 C11 . . . . 170.97(18) ?
    C17 C18 N3 C14 . . . . -50.3(3) ?
    N2 N1 S1 O2 . . . . 178.88(14) ?
    N2 N1 S1 O1 . . . . 50.42(17) ?
    N2 N1 S1 C1 . . . . -65.99(16) ?
    C2 C1 S1 O2 . . . . -145.87(18) ?
    C6 C1 S1 O2 . . . . 34.91(19) ?
    C2 C1 S1 O1 . . . . -12.9(2) ?
    C6 C1 S1 O1 . . . . 167.93(16) ?
    C2 C1 S1 N1 . . . . 102.56(19) ?
    C6 C1 S1 N1 . . . . -76.65(18) ?
loop_
    _geom_hbond_atom_site_label_D
    _geom_hbond_atom_site_label_H
    _geom_hbond_atom_site_label_A
    _geom_hbond_site_symmetry_A
    _geom_hbond_distance_DH
    _geom_hbond_distance_HA
    _geom_hbond_distance_DA
    _geom_hbond_angle_DHA
    N1 H1N O1 1_565 0.84(2) 2.32(2) 3.133(3) 165(2)
_shelx_space_group_comment
;
The symmetry employed for this shelxl refinement is uniquely defined
by the following loop, which should always be used as a source of
symmetry information in preference to the above space-group names.
They are only intended as comments.
;
_shelx_estimated_absorpt_T_min     0.916
_shelx_estimated_absorpt_T_max     0.945
_shelx_hkl_file
;
  -3   0   0 8896.20 52.3052   2
  -4   0   0 88068.9 746.360   2
   4   0   0 84576.7 591.040   1
  -5   0   0 63026.3 179.214   2
   5   0   0 63377.4 144.203   1
   6   0   0 27518.1 106.858   1
  -6   0   0 27417.6 130.017   2
  -7   0   0 5696.40 64.9655   2
   7   0   0 5674.24 52.9719   1
   8   0   0 22894.6 111.808   1
  -8   0   0 23101.8 138.363   2
  -9   0   0 32752.5 175.491   2
   9   0   0 33292.3 143.146   1
  10   0   0 4045.09 54.2657   1
 -10   0   0 4012.93 67.2794   2
  11   0   0 6033.27 69.4738   1
 -11   0   0 5767.86 83.6777   2
 -12   0   0 4394.64 78.1281   2
  12   0   0 4315.22 62.6992   1
 -13   0   0 2645.70 64.5666   2
  13   0   0 2712.68 52.6850   1
 -14   0   0 890.978 45.7137   2
  14   0   0 850.418 33.2155   1
 -15   0   0 814.410 46.2426   2
 -16   0   0 1710.69 63.4967   2
 -17   0   0 6947.96 121.736   2
 -18   0   0 286.958 40.8716   2
 -19   0   0 519.088 45.2337   2
 -20   0   0 46.6409 31.9825   2
 -21   0   0 252.957 39.7624   2
 -22   0   0 178.011 44.5286   2
 -23   0   0 309.508 47.8704   2
   0   1   0 87.3059 10.0618   0
  -1   1   0 45163.4 112.798   0
   1   1   0 44873.3 117.442   0
  -2  -1   0 63539.0 140.541   2
   2   1   0 63054.5 149.738   0
  -2   1   0 64176.6 140.965   0
  -3   1   0 21561.4 83.8183   2
  -3  -1   0 21475.3 93.4932   2
   3   1   0 21726.6 92.3675   0
  -4  -1   0 30233.2 121.384   2
  -4   1   0 29989.5 111.889   2
  -5  -1   0 12946.6 87.3131   2
  -5   1   0 12963.7 81.4973   2
  -6   1   0 3305.10 46.9236   2
  -6  -1   0 3307.46 49.6066   2
  -7  -1   0 3538.94 54.3276   2
  -7   1   0 3840.06 54.0850   2
  -8  -1   0 10418.9 97.0273   2
  -8   1   0 10603.2 93.9574   2
  -9   1   0 2171.97 48.3213   2
  -9  -1   0 2117.59 51.2867   2
 -10   1   0 7491.24 90.0768   2
  10   1   0 7361.43 82.6129   1
 -10  -1   0 7321.98 91.9951   2
 -11   1   0 291.144 25.9879   2
 -11  -1   0 278.555 28.3881   2
  11   1   0 249.329 23.4658   1
 -12  -1   0 4163.42 77.4440   2
 -12   1   0 4072.07 74.8826   2
  12   1   0 4173.35 69.8572   1
  13   1   0 717.219 34.4286   1
 -13  -1   0 671.930 38.9652   2
 -13   1   0 680.838 40.2173   2
 -14   1   0 145.896 30.7604   2
 -14  -1   0 158.400 32.8030   2
  14   1   0 142.257 25.4556   1
  15   1   0 6996.45 99.9077   1
 -15   1   0 6706.27 109.613   2
 -15  -1   0 6670.46 111.430   2
 -16   1   0 2167.36 71.1594   2
  16   1   0 2162.35 61.6134   1
 -16  -1   0 2127.82 70.3732   2
 -17   1   0 85.8405 35.5680   2
  17   1   0 149.026 30.2035   1
 -17  -1   0 119.832 36.4462   2
 -18   1   0 1178.58 58.6278   2
 -18  -1   0 1279.51 61.5813   2
 -19  -1   0 447.966 43.7463   2
 -19   1   0 435.120 46.3676   2
 -20  -1   0 277.166 40.2248   2
 -20   1   0 346.453 45.1449   2
 -21  -1   0 49.8661 34.5897   2
 -21   1   0 84.3198 40.2547   2
 -22  -1   0 272.488 44.4995   2
 -22   1   0 250.274 42.1254   2
 -23   1   0 281.582 52.4816   2
   0   2   0 2534.03 40.5806   0
   1   2   0 187.849 16.9391   0
  -1   2   0 107.670 13.3536   0
   2   2   0 1840.40 36.3636   0
  -2   2   0 1801.48 34.2490   0
   3   2   0 370.702 20.4471   0
  -3   2   0 368.639 19.4114   0
  -3   2   0 362.538 13.6394   3
  -3   2   0 350.799 15.4785   2
  -4   2   0 43.7732 11.5567   2
  -4   2   0 32.9342 14.2800   0
  -4  -2   0 37.0291 13.2000   2
   4   2   0 35.1292 15.5404   0
  -5   2   0 7408.32 67.2266   2
  -5  -2   0 7390.13 74.4798   2
   5   2   0 7390.97 75.2279   0
  -5   2   0 7368.03 71.7199   0
  -6  -2   0 1823.18 42.1485   2
  -6   2   0 1850.60 37.2528   2
  -7  -2   0 7732.92 86.1677   2
  -7   2   0 7435.21 76.8216   2
  -8  -2   0 5508.47 77.1328   2
  -8   2   0 5474.05 71.3432   2
  -9   2   0 468.893 28.4130   2
  -9  -2   0 535.337 32.3772   2
 -10   2   0 20.5674 21.1676   2
 -10  -2   0 39.3200 24.5459   2
 -11   2   0 20.7789 21.9332   2
 -11  -2   0 3.13717 26.2572   2
 -12  -2   0 2752.84 69.8806   2
 -12   2   0 2816.47 65.4781   2
  12   2   0 2699.56 63.8940   1
  13   2   0 4529.42 82.9777   1
 -13   2   0 4495.48 84.2117   2
 -13  -2   0 4480.60 90.7685   2
 -14   2   0 6657.14 106.108   2
 -14  -2   0 6643.89 113.812   2
  14   2   0 6675.20 104.650   1
  15   2   0 84.4439 31.3085   1
 -15  -2   0-16.8037 32.4838   2
 -15   2   0 75.3220 29.2807   2
 -16   2   0 31.4194 30.9523   2
 -16  -2   0-0.25827 27.2760   2
  16   2   0-0.88411 30.6413   1
 -17  -2   0 13.8636 31.6122   2
 -17   2   0-15.3978 30.2389   2
  17   2   0 26.0655 28.9284   1
 -18   2   0 105.972 32.1525   2
 -18  -2   0 69.2870 35.1369   2
  18   2   0 57.1354 29.3894   1
 -19  -2   0 10.9501 36.6025   2
  19   2   0-55.8399 25.5891   1
 -19   2   0 2.53643 35.8706   2
  20   2   0 513.661 44.2972   1
 -20  -2   0 500.918 48.8719   2
 -20   2   0 462.503 48.3589   2
 -21   2   0 126.592 35.5907   2
 -21  -2   0 69.1761 38.8702   2
 -22  -2   0-79.0144 42.6347   2
 -22   2   0-145.100 42.7464   2
 -23   2   0 223.540 47.1055   2
   0   3   0 19.0701 18.8957   0
  -1   3   0 982.672 34.3340   0
   1   3   0 917.292 33.9799   0
  -2   3   0 1660.58 42.4408   0
   2   3   0 1713.22 45.0090   0
   3   3   0 244.042 25.3755   0
  -3   3   0 207.472 21.4041   0
  -4   3   0 23915.5 150.916   0
   4   3   0 24751.1 160.479   0
  -4   3   0 24457.8 124.088   2
   5   3   0 13310.0 119.858   0
  -5   3   0 12986.4 98.0229   2
  -5   3   0 13013.5 113.890   0
  -6   3   0 1247.99 34.4122   2
   6   3   0 1130.22 40.4914   0
  -6   3   0 1193.70 40.1916   0
  -7   3   0 1520.31 38.4519   2
  -7  -3   0 1518.78 44.0193   2
  -7   3   0 1588.46 45.7760   0
  -8  -3   0 997.853 39.6168   2
  -8   3   0 986.341 38.0841   0
  -8   3   0 906.229 28.5856   2
  -9   3   0-1.74320 15.2798   2
  -9  -3   0 2.91834 22.2465   2
  -9   3   0 13.5945 19.5628   0
 -10   3   0 1209.35 40.1212   2
 -10  -3   0 1645.75 54.5204   2
 -11  -3   0 4648.52 89.5097   2
 -11   3   0 3254.15 66.3039   2
 -12  -3   0 3207.60 80.3250   2
  13   3   0 8056.99 120.435   1
 -13  -3   0 8092.62 125.176   2
 -14  -3   0 473.987 44.6726   2
  14   3   0 452.972 40.8293   1
 -15  -3   0 2883.59 82.0035   2
  15   3   0 2916.74 80.3041   1
 -16  -3   0 540.862 45.5813   2
  16   3   0 503.646 42.9312   1
 -17  -3   0 41.3361 25.3458   2
  17   3   0 45.5332 33.7781   1
 -18  -3   0 353.259 44.7114   2
  18   3   0 368.870 45.0878   1
  19   3   0 1205.04 63.3956   1
 -19  -3   0 1068.24 65.4172   2
 -20  -3   0 674.262 56.8363   2
  20   3   0 630.294 49.9736   1
 -21  -3   0 105.721 39.0187   2
  21   3   0 57.4227 41.1981   1
   0   4   0 5006.50 85.1886   0
   1   4   0 558.004 37.6918   0
  -1   4   0 581.775 38.6540   0
   2   4   0 4150.60 78.3326   0
  -2   4   0 4167.80 77.6655   0
  -3   4   0 1390.41 50.3382   0
   3   4   0 1358.25 50.4540   0
  -4   4   0 5118.70 85.1605   0
   4   4   0 5398.61 89.9144   0
  -5   4   0 925.445 40.6104   0
   5   4   0 947.857 44.9048   0
   6   4   0 62.4835 26.6916   0
  -6   4   0 12.6823 22.6104   0
   7   4   0 0.92372 24.2835   0
  -7   4   0 3.21332 22.6338   0
  -8   4   0 773.801 41.1054   0
  -9   4   0 301.363 31.6208   0
 -10   4   0 598.057 39.4458   0
 -11   4   0 573.416 39.4795   0
 -12   4   0 353.531 35.9123   0
  13   4   0 1819.20 68.4621   1
 -13  -4   0 1855.55 67.4672   2
 -13   4   0 1981.16 64.9181   0
 -14   4   0 332.646 36.9666   0
 -14  -4   0 358.183 37.1955   2
  14   4   0 291.198 41.2066   1
  15   4   0 293.895 39.1552   1
 -15   4   0 196.772 30.7749   0
 -15  -4   0 254.821 35.9018   2
 -16  -4   0 64.9075 34.8187   2
 -16   4   0 121.729 30.1726   0
  16   4   0 95.9190 39.4006   1
  17   4   0 1378.65 66.1176   1
 -17  -4   0 1045.13 63.5934   2
 -17   4   0 1182.78 56.1907   0
 -18  -4   0 30.5209 38.8346   2
  18   4   0 108.981 42.7698   1
 -19  -4   0 324.679 42.8562   2
  19   4   0 361.593 50.0422   1
   0   5   0 35.6878 29.7323   0
   1   5   0 592.745 42.6073   0
  -1   5   0 619.378 45.9869   0
   2   5   0 354.510 41.7470   0
  -2   5   0 325.417 39.7380   0
  -3   5   0 74.5321 31.8910   0
   3   5   0 35.5470 32.8616   0
   4   5   0 500.046 42.5810   0
  -4   5   0 485.842 40.0771   0
   5   5   0 41.8287 29.3485   0
  -5   5   0-20.4042 25.4557   0
   6   5   0 64.0115 32.7420   0
  -6   5   0 106.492 30.6640   0
   7   5   0 75.6012 32.6643   0
  -7   5   0 96.3901 29.8413   0
  -8   5   0 323.939 35.3065   0
  -9   5   0 229.636 32.0722   0
 -10   5   0 84.6216 29.6945   0
 -11   5   0-7.50315 27.2554   0
  12   5   0 45.5085 32.3566   1
 -12   5   0 105.155 29.5358   0
 -13   5   0 77.6246 33.0213   0
  13   5   0 15.5148 32.9379   1
  14   5   0 159.945 40.8624   1
  15   5   0 165.279 39.8241   1
   0   6   0 2484.58 81.0661   0
  -1   6   0 1056.68 61.1408   0
   1   6   0 1099.32 58.7109   0
   2   6   0 79.6166 38.0572   0
  -2   6   0 100.548 32.7962   0
   3   6   0-46.2753 36.2610   0
  -3   6   0-34.9842 30.2686   0
  -4   6   0 33.6170 31.5221   0
   4   6   0 36.5766 32.4406   0
  -5   6   0 206.866 39.6532   0
   5   6   0 168.499 33.9386   0
  -6   6   0 71.3120 31.4421   0
   6   6   0 163.079 38.3290   0
  -7   6   0 213.906 36.0920   0
   7   6   0 124.816 34.9397   0
  -8   6   0 377.608 45.4354   0
   9   6   0 27.0867 34.4781   1
  -9   6   0-3.97969 38.9306   0
  10   6   0 271.119 36.2692   1
  11   6   0 65.5772 38.9975   1
   0   7   0-53.3233 42.8735   0
  -1   7   0 75.3767 43.1688   0
   1   7   0 96.6767 32.5971   0
  -2   7   0 282.429 45.8857   0
  -3   7   0-56.5264 34.1368   0
  -4   7   0 111.556 37.7394   0
 -23   0   1 12.8586 35.8037   2
 -22   0   1-46.4957 34.2334   2
 -21   0   1-30.7927 36.4346   2
 -20   0   1 53.7112 34.4039   2
 -19   0   1 21.1321 34.6322   2
 -18   0   1-5.12494 36.4447   2
 -17   0   1-11.7577 34.8776   2
 -16   0   1 17.8660 31.0302   2
 -15   0   1 12.4322 27.9751   2
  14   0  -1-11.4800 16.0532   1
 -14   0   1-4.41717 24.4143   2
 -13   0   1-6.66466 20.5584   2
  13   0  -1-2.30683 13.9591   1
 -12   0   1 12.2278 21.3162   2
  12   0  -1-3.51413 13.2895   1
  11   0  -1 11.7008 12.7487   1
 -11   0   1 11.0071 20.7581   2
  10   0  -1-5.20992 12.3586   1
 -10   0   1-4.74148 16.7288   2
   9   0  -1 21.5793 13.5679   1
  -9   0   1 3.29115 21.6611   2
  -8   0   1-3.58526 14.6807   2
  -7   0   1-3.91559 12.6011   2
  -6   0   1 5.35454 14.0113   2
  -5   0   1-2.19425 14.1963   2
  -4   0   1 2.78553 11.1301   2
  -3   0   1 2.09964 9.44525   2
  -2   0  -1 1.45334 8.41806   2
  -3   0  -1-0.13290 10.4485   2
   3   0   1-2.76206 8.44834   1
  -4   0  -1-3.02666 9.87030   2
   4   0   1 4.60429 8.39759   1
  -5   0  -1 11.8261 13.3562   2
   5   0   1-6.29738 10.5569   1
   6   0   1-2.39473 10.7619   1
  -6   0  -1 6.16416 11.4410   2
  -7   0  -1 3.92920 13.6186   2
   7   0   1-0.27232 10.3728   1
   8   0   1-4.76945 13.2561   1
  -8   0  -1 12.5853 14.7928   2
   9   0   1 2.84229 13.9280   1
  -9   0  -1 13.6414 17.9626   2
  10   0   1 1.94553 14.1086   1
 -10   0  -1-4.71666 20.7798   2
  11   0   1 4.34740 14.1419   1
 -11   0  -1 2.68600 19.0943   2
  12   0   1-14.9657 15.4928   1
 -12   0  -1 11.5915 23.5332   2
 -13   0  -1-15.5278 24.0924   2
  13   0   1 30.4863 17.3743   1
  14   0   1 3.77279 16.9349   1
 -14   0  -1 22.1697 27.3602   2
 -15   0  -1-2.29574 28.7249   2
 -16   0  -1-9.38832 32.7770   2
 -17   0  -1 27.5858 35.2940   2
 -18   0  -1-2.63033 32.2737   2
 -19   0  -1-5.93514 34.8376   2
 -20   0  -1 32.3531 30.6704   2
 -21   0  -1 25.4500 32.1037   2
 -22   0  -1-2.90908 39.3729   2
 -23  -1   1 5.05318 36.3926   2
 -23   1   1 22.9250 40.7567   2
 -22  -1   1 281.678 46.9157   2
 -22   1   1 242.871 46.3324   2
 -21  -1   1 0.00000 38.2954   2
 -21   1   1-2.28054 32.5545   2
 -20  -1   1 351.742 45.9197   2
 -20   1   1 362.110 45.4005   2
 -19  -1   1 410.618 45.3700   2
 -19   1   1 321.307 45.7835   2
 -18  -1   1 519.471 45.5635   2
 -18   1   1 554.568 45.5752   2
 -17   1   1 29.5175 32.3869   2
  17   1  -1 23.4280 26.2049   1
 -17  -1   1 9.44595 31.1241   2
 -16   1   1 588.015 45.1473   2
  16   1  -1 512.277 35.9092   1
 -16  -1   1 447.027 40.8726   2
 -15  -1   1 10.5735 34.2395   2
  15   1  -1 49.4964 25.6853   1
 -15   1   1 16.9587 30.0619   2
 -14   1   1 5752.65 95.6072   2
  14   1  -1 5831.63 85.5120   1
 -14  -1   1 5651.48 98.4759   2
  13   1  -1 1321.88 42.5588   1
 -13   1   1 1286.29 47.1188   2
 -13  -1   1 1293.18 50.2007   2
 -12   1   1 3871.85 71.8239   2
 -12  -1   1 4046.27 76.2679   2
 -11  -1   1 2383.97 57.5867   2
 -11   1   1 2351.62 54.2905   2
 -10   1   1 2018.58 47.6901   2
 -10  -1   1 2016.98 51.1420   2
  -9  -1   1 27401.1 164.731   2
  -9   1   1 27309.1 154.388   2
  -8  -1   1 11745.7 102.776   2
  -8   1   1 11560.2 94.2867   2
  -7   1   1 3950.63 52.4789   2
  -7  -1   1 4148.37 59.0263   2
  -6  -1   1 4722.55 59.0412   2
  -6   1   1 4506.08 50.7698   2
  -5   1   1 222.298 13.8737   2
  -5  -1   1 258.310 16.7732   2
  -4  -1   1 17296.1 94.8795   2
  -4   1   1 17748.9 77.6432   2
  -3  -1   1 26100.1 107.026   2
   2   1  -1 255.429 12.6862   0
  -2   1   1 249.363 14.7350   0
   1   1  -1 91406.0 631.603   0
  -1   1   1 90732.7 681.818   0
   0   1   1 1907.02 26.5072   0
   0   1  -1 1836.52 22.4811   0
   1   1   1 35799.8 110.903   0
  -1   1  -1 35440.9 94.0076   0
   2   1   1 724.995 19.3525   0
  -2  -1  -1 823.875 17.3325   2
  -3  -1  -1 47669.3 136.598   2
   3   1   1 48000.8 142.101   0
  -3   1  -1 47746.6 141.180   2
  -4   1  -1 69480.2 186.597   2
  -4  -1  -1 69116.7 186.309   2
   5   1   1 33005.6 138.370   1
  -5  -1  -1 33108.2 140.768   2
  -5   1  -1 32746.2 140.953   2
  -6  -1  -1 97.6357 17.6056   2
  -6   1  -1 118.243 15.4378   2
   6   1   1 119.439 14.5854   1
  -7  -1  -1 7141.81 77.5948   2
  -7   1  -1 7136.89 76.2448   2
   7   1   1 7062.59 72.6388   1
  -8  -1  -1 5687.97 74.0146   2
  -8   1  -1 5697.21 73.2308   2
   8   1   1 5495.13 68.5908   1
   9   1   1 15540.5 119.139   1
  -9  -1  -1 15257.5 126.497   2
  -9   1  -1 16010.4 127.859   2
 -10  -1  -1 120.487 23.5929   2
 -10   1  -1 64.5117 21.7404   2
  10   1   1 75.5079 19.6472   1
 -11   1  -1 1921.58 53.2594   2
  11   1   1 2048.59 49.6619   1
 -11  -1  -1 1969.33 54.1743   2
  12   1   1 2311.38 54.7668   1
 -12  -1  -1 2441.31 61.6558   2
 -12   1  -1 2470.44 61.8033   2
 -13   1  -1 376.288 33.0795   2
 -13  -1  -1 215.624 30.9995   2
  13   1   1 207.545 25.2902   1
 -14  -1  -1 75.3411 33.5780   2
  14   1   1 42.8553 29.4884   1
 -14   1  -1 126.945 34.2036   2
 -15   1  -1 185.781 33.0624   2
  15   1   1 171.533 32.3691   1
 -15  -1  -1 127.845 36.2285   2
 -16   1  -1 485.415 43.3523   2
  16   1   1 522.516 36.3627   1
 -16  -1  -1 547.451 44.0810   2
 -17  -1  -1 780.108 50.8164   2
  17   1   1 846.213 45.8794   1
 -17   1  -1 772.097 51.9527   2
 -18  -1  -1 96.8055 34.6571   2
 -18   1  -1 208.465 42.5441   2
 -19  -1  -1 189.731 38.0987   2
 -19   1  -1 112.710 35.6732   2
 -20  -1  -1 240.815 36.6527   2
 -20   1  -1 284.042 44.7906   2
 -21  -1  -1 133.584 33.8198   2
 -21   1  -1 184.273 43.1232   2
 -22  -1  -1 195.562 42.0191   2
 -22   1  -1 111.464 34.2220   2
 -23   2   1-12.3086 48.3496   2
 -22  -2   1 157.514 43.3485   2
 -22   2   1 85.9185 38.0494   2
 -21   2   1 518.788 54.2999   2
 -21  -2   1 688.939 54.3171   2
  20   2  -1 944.879 55.1305   1
 -20   2   1 825.258 55.8572   2
 -20  -2   1 884.936 61.2690   2
  19   2  -1 275.738 38.8768   1
 -19  -2   1 233.120 40.2968   2
 -19   2   1 285.258 41.0875   2
 -18  -2   1 99.2940 36.6430   2
  18   2  -1 160.740 33.0730   1
 -18   2   1 155.934 35.8281   2
  17   2  -1 2513.10 73.5872   1
 -17  -2   1 2272.87 76.9445   2
 -17   2   1 2306.28 72.9704   2
 -16  -2   1 3868.21 93.4053   2
  16   2  -1 3922.39 85.8084   1
 -16   2   1 4032.42 89.5470   2
  15   2  -1 1606.16 57.0191   1
 -15   2   1 1584.78 58.6759   2
 -15  -2   1 1628.31 63.5438   2
  14   2  -1 7183.41 105.999   1
 -14  -2   1 6796.86 114.443   2
 -14   2   1 7388.97 109.297   2
 -13   2   1 6505.73 97.6202   2
 -13  -2   1 6323.07 105.428   2
 -12   2   1 2347.11 57.6490   2
 -12  -2   1 2245.39 64.4767   2
 -11  -2   1 11015.4 124.258   2
 -11   2   1 11481.1 115.971   2
 -10   2   1 8259.28 92.5720   2
 -10  -2   1 8254.66 102.924   2
  -9  -2   1-8.23456 20.2043   2
  -9   2   1 5.33078 15.7283   2
  -8   2   1 1862.77 40.7321   2
  -8  -2   1 1823.56 48.4705   2
  -7  -2   1 4094.26 64.1444   2
  -7   2   1 4082.47 54.1037   2
  -6  -2   1 1596.58 40.0805   2
  -6   2   1 1529.05 31.6994   2
  -5   2   1 9454.21 67.5237   2
  -5  -2   1 9278.64 85.2644   2
  -5   2   1 9398.12 82.4824   0
  -4   2   1 1859.67 30.1372   3
   4   2  -1 1854.40 37.2843   0
  -4   2   1 1739.34 37.2921   0
  -4   2   1 1887.31 28.5885   2
  -3   2   1 11194.1 86.3746   0
   3   2  -1 10972.1 84.5520   0
  -3   2   1 10875.2 66.3950   3
  -3   2   1 10826.8 59.9155   2
   2   2  -1 2970.50 43.4581   0
  -2   2   1 2848.83 43.5753   0
  -2   2   1 2729.46 31.0499   3
   1   2  -1 136.822 14.4516   0
  -1   2   1 152.253 9.41875   3
  -1   2   1 59.5281 14.0530   0
   0   2   1 3695.06 34.2827   3
   0   2  -1 3797.38 47.2701   0
   0   2   1 3566.01 49.6498   0
   1   2   1 1064.12 29.9357   0
  -1   2  -1 1037.10 26.1588   0
   1   2   1 1040.92 20.4902   3
   2   2   1 8183.73 75.4362   0
  -2   2  -1 8069.90 67.2154   0
  -3  -2  -1 34732.7 137.186   2
  -3   2  -1 35173.4 143.115   0
   3   2   1 35367.0 156.792   0
   4   2   1 235.148 20.1717   0
  -4   2  -1 210.249 16.1396   2
  -4  -2  -1 206.675 16.9814   2
  -4   2  -1 213.730 17.2563   0
  -5   2  -1 63.4948 15.1635   2
   5   2   1 55.5339 17.1633   0
  -6  -2  -1 12074.8 101.175   2
  -6   2  -1 12445.3 99.4216   2
  -7   2  -1 21510.9 136.766   2
  -7  -2  -1 21275.4 142.144   2
  -8   2  -1 4178.95 66.0686   2
  -8  -2  -1 4306.31 68.6739   2
  -9  -2  -1-0.64554 21.5763   2
  -9   2  -1 6.52025 19.8693   2
   9   2   1 5.63064 19.6860   1
 -10   2  -1 5079.47 81.6420   2
 -10  -2  -1 4614.40 79.7940   2
  10   2   1 4614.74 76.9623   1
  11   2   1 5349.65 86.4010   1
 -11  -2  -1 5515.08 89.5633   2
 -11   2  -1 5560.72 87.7936   2
 -12  -2  -1 53.8193 26.2853   2
  12   2   1 71.8192 24.5713   1
 -12   2  -1 32.7080 24.5459   2
 -13   2  -1 1197.79 49.8610   2
  13   2   1 1281.50 52.0271   1
 -13  -2  -1 1157.55 50.3596   2
 -14  -2  -1 3759.12 85.1208   2
 -14   2  -1 4115.17 87.7414   2
  14   2   1 3828.40 84.3411   1
  15   2   1 936.482 47.1957   1
 -15  -2  -1 896.494 51.6683   2
 -15   2  -1 951.501 51.1573   2
 -16   2  -1 183.257 36.8514   2
 -16  -2  -1 241.217 35.9924   2
  16   2   1 265.607 35.2789   1
 -17  -2  -1 41.1911 33.9064   2
  17   2   1-4.19315 25.4730   1
 -17   2  -1 25.4531 34.6166   2
 -18  -2  -1 551.274 49.2810   2
 -18   2  -1 483.855 48.2022   2
  18   2   1 505.566 42.3878   1
 -19   2  -1 847.502 56.8699   2
 -19  -2  -1 728.305 52.5257   2
  19   2   1 716.698 49.3732   1
 -20  -2  -1 134.019 38.0053   2
  20   2   1 249.025 43.1707   1
 -20   2  -1 245.164 40.7459   2
 -21  -2  -1-21.3033 41.6199   2
 -21   2  -1-18.4742 41.3723   2
 -22   2  -1 563.762 59.6804   2
  22   3  -1-128.240 46.6713   1
  21   3  -1 99.9040 41.4191   1
 -21  -3   1 6.53124 42.5318   2
 -20  -3   1 87.2703 40.1613   2
  20   3  -1 77.9436 36.2834   1
 -19  -3   1 144.698 42.1069   2
  19   3  -1 214.327 38.5810   1
  18   3  -1 612.128 45.8778   1
 -18  -3   1 593.356 52.1284   2
 -17  -3   1 111.926 37.5241   2
  17   3  -1 104.266 32.1422   1
 -16  -3   1 65.5917 34.3093   2
  16   3  -1 60.1583 33.8751   1
 -15  -3   1 232.696 35.0369   2
  15   3  -1 251.254 36.9109   1
 -14  -3   1 327.900 42.3915   2
 -13  -3   1 2315.54 73.8683   2
 -12  -3   1 5143.64 98.3703   2
 -11  -3   1 134.435 31.7701   2
 -10  -3   1 78.6570 25.7565   2
  -9  -3   1 2320.80 58.9524   2
  -9   3   1 2383.35 56.9859   0
  -8   3   1 874.224 37.8555   0
  -7   3   1 307.349 25.6416   0
  -7   3   1 234.730 17.5449   3
  -6   3   1 104.334 12.1450   2
   6   3  -1 158.410 23.9972   0
  -6   3   1 150.584 24.2875   0
  -6   3   1 103.402 14.9577   3
  -5   3   1 4589.30 52.5642   2
   5   3  -1 6543.91 83.0801   0
  -5   3   1 6531.15 82.7812   0
   4   3  -1 64.5896 20.5620   0
  -4   3   1 110.252 20.7565   0
  -4   3   1 37.3012 9.98991   2
  -4   3   1 75.4430 10.0760   3
   3   3  -1 5109.24 71.5853   0
  -3   3   1 3652.60 41.1920   2
  -3   3   1 4986.47 70.1815   0
   2   3  -1 618.264 30.5326   0
  -2   3   1 577.231 29.6480   0
  -2   3   1 350.115 13.1679   3
   1   3  -1 5119.19 69.9984   0
  -1   3   1 5203.61 72.4548   0
   0   3  -1 1957.82 44.5277   0
   0   3   1 1930.52 47.3548   0
  -1   3  -1 340.763 24.6231   0
   1   3   1 274.828 25.2789   0
  -2   3  -1 603.489 27.6631   0
   2   3   1 462.792 29.6677   0
  -3   3  -1 7628.18 82.4024   0
   3   3   1 7325.50 88.6020   0
  -4   3  -1 264.664 20.3984   2
  -4   3  -1 258.205 23.1478   0
   4   3   1 276.868 28.6746   0
  -5   3  -1 1826.57 44.6866   0
  -5   3  -1 1823.57 42.0442   2
   5   3   1 1852.79 49.9479   0
  -6   3  -1 225.719 22.2763   2
   6   3   1 209.306 26.4897   0
  -6   3  -1 252.753 23.9507   0
  -6  -3  -1 186.317 21.6537   2
  -7   3  -1 990.943 34.9278   2
  -7   3  -1 999.973 35.9005   0
  -7  -3  -1 1013.08 38.4327   2
  -8   3  -1 157.901 21.7531   0
  -8   3  -1 182.805 21.8684   2
  -8  -3  -1 125.023 21.5689   2
  -9   3  -1 19.3712 17.1027   0
  -9   3  -1 20.8237 21.6761   2
  -9  -3  -1 29.6095 22.2888   2
  10   3   1 324.269 33.1864   1
 -10   3  -1 340.841 30.3564   2
 -10  -3  -1 275.266 30.7102   2
  11   3   1 11.3880 26.7571   1
 -11   3  -1 4.40475 26.5210   2
 -11  -3  -1-13.5342 26.2678   2
  12   3   1 266.167 36.6136   1
 -12   3  -1 200.679 32.6058   2
 -12  -3  -1 186.139 32.5397   2
  13   3   1 27.4976 29.7699   1
 -13  -3  -1 61.7225 34.0350   2
 -13   3  -1 44.2635 27.7442   2
 -14   3  -1 23.4409 26.7451   2
 -14  -3  -1 4.33547 31.7614   2
  14   3   1 29.5959 30.8483   1
  15   3   1-25.7387 29.3265   1
 -15   3  -1-11.8164 27.7553   2
 -15  -3  -1 4.11712 33.6757   2
 -16  -3  -1 330.964 41.8337   2
  16   3   1 244.593 40.3586   1
  17   3   1 10.6648 30.9578   1
 -17  -3  -1 67.9944 35.2278   2
 -18  -3  -1 124.093 31.3764   2
  18   3   1 81.7544 38.2959   1
  19   3   1 534.756 52.2082   1
 -19  -3  -1 519.997 44.8635   2
 -20  -3  -1-26.3289 43.3596   2
  20   3   1 100.966 33.2356   1
 -21  -3  -1-132.289 40.2445   2
  21   3   1-53.3675 42.4227   1
 -20  -4   1 136.524 45.0754   2
 -19  -4   1 695.875 57.5659   2
  19   4  -1 607.306 59.6269   1
  18   4  -1 15.2063 38.4312   1
 -18   4   1 36.8165 34.2377   0
 -18  -4   1 80.3770 43.1045   2
 -17   4   1 261.636 36.3792   0
  17   4  -1 305.887 41.7945   1
 -17  -4   1 288.336 38.4072   2
 -16  -4   1 95.9365 35.4368   2
 -16   4   1 113.024 29.2028   0
  16   4  -1 202.919 38.6248   1
 -15   4   1-32.5309 25.4934   0
  15   4  -1-5.78606 30.1960   1
 -15  -4   1-18.8822 28.7372   2
 -14   4   1 289.119 36.7018   0
 -13   4   1 896.778 49.2181   0
 -12   4   1 49.2484 31.8105   0
 -11   4   1 95.6110 27.2618   0
 -10   4   1 155.212 30.8765   0
  -9   4   1 19.1834 26.2724   0
  -8   4   1 202.104 30.8552   0
  -7   4   1 302.252 32.0758   0
   7   4  -1 342.488 32.4697   0
   6   4  -1 1469.81 53.2184   0
  -6   4   1 1445.81 50.6190   0
  -5   4   1 203.225 30.0332   0
   5   4  -1 191.110 32.4284   0
  -4   4   1 226.475 32.1623   0
   4   4  -1 234.601 31.8856   0
   3   4  -1 179.329 29.1545   0
  -3   4   1 235.267 31.8630   0
  -2   4   1 4217.44 80.1917   0
   2   4  -1 4165.72 76.4650   0
   1   4  -1 126.127 27.4862   0
  -1   4   1 196.309 30.6930   0
   0   4  -1-15.4358 25.7352   0
   0   4   1-16.5861 27.2296   0
   1   4   1 519.312 38.4223   0
  -1   4  -1 534.122 34.5070   0
   2   4   1 1152.57 47.4054   0
  -2   4  -1 1235.30 46.1378   0
  -3   4  -1 610.606 36.0019   0
   3   4   1 632.941 39.1418   0
   4   4   1 2012.40 59.5953   0
  -4   4  -1 1864.23 52.9862   0
  -5   4  -1 295.823 29.8939   0
   5   4   1 366.437 34.8645   0
   6   4   1 650.065 41.1272   0
  -6   4  -1 602.858 33.4310   0
   7   4   1 25.7965 26.6316   0
  -7   4  -1 31.0503 20.8198   0
  -8   4  -1 9.83047 18.8022   0
  -9   4  -1 321.009 30.3828   0
 -10   4  -1 1059.39 46.1816   0
  10   4   1 1105.85 52.0525   1
  11   4   1-22.9697 29.2093   1
 -11   4  -1 64.9828 27.3283   0
  12   4   1 722.572 48.4590   1
 -12   4  -1 675.119 42.5919   0
 -13   4  -1 29.5131 24.7198   0
  13   4   1 21.6045 33.7457   1
 -14   4  -1 498.465 41.2303   0
  14   4   1 487.232 47.1402   1
  15   4   1 250.670 40.3482   1
  16   4   1 0.80607 36.1205   1
  17   4   1 248.576 41.2196   1
 -17  -4  -1 344.133 41.3589   2
  18   4   1 144.132 46.6555   1
 -18  -4  -1 146.837 36.4739   2
 -19  -4  -1 69.3506 39.6077   2
 -16   5   1 150.300 36.5019   0
  15   5  -1 133.781 37.7352   1
 -15   5   1 187.724 40.3866   0
 -14   5   1 678.054 50.2504   0
  14   5  -1 735.049 53.0230   1
 -13   5   1 573.234 42.5395   0
 -12   5   1-7.01971 31.1698   0
 -11   5   1 217.814 32.1934   0
 -10   5   1 447.962 41.6906   0
  -9   5   1 1276.11 57.2901   0
  -8   5   1 153.964 30.1661   0
  -7   5   1 132.180 31.8408   0
   7   5  -1 145.069 32.9084   0
  -6   5   1 352.757 36.8506   0
   6   5  -1 293.414 36.4061   0
  -5   5   1 1746.96 62.3246   0
   5   5  -1 1662.27 61.3881   0
  -4   5   1 862.813 50.9546   0
   4   5  -1 710.710 45.6663   0
  -3   5   1 52.3848 33.5423   0
   3   5  -1 50.0938 32.8057   0
  -2   5   1 38.8211 33.9803   0
   2   5  -1 57.9882 34.0392   0
   1   5  -1 4157.63 88.4187   0
  -1   5   1 4031.62 90.7791   0
   0   5   1 75.7401 33.7739   0
   0   5  -1 11.9441 31.2918   0
   1   5   1 1150.34 56.1391   0
  -1   5  -1 1069.20 51.0157   0
   2   5   1 5114.17 100.029   0
  -2   5  -1 5039.09 97.0165   0
  -3   5  -1 623.144 41.2008   0
   3   5   1 646.960 45.9662   0
   4   5   1 789.444 50.4795   0
  -4   5  -1 754.720 44.0116   0
  -5   5  -1-8.66359 27.5116   0
   5   5   1 59.8789 31.6968   0
  -6   5  -1 59.3799 23.9581   0
   6   5   1 51.8389 33.0931   0
   7   5   1 793.114 49.6010   0
  -7   5  -1 747.902 43.9722   0
   8   5   1 705.683 46.9999   0
  -8   5  -1 752.347 43.6531   0
  -9   5  -1 811.088 45.1599   0
   9   5   1 759.591 48.1653   1
 -10   5  -1 4.75876 28.6687   0
  10   5   1 14.8170 28.3390   1
  11   5   1 85.5945 29.2465   1
  12   5   1 417.903 42.8792   1
  13   5   1 334.725 44.3231   1
  14   5   1 455.780 49.0419   1
  15   5   1 101.194 39.0517   1
 -12   6   1 330.546 43.3946   0
 -11   6   1 119.855 37.8358   0
 -10   6   1 48.8029 33.4058   0
  -9   6   1 109.486 33.9457   0
  -8   6   1 87.7543 31.4002   0
   7   6  -1 188.694 35.0086   0
  -7   6   1 121.036 38.4400   0
  -6   6   1 284.185 46.1689   0
   6   6  -1 338.986 42.4138   0
   5   6  -1-25.8163 33.5246   0
  -5   6   1 25.2702 38.9245   0
  -4   6   1 3.81096 33.5113   0
   4   6  -1 91.6475 32.0148   0
   3   6  -1-0.28559 34.2404   0
  -3   6   1 38.0467 36.0751   0
   2   6  -1 609.708 51.3986   0
  -2   6   1 633.642 48.3333   0
   1   6  -1 81.9329 36.3836   0
  -1   6   1-8.59372 32.6884   0
   0   6   1 272.099 44.8355   0
   0   6  -1 184.449 34.3262   0
   1   6   1 274.094 42.6836   0
  -1   6  -1 238.799 41.6775   0
  -2   6  -1 90.5936 32.9019   0
   2   6   1 55.8216 30.6156   0
  -3   6  -1-46.5331 28.1248   0
   3   6   1 28.0194 34.7001   0
  -4   6  -1 44.2113 34.9801   0
   4   6   1-21.4252 37.3962   0
   5   6   1 145.582 39.5479   0
  -5   6  -1 161.977 34.6853   0
   5   6   1 86.8560 32.3695   1
  -6   6  -1 337.459 44.9339   0
   6   6   1 359.137 41.5182   0
   6   6   1 313.587 34.9415   1
   7   6   1 165.384 34.0208   1
   7   6   1 197.843 43.4869   0
   8   6   1 151.004 39.6648   1
   9   6   1 136.587 37.8958   1
  10   6   1 284.505 40.8429   1
  11   6   1 186.148 42.1962   1
   2   7  -1 73.4817 37.2729   0
   1   7  -1 148.974 41.0191   0
   0   7  -1 40.7532 44.4065   0
 -23   0   2 905.707 64.0769   2
 -22   0   2 404.006 49.2919   2
 -21   0   2 35.8444 33.5603   2
 -20   0   2 103.682 33.8914   2
 -19   0   2 281.952 41.2555   2
 -18   0   2 3387.54 88.9656   2
 -17   0   2 640.747 44.8089   2
 -16   0   2 571.714 41.6721   2
 -15   0   2 1523.92 56.0195   2
 -14   0   2 4916.39 88.1767   2
  14   0  -2 3966.45 61.3083   1
  13   0  -2 1.76632 14.0036   1
 -13   0   2 16.2596 22.6534   2
 -12   0   2 664.290 34.6548   2
  12   0  -2 656.865 25.0560   1
 -11   0   2 1881.96 49.0885   2
 -10   0   2 3.39913 18.0626   2
  -9   0   2 22014.5 139.502   2
  -8   0   2 632.645 26.6299   2
  -7   0   2 7677.59 72.4058   2
  -6   0   2 500.720 20.6781   2
  -5   0   2 11340.4 74.4304   2
  -4   0   2 96772.8 772.680   2
  -3   0   2 7314.75 48.1763   2
  -2   0   2 5838.82 39.7703   3
  -1   0  -2 17648.5 68.5215   2
   1   0   2 17790.3 70.7417   3
  -2   0  -2 7494.48 51.4773   2
  -3   0  -2 3475.38 40.1215   2
  -4   0  -2 704.824 22.2656   2
   4   0   2 686.072 20.2701   1
   5   0   2 7.00624 11.2947   1
  -5   0  -2 4.41573 13.6944   2
   6   0   2 48.0027 11.7964   1
  -6   0  -2 57.3490 15.2541   2
   7   0   2 920.169 26.9103   1
  -7   0  -2 961.042 31.4098   2
   8   0   2 1373.35 33.3538   1
  -8   0  -2 1306.36 37.7142   2
  -9   0  -2 759.545 32.4118   2
   9   0   2 717.505 27.1402   1
 -10   0  -2 251.720 25.6689   2
  10   0   2 289.870 21.4874   1
 -11   0  -2 3816.37 72.0570   2
  11   0   2 3963.67 62.5459   1
 -12   0  -2 3559.03 74.9072   2
  12   0   2 4050.50 66.0268   1
  13   0   2 772.350 34.5687   1
 -13   0  -2 693.753 40.7860   2
 -14   0  -2 2444.40 70.0562   2
  14   0   2 2778.29 60.6900   1
  15   0   2 4549.08 78.7591   1
 -15   0  -2 5771.06 106.330   2
 -16   0  -2 5248.18 105.418   2
 -17   0  -2 379.988 42.0744   2
 -18   0  -2-17.8411 34.2564   2
 -19   0  -2 94.0191 34.0353   2
 -20   0  -2-6.87220 39.2451   2
 -21   0  -2 559.638 48.5623   2
 -22   0  -2 521.711 57.4326   2
 -24   1   2 257.046 47.2006   2
 -23   1   2 392.979 51.5113   2
 -23  -1   2 420.184 54.2192   2
 -22  -1   2 184.676 42.4701   2
 -22   1   2 157.716 39.5587   2
 -21   1   2 836.675 57.4635   2
 -21  -1   2 686.711 53.6865   2
 -20  -1   2 283.451 40.5339   2
 -20   1   2 388.137 46.4487   2
 -19   1   2 249.142 42.4520   2
 -19  -1   2 361.665 45.6030   2
 -18   1   2 52.6033 34.6121   2
 -18  -1   2 20.0785 31.4636   2
 -17   1   2 3026.86 80.4764   2
 -17  -1   2 2993.45 83.8050   2
  17   1  -2 3227.44 72.5840   1
 -16  -1   2 3388.80 85.6421   2
 -16   1   2 3406.04 81.1695   2
  16   1  -2 3707.73 73.6408   1
 -15   1   2 1834.30 60.8787   2
 -15  -1   2 1745.33 62.8459   2
  15   1  -2 1728.96 51.4001   1
 -14   1   2 2348.42 62.7384   2
 -14  -1   2 2377.64 67.2219   2
 -13  -1   2 550.912 37.3171   2
 -13   1   2 560.087 35.1841   2
 -12   1   2 1313.80 44.4368   2
 -12  -1   2 1242.23 46.9559   2
 -11   1   2 2096.14 50.9674   2
 -11  -1   2 2187.35 55.3458   2
 -10   1   2 28.3570 19.0362   2
 -10  -1   2-3.49490 19.9108   2
  10  -1  -2-4.24508 7.33607   1
  -9   1   2 2310.88 46.1893   2
  -9  -1   2 2368.16 52.2847   2
  -8  -1   2 1309.47 37.4434   2
  -8   1   2 1369.72 34.4580   2
  -7  -1   2 2154.90 44.0015   2
  -7   1   2 2076.11 36.9775   2
  -6   1   2 34.4120 10.5350   2
  -6  -1   2 21.5062 15.4508   2
  -5   1   2 2.13012 8.83880   2
  -5  -1   2 9.43795 12.9402   2
  -4  -1   2 2549.50 38.9176   2
  -4   1   2 2533.23 27.7963   2
  -3   1   2 3906.27 40.3620   3
  -2   1   2 18555.3 85.1541   0
   2   1  -2 18803.7 72.5479   0
  -2   1   2 19083.1 81.0115   3
   1   1  -2 11274.0 52.2013   0
  -1   1   2 11238.6 52.5655   1
  -1   1   2 11218.7 63.7129   0
  -1   1   2 11497.2 61.9053   3
   0   1   2 59871.4 139.311   3
   0   1   2 61233.3 147.695   0
   0   1   2 61280.2 136.591   1
   1   1   2 16459.4 79.6433   3
   1   1   2 16611.5 80.1005   1
   1   1   2 17246.9 81.8130   0
   2   1   2 643.528 19.6790   1
   2   1   2 655.280 19.8949   0
   2   1   2 650.140 20.5945   3
  -2  -1  -2 646.167 17.0024   2
  -3  -1  -2 3455.14 39.5278   2
  -3   1  -2 3442.81 43.7306   2
   3   1   2 3464.61 44.0090   1
   3   1   2 3520.70 41.5086   0
   4   1   2 96.8663 13.2001   1
  -4  -1  -2 90.9651 14.9018   2
  -4   1  -2 76.7635 13.7793   2
  -5  -1  -2 12738.8 90.8410   2
   5   1   2 12775.5 92.4197   1
  -5   1  -2 12760.2 93.8346   2
  -6  -1  -2 1169.86 32.6609   2
   6   1   2 1106.61 31.6452   1
  -6   1  -2 1165.02 33.4856   2
   7   1   2 86.2193 15.8609   1
  -7  -1  -2 82.8308 17.5029   2
  -7   1  -2 75.1769 16.2951   2
  -8   1  -2 93.2197 19.6970   2
  -8  -1  -2 92.1491 20.0509   2
   8   1   2 100.961 17.5924   1
  -9   1  -2 14.0477 19.2701   2
   9   1   2 5.01048 17.0938   1
  -9  -1  -2-12.2823 20.2937   2
 -10  -1  -2 2720.54 60.2875   2
  10   1   2 2622.67 55.0289   1
 -10   1  -2 2614.01 59.2435   2
  11   1   2 8.13045 19.2765   1
 -11  -1  -2 13.9373 23.9831   2
 -11   1  -2 4.58437 21.1771   2
 -12  -1  -2-7.17400 25.4574   2
  12   1   2-2.74586 19.8567   1
 -12   1  -2 26.3977 22.8382   2
 -13   1  -2 16.9394 26.6730   2
 -13  -1  -2-32.6432 26.8375   2
  13   1   2 0.08200 21.3490   1
 -14  -1  -2 16670.1 170.485   2
 -14   1  -2 16581.3 167.933   2
  14   1   2 16955.0 156.941   1
 -15   1  -2 197.005 39.0114   2
  15   1   2 78.1114 26.1109   1
 -15  -1  -2 128.235 36.0755   2
 -16   1  -2 85.1658 38.6604   2
 -16  -1  -2 89.5145 31.5368   2
  16   1   2 60.4337 26.4439   1
 -17   1  -2 1061.74 57.3990   2
 -17  -1  -2 989.113 53.8449   2
  17   1   2 1065.24 50.5159   1
 -18   1  -2 261.869 41.3317   2
 -18  -1  -2 280.345 40.5944   2
  18   1   2 252.146 31.0296   1
 -19  -1  -2 106.200 37.6243   2
 -19   1  -2 180.698 36.7806   2
 -20  -1  -2 226.003 40.6981   2
 -20   1  -2 204.850 44.8441   2
 -21   1  -2-2.49513 41.3039   2
 -21  -1  -2 3.00847 30.8515   2
 -22  -1  -2 82.9349 38.5045   2
 -22   1  -2 31.1828 35.5982   2
 -22  -2   2-25.8933 39.6135   2
 -22   2   2-28.7361 39.1235   2
 -21   2   2-70.2878 36.5916   2
 -21  -2   2-26.0735 34.3654   2
  20   2  -2-15.1126 27.2275   1
 -20  -2   2-10.4120 39.3597   2
 -20   2   2-5.21142 31.3655   2
 -19   2   2 22.8703 29.5674   2
  19   2  -2 65.8828 29.3930   1
 -19  -2   2 51.5931 37.9585   2
 -18   2   2 259.723 38.9786   2
 -18  -2   2 263.301 40.6433   2
  18   2  -2 273.077 36.2452   1
  17   2  -2 60.6525 31.1345   1
 -17   2   2 39.1028 31.3463   2
 -17  -2   2 102.378 35.9704   2
 -16   2   2 156.341 34.0456   2
  16   2  -2 163.926 30.7965   1
 -16  -2   2 175.817 36.7691   2
 -15  -2   2 14.4462 32.8903   2
 -15   2   2 20.1979 28.8563   2
 -14  -2   2 3223.03 83.2959   2
 -14   2   2 3261.01 74.6242   2
 -13   2   2 475.957 34.2043   2
 -13  -2   2 380.680 39.0572   2
 -12   2   2 354.492 29.4044   2
 -12  -2   2 343.335 35.8601   2
 -11  -2   2 2787.28 66.8618   2
 -11   2   2 2705.44 56.1403   2
 -10   2   2 646.130 29.2765   2
 -10  -2   2 571.291 34.7814   2
  -9   2   2 1695.64 39.5327   2
  -9  -2   2 1700.70 48.7921   2
  -8   2   2 1080.61 29.7396   2
  -8  -2   2 1067.79 38.7029   2
  -7   2   2 131.332 13.3666   2
  -7  -2   2 132.947 21.0233   2
  -6   2   2 25.9279 10.0465   2
  -5   2   2 7721.52 54.4162   2
  -5   2   2 7774.92 78.1204   0
  -5   2   2 7606.63 67.4860   3
  -4   2   2 3805.16 30.9478   1
  -4   2   2 3798.17 46.3787   3
  -4   2   2 3669.52 54.6027   0
   4   2  -2 3817.62 49.8265   0
  -3   2   2 630.001 19.8488   3
   3   2  -2 700.439 23.6636   0
  -3   2   2 556.767 24.2404   0
  -2   2   2 3827.16 51.6902   0
   2   2  -2 3765.64 46.3615   0
  -2   2   2 3768.60 41.9579   3
  -1   2   2 1495.12 26.4755   3
   1   2  -2 1704.74 32.4525   0
  -1   2   2 1623.01 35.4579   0
   0   2  -2 5305.43 53.7218   0
   0   2   2 5360.48 61.5170   0
   0   2   2 4994.85 47.5841   3
   1   2   2 22036.5 103.114   3
  -1   2  -2 22343.4 105.844   0
   1   2   2 21298.3 123.393   0
   2   2   2 6413.82 69.3586   0
  -2  -2  -2 6460.20 52.7462   2
  -2   2  -2 6465.04 57.9583   0
  -3   2  -2 3279.36 43.9824   0
  -3  -2  -2 3336.30 42.9372   2
   3   2   2 3288.28 51.8665   0
   4   2   2 8252.22 81.6205   0
  -4   2  -2 8574.28 72.1918   0
   4   2   2 8405.12 82.9735   1
  -4  -2  -2 8522.58 73.9499   2
  -4   2  -2 8448.82 78.3557   2
   5   2   2 3232.97 55.5410   1
  -5   2  -2 3355.13 54.0624   2
  -5  -2  -2 3230.70 50.9126   2
   5   2   2 3071.64 53.4232   0
  -6  -2  -2 272.505 21.5809   2
  -6   2  -2 266.361 23.1341   2
   6   2   2 267.452 24.1692   1
   7   2   2 11.1274 18.6480   1
  -7  -2  -2 3.76716 17.1921   2
  -7   2  -2-1.04351 18.7352   2
  -8   2  -2 3493.14 63.8746   2
   8   2   2 3321.09 63.6661   1
  -8  -2  -2 3387.00 61.2918   2
  -9  -2  -2 8478.89 100.789   2
   9   2   2 8697.12 104.341   1
  -9   2  -2 8827.70 102.397   2
  10   2   2 805.248 39.2165   1
 -10  -2  -2 741.569 37.0582   2
 -10   2  -2 788.613 39.1924   2
  11   2   2 283.797 29.6676   1
 -11  -2  -2 325.189 30.2422   2
 -11   2  -2 332.570 32.2890   2
 -12   2  -2 39.8560 25.3008   2
 -12  -2  -2 36.6570 25.8641   2
  12   2   2 49.1656 27.9187   1
 -13   2  -2 10.8827 28.0658   2
  13   2   2 11.9677 27.6112   1
 -13  -2  -2 17.2177 28.9960   2
 -14  -2  -2 1164.07 55.0380   2
  14   2   2 1236.46 54.0335   1
 -14   2  -2 1332.51 55.4404   2
  15   2   2 34.6354 26.6661   1
 -15  -2  -2 28.5071 34.1637   2
 -15   2  -2 41.9369 30.1913   2
 -16   2  -2 136.910 31.3875   2
  16   2   2 129.182 30.4413   1
 -16  -2  -2 79.8048 34.7173   2
  17   2   2 40.7822 26.8772   1
 -17  -2  -2-12.8063 31.5292   2
 -17   2  -2 19.3140 31.3859   2
  18   2   2 89.4344 32.0189   1
 -18   2  -2 82.4986 33.8961   2
 -18  -2  -2 29.7088 31.3547   2
 -19   2  -2 18.3360 30.3695   2
 -19  -2  -2 43.0884 33.1638   2
  19   2   2 55.8459 26.9636   1
 -20  -2  -2 251.398 45.2639   2
 -20   2  -2 156.911 41.4036   2
  20   2   2 203.684 40.0534   1
 -21  -2  -2 54.8600 43.8170   2
 -21   2  -2 96.8719 42.0617   2
 -22   2  -2 53.7558 49.0641   2
  22   3  -2 94.0667 46.0333   1
  21   3  -2 368.745 52.7381   1
 -21  -3   2 431.113 49.8676   2
 -20  -3   2 703.160 58.3288   2
  20   3  -2 745.995 57.9013   1
 -19  -3   2 170.379 38.0937   2
  19   3  -2 102.365 37.1325   1
 -18  -3   2 75.6371 32.7585   2
  18   3  -2 111.161 34.6870   1
 -17  -3   2 187.037 38.5097   2
  17   3  -2 86.3209 32.1457   1
 -16  -3   2 183.688 39.3353   2
 -15  -3   2 69.1643 32.1269   2
 -14  -3   2 844.722 51.6398   2
 -13  -3   2 4261.02 95.2479   2
 -12  -3   2 1742.35 62.3721   2
 -11  -3   2 294.774 35.3476   2
  -9   3   2 4323.87 67.1406   3
  -9   3   2 4549.53 78.4866   0
  -8   3   2 5335.93 83.5457   0
  -8   3   2 5224.12 69.3336   3
  -7   3   2 2354.35 55.8513   0
  -7   3   2 2147.20 43.5868   3
  -6   3   2 1250.58 33.4588   3
  -6   3   2 1320.83 42.5077   0
   5   3  -2 1510.49 42.4892   0
  -5   3   2 1142.09 29.5766   3
  -5   3   2 1527.61 44.2522   0
   4   3  -2 3495.43 59.5260   0
  -4   3   2 3737.23 64.5860   0
  -3   3   2 3609.51 62.9156   0
   3   3  -2 3699.04 60.1427   0
  -2   3   2 599.811 19.0147   3
   2   3  -2 868.390 32.0349   0
  -2   3   2 780.348 33.4760   0
   1   3  -2 67.7515 19.0703   0
  -1   3   2 38.0893 8.87397   3
  -1   3   2 60.3770 18.6331   0
   0   3   2 1589.65 45.6277   0
   0   3   2 1127.02 25.4006   3
   0   3  -2 1604.23 40.7162   0
  -1   3  -2 1503.19 39.2169   0
   1   3   2 1317.17 28.9634   3
   1   3   2 1445.52 44.3067   0
   2   3   2 2897.39 59.9507   0
  -2   3  -2 2874.29 52.4629   0
   3   3   2 2331.80 54.8993   0
  -3   3  -2 2253.36 46.3654   0
   4   3   2 1074.57 41.4694   0
  -4  -3  -2 1016.79 32.2511   2
  -4   3  -2 1030.66 33.9502   0
  -4   3  -2 1046.81 33.3269   2
   5   3   2 1885.34 51.8046   0
  -5   3  -2 1930.24 44.4229   0
  -5   3  -2 2043.20 46.5930   2
  -5  -3  -2 1940.47 44.7818   2
  -6   3  -2 2377.43 49.9804   0
   6   3   2 2404.67 58.2069   0
  -6  -3  -2 2477.14 52.0018   2
  -6   3  -2 2630.59 54.8643   2
  -7   3  -2 318.079 26.0154   2
   7   3   2 320.670 29.5283   0
   7   3   2 304.360 28.0428   1
  -7  -3  -2 331.682 25.8873   2
  -7   3  -2 319.305 24.0026   0
  -8   3  -2 161.466 23.8446   2
  -8  -3  -2 129.411 22.8641   2
  -8   3  -2 193.939 22.6557   0
   8   3   2 165.558 26.7910   1
   9   3   2 918.039 43.7089   1
  -9   3  -2 879.065 35.0858   0
  -9   3  -2 991.491 40.7328   2
  -9  -3  -2 927.956 41.0215   2
  10   3   2 4836.60 90.9432   1
 -10  -3  -2 4893.13 87.6020   2
 -10   3  -2 5061.60 86.7786   2
 -11  -3  -2 1635.95 56.7316   2
  11   3   2 1510.09 57.0754   1
 -11   3  -2 1501.12 54.7476   2
 -12  -3  -2 551.332 40.3603   2
  12   3   2 551.600 46.3462   1
 -12   3  -2 588.856 42.3190   2
  13   3   2 287.022 34.5084   1
 -13  -3  -2 345.338 39.7976   2
 -13   3  -2 250.078 34.1883   2
 -14  -3  -2 133.315 35.1396   2
  14   3   2 128.550 33.3617   1
 -14   3  -2 131.294 30.5317   2
 -15  -3  -2 706.701 47.6032   2
 -15   3  -2 848.856 50.3588   2
  15   3   2 795.731 51.6431   1
 -16   3  -2 273.556 39.3121   2
  16   3   2 136.989 33.4809   1
 -16  -3  -2 228.078 34.8779   2
 -17  -3  -2 306.678 40.8229   2
 -17   3  -2 329.489 41.1239   2
  17   3   2 308.757 45.2773   1
  18   3   2 130.630 32.8574   1
 -18  -3  -2 110.665 35.8345   2
 -19  -3  -2 461.409 46.6703   2
  19   3   2 521.938 52.5050   1
 -20  -3  -2 78.6913 43.8435   2
  20   3   2 101.288 37.8286   1
  21   3   2 61.0798 43.3540   1
  19   4  -2 239.552 47.9973   1
 -18   4   2 20.4005 33.9391   0
  18   4  -2 49.1317 37.2439   1
 -17   4   2 153.048 35.0569   0
  17   4  -2 153.363 35.9685   1
 -16   4   2 3.66646 26.7039   0
 -15   4   2 42.9928 22.6454   0
 -14   4   2 395.363 43.0944   0
 -13   4   2 2277.98 72.0308   0
 -12   4   2 41.2984 31.9769   0
 -11   4   2 939.630 48.5461   0
 -10   4   2 2531.50 69.8261   0
  -9   4   2 2294.96 65.4539   0
  -8   4   2 615.992 41.0353   0
  -7   4   2 187.450 30.6203   0
  -6   4   2 6667.62 99.9174   0
   6   4  -2 6366.16 95.2032   0
   5   4  -2 9181.53 112.936   0
  -5   4   2 9610.64 117.405   0
  -4   4   2 352.698 34.0066   0
   4   4  -2 380.200 35.8379   0
  -3   4   2 95.8007 29.0033   0
   3   4  -2 81.5761 27.0965   0
   2   4  -2 4128.43 75.8201   0
  -2   4   2 4172.17 81.4810   0
   1   4  -2 8736.82 105.417   0
  -1   4   2 9305.65 116.867   0
   0   4   2 186.497 34.3551   0
   0   4  -2 160.653 26.6519   0
   1   4   2 1314.84 51.6498   0
  -1   4  -2 1305.59 46.3660   0
  -2   4  -2 2969.34 64.7064   0
   2   4   2 3067.25 71.1779   0
  -3   4  -2 1922.51 53.8888   0
   3   4   2 1916.72 59.4423   0
  -4   4  -2 2753.83 61.8501   0
   4   4   2 2834.02 70.2621   0
   5   4   2 277.900 34.4006   0
  -5   4  -2 319.372 28.6209   0
  -6   4  -2 2116.49 54.8081   0
   6   4   2 1959.54 61.6488   0
   6   4   2 2082.82 60.4657   1
   7   4   2 721.137 41.1634   1
  -7   4  -2 716.468 36.0271   0
   7   4   2 601.809 37.2885   0
  -8   4  -2 58.8562 24.2704   0
   8   4   2 34.1264 25.3550   1
  -9   4  -2 104.412 26.5768   0
   9   4   2 167.105 30.1033   1
 -10   4  -2 952.152 43.2274   0
  10   4   2 988.885 51.5769   1
  11   4   2 112.600 32.8534   1
 -11   4  -2 93.5701 24.0517   0
  12   4   2 1108.11 59.8520   1
  13   4   2 56.5294 34.6333   1
  14   4   2-2.53613 34.3378   1
  15   4   2 14.7223 34.8796   1
  16   4   2 40.1394 30.7414   1
  17   4   2-40.4654 36.1213   1
  18   4   2 552.387 53.6121   1
 -17   5   2-11.5764 33.2973   0
  16   5  -2 24.2930 38.4872   1
 -16   5   2 49.7129 31.4717   0
 -15   5   2 28.0103 35.1707   0
 -14   5   2 10.0700 34.7406   0
 -13   5   2 217.697 33.6708   0
 -12   5   2 25.1228 30.3360   0
 -11   5   2 255.068 29.1745   0
 -10   5   2 20.6200 32.5973   0
  -9   5   2 484.593 43.5730   0
  -8   5   2-4.96624 30.1457   0
  -7   5   2 33.3157 28.7863   0
   7   5  -2 24.3287 27.4590   0
  -6   5   2 55.2483 31.3801   0
   6   5  -2 36.0827 29.5871   0
  -5   5   2 20.3316 34.3144   0
   5   5  -2 5.44136 28.0341   0
  -4   5   2 390.300 43.8744   0
   4   5  -2 412.191 38.0502   0
  -3   5   2 114.420 37.1028   0
   3   5  -2 100.183 34.9402   0
   2   5  -2 65.7321 34.0474   0
  -2   5   2 60.7361 33.7895   0
   1   5  -2 45.9496 28.8441   0
  -1   5   2 39.4201 35.9489   0
   0   5  -2 2536.38 71.7709   0
   0   5   2 2489.91 75.8617   0
  -1   5  -2 847.832 45.8371   0
   1   5   2 792.870 50.0632   0
  -2   5  -2 637.465 40.2111   0
   2   5   2 560.261 45.0376   0
  -3   5  -2 57.9223 27.2771   0
   3   5   2 63.8571 34.5305   0
  -4   5  -2 518.536 39.6638   0
   4   5   2 514.932 44.6929   0
   4   5   2 462.956 35.0226   1
   5   5   2 50.0773 31.9648   0
   5   5   2 38.7831 22.5889   1
  -6   5  -2 60.6288 29.1361   0
   6   5   2 50.9070 31.0989   0
   6   5   2 49.1585 26.4379   1
  -7   5  -2 51.0840 26.3441   0
   7   5   2 95.7107 32.4860   1
   7   5   2 51.6581 32.6689   0
   8   5   2 429.447 43.5994   0
   8   5   2 370.974 40.6431   1
   9   5   2 18.7211 30.1302   1
  10   5   2-26.9537 31.8762   1
  11   5   2 71.4474 32.2624   1
  12   5   2 98.8204 40.4365   1
  13   5   2 307.707 46.8243   1
  14   5   2-68.0989 39.4150   1
 -13   6   2-20.6824 29.9630   0
 -12   6   2-20.5303 39.1515   0
 -11   6   2 155.753 40.4763   0
 -10   6   2 59.2268 31.3100   0
  -9   6   2 739.303 52.9861   0
  -8   6   2 2.71361 33.2230   0
   7   6  -2 697.308 46.4394   0
  -7   6   2 749.000 51.2419   0
  -6   6   2 266.876 39.1041   0
   6   6  -2 224.671 40.8106   0
  -5   6   2 40.8568 32.8387   0
   5   6  -2 56.3675 36.0937   0
  -4   6   2-66.4194 31.5185   0
   4   6  -2-29.9003 25.8981   0
  -3   6   2 48.0173 38.1654   0
   3   6  -2 35.9242 36.5037   0
  -2   6   2 12.8441 31.8178   0
   2   6  -2 33.4936 34.0597   0
   1   6  -2 769.478 51.3063   0
  -1   6   2 813.986 54.4245   0
   0   6  -2 46.4402 27.0557   0
   0   6   2 73.3328 36.4515   0
   1   6   2 236.122 39.3466   0
  -1   6  -2 269.242 39.6220   0
   2   6   2 125.883 37.2619   0
  -2   6  -2 74.5355 34.7283   0
   3   6   2 69.2799 37.4288   0
   4   6   2 25.9857 33.3113   0
   5   6   2-50.9002 28.0761   1
   5   6   2 6.02409 35.9810   0
   6   6   2 90.0900 35.4953   1
   6   6   2 140.225 41.7575   0
   7   6   2 1336.56 66.7748   0
   7   6   2 1130.46 58.4547   1
   8   6   2 28.2864 34.0784   1
   8   6   2 70.1845 37.0363   0
   9   6   2 7.22063 41.3766   1
  10   6   2-3.22752 45.1054   1
   4   7  -2 88.7081 39.8990   0
 -24   0   3 137.879 44.6272   2
 -23   0   3 77.8918 44.5719   2
 -22   0   3-13.1618 32.0487   2
 -21   0   3-102.241 29.0074   2
 -20   0   3-4.81608 33.8081   2
 -19   0   3 12.5247 31.1211   2
 -18   0   3 21.2933 30.9596   2
 -17   0   3 12.2061 33.1761   2
 -16   0   3-0.98393 26.0161   2
 -15   0   3-22.2335 27.7463   2
 -14   0   3-1.91863 25.0697   2
  14   0  -3-11.9206 12.8584   1
 -13   0   3-3.00144 21.0255   2
 -12   0   3 2.64985 20.3341   2
 -11   0   3-0.82718 20.1263   2
 -10   0   3 3.15240 17.7119   2
  -9   0   3 29.2418 21.6924   2
  -8   0   3 1.08003 15.3073   2
  -7   0   3 5.93109 13.5135   2
  -6   0   3-3.96951 12.8334   2
  -5   0   3 23.0317 13.0900   2
  -4   0   3 6.94019 12.2524   2
  -3   0   3 5.99282 11.0850   3
  -2   0   3 0.31335 11.3381   3
  -1   0   3 9.31880 9.84225   3
   0   0   3 24.8598 9.61728   3
   1   0   3-5.51119 11.7036   3
   2   0   3 20.6903 10.4452   3
  -2   0  -3 14.9657 10.1330   2
  -3   0  -3-2.32965 13.7810   2
  -4   0  -3 23.6632 11.5741   2
  -5   0  -3 2.35034 12.1338   2
  -6   0  -3 20.8908 12.6713   2
  -7   0  -3-0.95736 16.3275   2
  -8   0  -3-2.52078 17.8595   2
  -9   0  -3 16.5294 17.5321   2
 -10   0  -3 15.7608 20.0122   2
 -11   0  -3 25.6335 21.9868   2
 -12   0  -3 5.15671 22.8528   2
 -13   0  -3 7.91572 25.9218   2
 -14   0  -3-25.0340 32.4190   2
 -15   0  -3 65.4957 35.5550   2
 -16   0  -3 1.01952 30.1576   2
 -17   0  -3-24.2077 29.7779   2
 -18   0  -3 3.37792 32.7370   2
 -19   0  -3-121.210 29.3694   2
 -20   0  -3 55.8070 37.2498   2
 -21   0  -3 13.1861 35.9676   2
 -22   0  -3-104.777 38.5503   2
 -24   1   3 55.1507 46.4143   2
 -23  -1   3 661.081 58.7455   2
 -23   1   3 672.157 57.6567   2
 -22   1   3 148.545 41.6605   2
 -22  -1   3 113.440 35.9235   2
 -21  -1   3 98.1187 41.0413   2
 -21   1   3 137.500 40.7419   2
 -20  -1   3 531.774 47.8117   2
 -20   1   3 531.915 47.6337   2
 -19  -1   3 2313.40 79.8733   2
 -19   1   3 2269.29 76.7626   2
 -18   1   3 145.063 35.3406   2
 -18  -1   3 136.376 38.4666   2
  17   1  -3 423.309 33.3308   1
 -17   1   3 393.177 41.1025   2
 -17  -1   3 436.968 44.4079   2
 -16  -1   3 257.460 39.8535   2
 -16   1   3 265.454 35.0550   2
 -15  -1   3 2447.05 71.1759   2
 -15   1   3 2646.69 70.3035   2
 -14  -1   3 2109.02 64.2192   2
 -14   1   3 2142.12 59.3339   2
 -13   1   3 1063.31 41.6878   2
 -13  -1   3 1060.37 46.2505   2
 -12   1   3 740.824 33.9162   2
 -12  -1   3 680.792 37.2032   2
 -11  -1   3 1171.85 43.6061   2
 -11   1   3 1239.68 39.1833   2
 -10  -1   3 6562.99 87.4560   2
 -10   1   3 6589.88 78.2225   2
  -9  -1   3 3300.64 61.0257   2
  -9   1   3 3249.31 52.0499   2
  -8   1   3 578.231 23.6836   2
  -8  -1   3 617.891 29.6287   2
  -7   1   3 3171.39 43.7796   2
  -7  -1   3 3358.99 55.2735   2
  -6  -1   3 3293.46 51.2446   2
  -6   1   3 3172.62 39.4634   2
  -5   1   3 1115.98 28.2852   3
  -5   1   3 1084.21 21.5628   2
  -4   1   3 2040.71 24.3433   2
  -4   1   3 2181.94 36.4828   3
  -3   1   3 37124.7 133.707   3
  -3  -1   3 36774.2 109.867   3
  -2   1   3 11445.6 73.2087   3
  -2   1   3 11313.7 69.5575   0
  -2  -1   3 11394.9 56.8482   3
  -1   1   3 7672.79 50.6500   1
  -1   1   3 7377.39 58.3527   3
  -1   1   3 7658.45 55.3228   0
   0   1   3 100254. 788.691   0
   0   1   3 98851.8 210.127   3
   0   1   3 97647.3 774.859   1
   1  -1   3 42058.3 110.159   3
   1   1   3 40262.9 130.733   0
   1   1   3 41765.3 137.141   1
   1   1   3 41753.9 143.730   3
  -1  -1  -3 41772.7 106.581   2
   2   1   3 5007.53 54.0998   3
  -2  -1  -3 5040.35 44.8616   2
   2   1   3 5034.11 48.7808   0
   2   1   3 5065.38 52.9967   1
   3   1   3 6502.24 59.6111   0
  -3   1  -3 6725.03 65.7320   2
   3   1   3 6792.42 64.4866   1
  -3  -1  -3 6777.46 57.6094   2
  -4   1  -3 107.131 15.2942   2
  -4  -1  -3 95.7779 12.5789   2
   4   1   3 99.4470 16.4277   1
  -5  -1  -3 9429.28 80.6157   2
  -5   1  -3 9575.66 86.7783   2
   5   1   3 9359.02 83.3523   1
   6   1   3 43.7270 16.6110   1
  -6   1  -3 43.1361 17.9163   2
  -6  -1  -3 54.7779 15.4304   2
  -7   1  -3 1301.41 39.1560   2
   7   1   3 1347.92 37.5550   1
  -7  -1  -3 1304.70 36.8276   2
  -8   1  -3 921.551 36.0844   2
   8   1   3 922.033 33.8961   1
  -8  -1  -3 990.109 36.4922   2
  -9  -1  -3 6948.91 90.4705   2
   9   1   3 7118.06 87.5813   1
  -9   1  -3 6981.33 91.5546   2
  10   1   3 379.469 29.7138   1
 -10  -1  -3 363.748 30.1595   2
 -10   1  -3 379.768 31.4388   2
 -11  -1  -3 19.9397 21.4140   2
 -11   1  -3-36.7923 22.4853   2
  11   1   3 17.2095 20.4308   1
 -12  -1  -3 60.6205 26.3360   2
 -12   1  -3 54.0981 24.1879   2
  12   1   3 38.3155 21.8247   1
 -13   1  -3 2219.92 65.0427   2
  13   1   3 2142.30 60.5434   1
 -13  -1  -3 2243.24 66.7593   2
 -14  -1  -3 6407.75 110.550   2
  14   1   3 6570.87 102.440   1
 -14   1  -3 6302.87 110.715   2
 -15  -1  -3-4.52734 30.7219   2
 -15   1  -3 22.0183 29.9331   2
  15   1   3 43.3788 26.2742   1
 -16  -1  -3 60.4954 34.5104   2
 -16   1  -3 4.79462 32.9044   2
  16   1   3 10.7116 24.8970   1
 -17  -1  -3 1221.51 60.7550   2
  17   1   3 1332.44 57.1920   1
 -17   1  -3 1210.22 60.1798   2
 -18   1  -3 87.6689 33.9662   2
 -18  -1  -3-4.88222 33.0919   2
  18   1   3 1.09011 26.6340   1
 -19   1  -3 103.399 34.3238   2
 -19  -1  -3 177.444 43.2857   2
 -20  -1  -3 886.022 58.6015   2
 -20   1  -3 859.812 59.8904   2
 -21  -1  -3 49.4458 32.6959   2
 -21   1  -3 104.298 44.8126   2
 -22   1  -3 172.371 45.0914   2
 -22  -2   3 1268.15 71.4654   2
 -21  -2   3 868.293 63.1044   2
 -20  -2   3 690.078 57.5706   2
  20   2  -3 536.664 45.8197   1
 -20   2   3 592.829 49.7832   2
 -19   2   3-22.1901 32.9236   2
 -19  -2   3 42.1839 31.6374   2
  19   2  -3 42.1372 27.3969   1
 -18   2   3 669.483 45.6502   2
  18   2  -3 757.267 43.3285   1
 -18  -2   3 654.398 50.3438   2
 -17  -2   3 3021.59 87.5999   2
 -17   2   3 3204.40 80.7244   2
 -16  -2   3 2650.12 79.3338   2
 -16   2   3 2608.61 69.7429   2
 -15   2   3 4341.19 84.3328   2
 -15  -2   3 4286.43 95.6251   2
 -14  -2   3 5172.41 101.274   2
 -14   2   3 5208.65 89.3536   2
 -13  -2   3 237.179 33.6225   2
 -13   2   3 249.664 27.5716   2
 -12   2   3 10526.4 110.968   2
 -12  -2   3 10605.7 129.171   2
 -11   2   3 1612.89 43.3086   2
 -11  -2   3 1707.45 54.7198   2
 -10   2   3 414.664 23.7960   2
 -10  -2   3 474.341 32.2822   2
  -9  -2   3 1243.67 42.9725   2
  -9   2   3 1214.64 32.5448   2
  -8  -2   3 15.3031 19.3577   2
  -8   2   3 25.9409 11.8141   2
  -7   2   3 511.467 18.6863   2
  -7   2   3 543.546 25.7249   3
  -6   2   3 7224.42 55.1480   2
  -6   2   3 7734.23 76.2379   3
  -5   2   3 2.00422 5.29868   2
  -5   2   3 16.3315 14.5509   3
  -5   2   3 8.58709 14.3324   0
  -4   2   3 13731.5 92.3098   3
  -4   2   3 14095.4 104.623   0
  -4   2   3 13583.6 62.2309   1
  -3   2   3 2270.23 38.3267   3
  -3  -2   3 2121.16 24.9280   3
   3   2  -3 2203.24 36.0042   0
  -3   2   3 2203.33 42.6405   0
  -3   2   3 2186.74 29.3845   1
   2   2  -3 1150.04 26.0158   0
  -2   2   3 1080.54 30.6642   0
  -2   2   3 1173.96 28.1316   3
  -2   2   3 1138.13 23.9197   1
  -1   2   3 2123.94 35.7071   3
  -1   2   3 2364.98 36.0369   1
  -1   2   3 2175.51 41.7297   0
   1   2  -3 2453.48 36.0106   0
   0   2   3 82.6087 13.5447   1
   0   2   3 70.4959 13.3809   3
   0   2   3 131.927 19.0345   0
   0   2  -3 72.6154 13.0775   0
   1   2   3 36249.5 148.462   3
   1   2   3 35154.9 161.939   0
  -1   2  -3 35506.9 128.426   0
   1   2   3 36284.9 154.027   1
  -1  -2  -3 36058.0 105.738   2
  -2  -2  -3 15764.5 80.5329   2
   2   2   3 15450.3 107.360   1
   2   2   3 15495.9 101.241   3
  -2   2  -3 15434.4 85.4462   0
   2   2   3 15571.0 109.013   0
   3   2   3 65.5488 17.3568   1
   3   2   3 73.6408 17.0868   0
  -3   2  -3 52.5232 11.3927   0
  -3  -2  -3 63.1910 11.7168   2
  -4   2  -3 8563.85 69.7875   0
  -4   2  -3 8639.81 85.9033   2
   4   2   3 8631.33 85.9942   0
   4   2   3 8765.40 88.5706   1
  -4  -2  -3 8516.28 74.3021   2
  -5   2  -3 25924.0 154.684   2
   5   2   3 24963.5 147.493   0
  -5  -2  -3 25926.8 138.585   2
   5   2   3 26140.3 158.422   1
  -6  -2  -3 2011.99 44.0133   2
  -6   2  -3 1923.48 48.0565   2
   6   2   3 1978.18 49.0365   1
  -7   2  -3 2191.89 52.4816   2
   7   2   3 2187.26 52.1249   1
  -7  -2  -3 2185.89 48.2703   2
  -8   2  -3 326.788 26.1802   2
   8   2   3 272.958 28.1986   1
  -8  -2  -3 302.594 25.7735   2
  -9  -2  -3 4268.24 73.8784   2
   9   2   3 4249.30 76.9816   1
  -9   2  -3 4323.95 76.3390   2
 -10   2  -3 720.220 38.7911   2
  10   2   3 661.795 37.2061   1
 -10  -2  -3 652.246 35.9088   2
  11   2   3-4.85445 23.9305   1
 -11   2  -3 14.0717 25.3147   2
 -11  -2  -3 10.5855 24.2271   2
 -12   2  -3 21.1903 29.5498   2
 -12  -2  -3 16.9055 24.0558   2
  12   2   3 10.4371 24.0603   1
  13   2   3 7647.18 115.302   1
 -13  -2  -3 7692.03 117.431   2
 -13   2  -3 7807.75 119.051   2
 -14   2  -3 354.329 38.4044   2
  14   2   3 313.039 36.5123   1
 -14  -2  -3 322.169 39.3205   2
  15   2   3 494.235 40.3020   1
 -15  -2  -3 446.907 40.7438   2
 -15   2  -3 503.614 43.2295   2
  16   2   3 613.331 42.3391   1
 -16  -2  -3 482.470 43.0681   2
 -16   2  -3 532.211 47.6261   2
 -17  -2  -3 668.382 49.8295   2
  17   2   3 627.187 46.4789   1
 -17   2  -3 721.002 52.5553   2
  18   2   3 1430.30 63.2344   1
 -18  -2  -3 1427.81 67.6997   2
 -18   2  -3 1486.44 67.5790   2
 -19   2  -3 160.035 39.2231   2
 -19  -2  -3 81.4832 35.0777   2
  19   2   3 235.950 41.4139   1
 -20   2  -3-6.06762 37.8238   2
 -20  -2  -3-19.7145 35.7940   2
  20   2   3 27.1253 35.9799   1
 -21  -2  -3 202.638 43.6226   2
 -21   2  -3 219.354 42.4237   2
  22   3  -3 154.027 45.6133   1
 -21  -3   3-87.6195 41.0174   2
  21   3  -3-22.1318 41.7283   1
 -20  -3   3-154.043 39.7926   2
  20   3  -3 23.3750 40.0041   1
 -19  -3   3-36.0937 37.9597   2
  19   3  -3-123.123 35.8562   1
 -18  -3   3 104.539 36.7407   2
 -17  -3   3 157.696 35.1387   2
 -16  -3   3 150.663 37.7633   2
 -15  -3   3 129.978 32.9314   2
 -14  -3   3 1832.63 66.5211   2
 -13  -3   3 2440.81 74.6133   2
 -11   3   3 79.2453 23.4513   3
 -10   3   3 1288.58 47.5997   0
 -10   3   3 1266.63 43.0398   3
  -9   3   3 2146.66 56.6043   0
  -9   3   3 2236.32 51.1284   3
  -8   3   3 1539.69 48.8360   0
  -8   3   3 1456.87 41.3923   3
  -7   3   3 216.762 22.0168   3
  -7   3   3 167.521 24.4218   0
  -6   3   3 361.511 22.7149   3
  -6   3   3 366.320 30.0073   0
   5   3  -3 23.6776 17.2255   0
  -5   3   3 18.4670 14.4047   3
  -5   3   3 62.9772 21.8050   0
   4   3  -3 536.184 26.6112   0
  -4   3   3 554.504 20.3792   1
  -4   3   3 618.793 25.4933   3
  -4   3   3 570.329 30.6418   0
  -3   3   3 5720.03 78.3983   0
   3   3  -3 5506.99 70.9397   0
  -3   3   3 5434.76 60.9433   3
  -3   3   3 5631.22 59.6621   1
  -2   3   3 4720.54 72.9312   0
  -2   3   3 4466.02 54.9261   3
  -2   3   3 4786.95 58.2440   1
   2   3  -3 4880.58 65.4283   0
  -1   3   3 3343.00 48.2288   3
  -1   3   3 3731.37 65.4445   0
   1   3  -3 3714.08 57.1782   0
  -1   3   3 3629.75 53.4239   1
   0   3   3 1715.11 36.4913   3
   0   3   3 1789.33 48.8680   0
   0   3  -3 1864.82 41.7126   0
   0   3   3 1816.66 40.3482   1
   1   3   3 1787.49 42.5169   1
  -1   3  -3 1703.74 40.6267   0
   1   3   3 1738.40 37.2224   3
   1   3   3 1939.94 50.5543   0
  -2   3  -3 390.919 23.7500   0
   2   3   3 404.270 30.3495   0
   2   3   3 451.930 26.3718   1
   3   3   3 19451.2 147.419   0
  -3   3  -3 19919.0 125.850   0
   3   3   3 19624.0 144.619   1
  -3  -3  -3 19936.3 113.262   2
   4   3   3 2778.62 61.1078   0
  -4   3  -3 2623.94 48.3319   0
  -4  -3  -3 2742.58 48.9490   2
   4   3   3 2597.08 57.9407   1
   5   3   3 491.949 34.0075   0
  -5   3  -3 494.873 24.9230   0
  -5  -3  -3 495.469 25.4349   2
   5   3   3 491.213 32.4985   1
  -5   3  -3 519.537 28.7168   2
  -6  -3  -3 244.110 22.0177   2
   6   3   3 193.883 26.7823   1
   6   3   3 194.343 27.5106   0
  -6   3  -3 229.105 20.9795   0
  -6   3  -3 255.441 24.8278   2
  -7  -3  -3 15.6895 17.0742   2
  -7   3  -3 12.4554 18.0828   2
  -7   3  -3 29.1488 16.0396   0
   7   3   3-3.55921 21.9680   1
   7   3   3-2.92089 22.8173   0
   8   3   3 66.6974 25.0435   1
  -8   3  -3 109.501 23.7279   2
  -8   3  -3 71.8982 18.5896   0
  -8  -3  -3 78.4152 20.4635   2
   9   3   3 184.056 29.1247   1
  -9   3  -3 213.760 22.1794   0
  -9  -3  -3 255.505 27.6136   2
  -9   3  -3 223.754 29.4870   2
  10   3   3 96.7795 32.1788   1
 -10   3  -3 77.5867 26.9143   2
 -10  -3  -3 61.4238 25.7246   2
  11   3   3 359.975 38.1866   1
 -11   3  -3 288.917 34.6974   2
 -11  -3  -3 337.356 33.7170   2
 -12  -3  -3 3281.19 80.7797   2
  12   3   3 3323.32 84.8122   1
 -12   3  -3 3531.67 83.0660   2
 -13   3  -3 143.445 33.8334   2
  13   3   3 95.7003 32.4688   1
 -13  -3  -3 95.2026 30.7539   2
 -14  -3  -3 116.758 29.8671   2
 -14   3  -3 95.6448 33.1879   2
  14   3   3 114.316 32.0511   1
 -15   3  -3 22.0323 28.5987   2
  15   3   3 12.9789 32.6906   1
 -15  -3  -3 36.7656 28.0935   2
 -16  -3  -3-18.1174 30.7257   2
  16   3   3 44.4413 34.9148   1
 -16   3  -3 67.1515 34.2395   2
 -17  -3  -3 149.232 35.7431   2
  17   3   3 96.4703 27.8204   1
 -17   3  -3 165.805 37.8605   2
 -18  -3  -3 254.891 38.8611   2
 -18   3  -3 264.000 39.1300   2
  18   3   3 244.868 41.8509   1
 -19  -3  -3 94.9666 37.1587   2
  19   3   3 75.1204 36.3602   1
 -20  -3  -3 55.0386 42.5127   2
  20   3   3-76.1639 38.4989   1
 -18   4   3-15.6411 36.1481   0
 -17   4   3 71.5462 32.8970   0
 -16   4   3 253.370 37.6917   0
 -15   4   3 38.3820 36.4551   0
 -14   4   3 1668.24 65.1041   0
 -13   4   3 388.882 38.0162   0
 -12   4   3 82.7722 32.8368   0
 -11   4   3 31.0132 30.4190   0
 -10   4   3 824.243 46.4973   0
  -9   4   3 914.537 47.6785   0
  -8   4   3 777.655 45.1892   0
  -7   4   3 419.659 36.6031   0
   6   4  -3 26.6007 26.8015   0
  -6   4   3 52.1874 28.2763   0
  -5   4   3 17.7028 27.4412   0
   5   4  -3 58.4001 27.1705   0
  -4   4   3 7391.30 105.802   0
   4   4  -3 7258.54 97.3006   0
  -3   4   3 921.646 46.8575   0
   3   4  -3 989.303 42.5299   0
   2   4  -3 123.799 25.6772   0
  -2   4   3 124.879 32.7748   0
  -1   4   3 1109.87 37.8038   1
  -1   4   3 1132.78 49.2487   0
   1   4  -3 1151.03 43.3861   0
   0   4   3 39.9817 19.6692   1
   0   4  -3-5.09056 23.0366   0
   0   4   3 29.1626 30.8559   0
  -1   4  -3 2348.17 56.4932   0
   1   4   3 2289.06 64.4910   0
   1   4   3 2192.97 54.2112   1
  -2   4  -3 1292.49 45.0353   0
   2   4   3 1462.16 54.1965   0
   2   4   3 1298.17 45.9476   1
   3   4   3 2067.81 56.5898   1
  -3   4  -3 2191.80 55.0469   0
   3   4   3 2253.04 64.3984   0
  -4   4  -3 39.2278 21.6974   0
   4   4   3 62.5392 24.4593   1
   4   4   3 16.1749 29.7212   0
  -5   4  -3 202.406 26.4839   0
   5   4   3 172.910 31.7305   0
   5   4   3 210.730 28.6701   1
   6   4   3 6.97042 24.7887   1
   6   4   3 5.79345 27.2574   0
  -6   4  -3 14.8275 17.8439   0
  -7   4  -3 276.972 26.5939   0
   7   4   3 266.583 34.1430   0
   7   4   3 328.391 34.0337   1
  -8   4  -3 551.683 33.6320   0
   8   4   3 700.083 44.3236   1
   8   4   3 563.010 39.5659   0
   9   4   3 1597.68 61.4131   1
  10   4   3 3.77103 27.2307   1
  11   4   3 10.4144 30.2808   1
  12   4   3 46.2725 38.1409   1
  13   4   3 2444.96 82.6461   1
  14   4   3 33.1429 34.3402   1
  15   4   3-14.3801 34.0090   1
  16   4   3 171.540 33.9522   1
  17   4   3 67.3662 39.1477   1
 -17   5   3 697.611 52.6860   0
 -16   5   3 394.247 45.0654   0
 -15   5   3 341.169 41.4448   0
 -14   5   3 84.8900 36.9445   0
 -13   5   3 62.0835 27.1085   0
 -12   5   3 118.156 34.7449   0
 -11   5   3 20.4857 34.1702   0
 -10   5   3 2974.95 82.9752   0
  -9   5   3 8.22639 33.7977   0
  -8   5   3 43.8208 29.9985   0
  -7   5   3 819.382 51.2848   0
  -6   5   3 2298.22 73.4663   0
   6   5  -3 2424.94 70.3998   0
   5   5  -3 1686.48 60.9792   0
  -5   5   3 1634.78 65.9955   0
  -4   5   3 699.534 52.5719   0
   4   5  -3 619.933 43.2853   0
   3   5  -3 416.032 40.0246   0
  -3   5   3 382.817 47.4255   0
  -2   5   3 10110.8 142.066   0
   2   5  -3 10108.4 130.281   0
  -1   5   3 330.745 44.4693   0
   1   5  -3 241.674 37.6807   0
   0   5   3 4360.03 97.6520   0
   0   5  -3 4156.35 85.8817   0
  -1   5  -3 4135.05 85.0576   0
   1   5   3 4032.87 93.4293   0
  -2   5  -3 980.084 47.1998   0
   2   5   3 924.607 45.2043   1
   2   5   3 933.722 52.2739   0
  -3   5  -3 457.324 35.9489   0
   3   5   3 460.685 36.1064   1
   3   5   3 492.448 45.3774   0
   4   5   3 49.7766 35.3696   0
   4   5   3-13.7693 22.0655   1
   5   5   3 280.053 32.7763   1
   5   5   3 304.099 39.6656   0
   6   5   3 1072.24 55.2057   0
   6   5   3 1133.77 54.2692   1
   7   5   3 194.364 37.5093   1
   7   5   3 238.654 36.0042   0
   8   5   3 976.864 53.1883   0
   8   5   3 991.063 55.1436   1
   9   5   3 157.393 33.3434   1
  10   5   3 102.179 33.3941   1
  11   5   3 668.568 51.4309   1
  12   5   3 432.804 49.9815   1
  13   5   3 176.930 42.0667   1
  14   5   3 350.488 43.3951   1
 -12   6   3 36.7670 40.2648   0
 -11   6   3 128.892 31.9374   0
 -10   6   3-10.4720 35.1436   0
  -9   6   3 60.6835 39.0927   0
  -8   6   3 311.641 44.1310   0
  -7   6   3 129.686 39.1140   0
  -6   6   3 43.6260 29.7500   0
   6   6  -3 49.1022 30.6902   0
  -5   6   3-3.86527 35.1660   0
   5   6  -3 23.4148 29.6294   0
  -4   6   3 323.073 45.4955   0
   4   6  -3 215.981 35.6166   0
   3   6  -3 23.9490 35.5250   0
  -3   6   3 72.0453 35.0070   0
   2   6  -3 992.511 56.7071   0
  -2   6   3 1205.83 62.6657   0
  -1   6   3 506.559 48.8412   0
   0   6   3 139.524 37.1920   0
   1   6   3 128.786 40.7517   0
   2   6   3 14.4661 38.4842   0
   3   6   3 57.9000 32.8022   0
   4   6   3-21.5725 40.9126   0
   5   6   3 400.070 49.8257   0
   5   6   3 467.972 41.7965   1
   6   6   3 41.0555 31.1066   1
   6   6   3 45.3584 39.0665   0
   7   6   3 80.8973 38.4854   1
   7   6   3 46.9207 32.6621   0
   8   6   3-113.453 37.8224   1
   8   6   3 102.656 41.0550   0
   9   6   3 398.127 41.4069   1
  10   6   3 180.496 46.2793   1
 -24   0   4 226.899 41.8141   2
 -23   0   4 697.179 59.4574   2
 -22   0   4 103.305 36.5449   2
 -21   0   4 19.3995 34.4883   2
 -20   0   4 512.505 47.6289   2
 -19   0   4 169.911 35.8634   2
 -18   0   4 1979.30 71.8233   2
 -17   0   4 3086.16 80.8404   2
 -16   0   4 4200.99 89.3602   2
 -15   0   4 6182.02 102.381   2
 -14   0   4 1632.17 53.6402   2
 -13   0   4 1434.77 48.6743   2
 -12   0   4 3063.82 63.7663   2
 -11   0   4 8405.38 98.2134   2
 -10   0   4 1462.17 42.5284   2
  -9   0   4 79758.1 264.726   2
  -8   0   4 6718.55 74.5703   2
  -7   0   4 8805.53 79.6474   2
  -6   0   4 2748.64 42.9259   2
  -5   0   4 1211.03 30.0603   3
  -4   0   4 3104.38 42.6049   3
  -3   0   4 29867.2 121.706   3
  -2   0   4 57919.4 166.108   3
  -1   0   4 63379.7 169.503   3
   0   0   4 357044. 1626.38   3
   1   0   4 672.729 25.4924   3
  -2   0  -4 35963.7 138.026   2
   2   0   4 34933.9 144.999   3
  -3   0  -4 4722.70 55.0700   2
  -4   0  -4 1351.23 33.6484   2
  -5   0  -4 405.999 22.3856   2
  -6   0  -4 2896.48 52.9495   2
  -7   0  -4 489.728 27.5066   2
  -8   0  -4 68.2407 19.6166   2
  -9   0  -4 1556.75 46.7768   2
 -10   0  -4 108.836 24.3834   2
 -11   0  -4-43.6591 21.8931   2
 -12   0  -4 240.079 29.7722   2
 -13   0  -4 1348.24 53.1200   2
 -14   0  -4 1096.26 54.3255   2
 -15   0  -4 181.795 36.1905   2
 -16   0  -4 174.076 36.8150   2
 -17   0  -4 714.878 51.4229   2
 -18   0  -4 82.3401 35.9122   2
 -19   0  -4 288.907 44.5801   2
 -20   0  -4 29.8291 31.8262   2
 -21   0  -4 50.3254 41.5197   2
 -24   1   4 394.273 47.1728   2
 -23  -1   4-62.0646 35.2499   2
 -23   1   4 61.9637 41.8837   2
 -22   1   4-27.4979 36.8236   2
 -22  -1   4-35.6540 36.7393   2
 -21  -1   4 129.001 34.9833   2
 -21   1   4 141.945 35.8527   2
 -20  -1   4 8.16141 30.3563   2
 -20   1   4 43.4071 30.9052   2
 -19   1   4 131.971 33.5041   2
 -19  -1   4 103.193 43.1575   2
 -18  -1   4 1460.45 64.5352   2
 -18   1   4 1582.92 63.7185   2
 -17   1   4 1171.67 53.6364   2
 -17  -1   4 1209.66 56.6782   2
 -16  -1   4 208.035 36.5194   2
 -16   1   4 190.502 34.0365   2
 -15  -1   4 2386.33 70.3968   2
 -15   1   4 2476.29 67.4987   2
 -14   1   4 3149.94 69.4900   2
 -14  -1   4 3114.63 75.6838   2
 -13  -1   4 1026.35 46.3912   2
 -13   1   4 1018.33 41.2255   2
 -12  -1   4 703.147 38.7218   2
 -12   1   4 736.845 34.0068   2
 -11  -1   4 2307.89 57.5434   2
 -11   1   4 2191.03 49.6165   2
 -10  -1   4 179.159 25.9687   2
 -10   1   4 190.905 21.0850   2
  -9  -1   4 243.696 25.9981   2
  -9   1   4 259.744 19.6624   2
  -8   1   4 2048.44 38.9742   2
  -8  -1   4 2149.51 48.6603   2
  -7   1   4 74.6297 12.6552   2
  -6   1   4 716.368 20.9526   2
  -6   1   4 755.713 28.1546   3
  -5   1   4 260.285 20.0512   3
  -5   1   4 255.171 12.3643   2
  -4  -1   4 1824.93 30.8212   3
  -4   1   4 1946.51 37.8626   3
  -3   1   4 752.302 25.2977   3
  -3  -1   4 773.512 20.5288   3
  -3   1   4 767.122 22.6009   0
  -2  -1   4 2440.87 31.6136   3
  -2   1   4 2263.35 38.1507   3
  -2   1   4 2448.56 35.1041   0
  -1  -1   4 566.627 16.6158   3
  -1   1   4 537.769 18.5265   0
  -1   1   4 506.855 21.2636   3
   0  -1  -4 92109.2 643.642   2
   0   1   4 92621.6 197.911   0
   0   1   4 91444.7 229.780   3
   0  -1   4 92592.2 734.432   3
  -1  -1  -4 27897.8 100.998   2
   1  -1   4 27722.2 107.425   3
   1   1   4 27139.7 122.656   1
   1   1   4 27269.0 131.105   3
   1   1   4 28420.6 115.305   0
   2   1   4 1946.05 32.4079   0
   2   1   4 1953.25 36.4659   1
   2   1   4 1966.66 39.4417   3
  -2  -1  -4 1992.65 31.3125   2
   3   1   4 2984.92 41.7519   0
   3   1   4 3135.62 50.6665   3
   3   1   4 2850.40 44.9218   1
  -3  -1  -4 2866.32 40.5643   2
   4   1   4 2685.50 40.9254   0
   4   1   4 2500.71 45.0626   1
  -4   1  -4 2535.82 47.0858   2
  -4  -1  -4 2643.21 43.4779   2
  -5   1  -4 5025.20 68.1864   2
  -5  -1  -4 4992.76 61.8773   2
   5   1   4 5050.74 65.2052   1
   6   1   4 15863.9 118.756   1
  -6  -1  -4 15914.4 117.292   2
  -6   1  -4 15724.1 124.003   2
  -7   1  -4 1675.25 45.8911   2
   7   1   4 1696.03 43.2471   1
  -7  -1  -4 1731.72 43.6123   2
  -8  -1  -4 356.855 25.3325   2
   8   1   4 300.505 25.6883   1
  -8   1  -4 331.402 26.4380   2
   9   1   4 1730.66 48.2930   1
  -9   1  -4 1799.93 51.9934   2
  -9  -1  -4 1752.37 49.0292   2
  10   1   4 7846.19 98.4649   1
 -10   1  -4 7619.12 104.010   2
 -10  -1  -4 7760.42 102.334   2
 -11   1  -4 91.4716 25.6112   2
 -11  -1  -4 75.1652 23.9602   2
  11   1   4 137.465 23.1254   1
  12   1   4 632.527 36.1998   1
 -12  -1  -4 657.030 40.3441   2
 -12   1  -4 592.472 38.9716   2
 -13  -1  -4-20.1141 29.9251   2
  13   1   4-11.5481 28.2510   1
 -13   1  -4 20.7072 27.3544   2
  14   1   4 1798.23 59.8206   1
 -14   1  -4 1686.88 63.5971   2
 -14  -1  -4 1635.26 61.8628   2
  15   1   4 2830.41 73.4030   1
 -15  -1  -4 2629.57 77.1236   2
 -15   1  -4 2648.30 79.5276   2
  16   1   4 736.043 46.5284   1
 -16   1  -4 721.946 49.0655   2
 -16  -1  -4 699.461 49.0186   2
  17   1   4 390.115 36.6160   1
 -17  -1  -4 391.521 46.7278   2
 -17   1  -4 437.216 42.6822   2
 -18  -1  -4 210.733 40.0916   2
 -18   1  -4 140.718 35.1192   2
 -19  -1  -4-7.02345 36.4156   2
 -19   1  -4 51.8979 34.2462   2
 -20   1  -4 45.7107 34.3159   2
 -20  -1  -4 37.5420 30.0928   2
 -21  -1  -4 224.198 42.5649   2
 -21   1  -4 81.3055 43.5097   2
 -22  -2   4 80.9026 41.0968   2
 -21  -2   4 86.1104 38.7981   2
 -20  -2   4 497.346 49.1526   2
  20   2  -4 575.107 41.1117   1
 -19  -2   4 227.494 36.8906   2
 -18   2   4 13.9736 26.4097   2
 -18  -2   4-9.01731 31.8912   2
 -17   2   4 47.7603 28.1392   2
 -17  -2   4 14.7062 34.4763   2
 -16  -2   4-1.79578 34.1112   2
 -16   2   4 8.28347 29.1860   2
 -15  -2   4 149.672 37.5645   2
 -15   2   4 116.404 29.8493   2
 -14  -2   4 2740.47 78.0696   2
 -14   2   4 2731.11 65.3305   2
 -13  -2   4 381.403 39.2570   2
 -13   2   4 341.602 29.1354   2
 -12  -2   4 1604.69 56.7519   2
 -12   2   4 1547.29 45.2237   2
 -11  -2   4 1154.80 46.9421   2
 -11   2   4 1109.14 36.0951   2
 -10  -2   4 115.649 24.8941   2
 -10   2   4 77.6105 15.4323   2
  -9   2   4 1703.23 44.9121   3
  -9   2   4 1568.53 34.7364   2
  -8   2   4 1313.37 39.0654   3
  -8   2   4 1258.37 28.3581   2
  -7   2   4 1797.25 42.4456   3
  -7   2   4 1671.63 28.9792   2
  -6   2   4 498.762 26.1868   0
  -6   2   4 448.348 24.2047   3
  -6   2   4 301.385 11.7409   2
  -5   2   4 145.872 19.3047   0
  -5   2   4 138.295 18.0299   3
  -4   2   4 3968.51 54.9365   3
  -4   2   4 3922.46 57.5514   0
  -4  -2   4 3845.06 40.2680   3
  -3   2   4 613.897 24.1998   3
  -3  -2   4 591.193 15.8852   3
  -3   2   4 565.639 25.7342   0
  -3   2   4 584.787 18.1963   1
   3   2  -4 629.730 19.8399   0
   2   2  -4 816.341 21.5195   0
  -2   2   4 748.234 25.4790   3
  -2  -2   4 817.231 16.2927   3
  -2   2   4 787.239 27.8377   0
  -2   2   4 782.590 21.8496   1
  -1   2   4 31.7458 15.1472   0
  -1   2   4 44.5067 11.1438   3
  -1   2   4 51.5415 11.9645   1
   1   2  -4 69.1793 9.79296   0
   0   2   4 10.3360 12.8696   3
   0   2   4 6.65775 16.6475   0
   0   2  -4-3.79277 9.96836   0
   0   2   4-0.97573 13.1002   1
   1   2   4 49.2784 14.6549   1
   1   2   4 57.4599 18.3383   0
  -1   2  -4 72.5175 10.8059   0
  -1  -2  -4 54.7506 8.75516   2
   1   2   4 40.4848 14.3558   3
  -2   2  -4 930.864 21.6023   0
   2   2   4 939.661 31.4221   3
   2   2   4 872.867 30.3161   1
   2   2   4 932.139 31.5767   0
  -2  -2  -4 964.117 22.8751   2
   3   2   4 52.5091 18.2970   1
   3   2   4 27.6640 16.9391   3
   3   2   4 76.0408 19.0067   0
  -3   2  -4 71.3205 10.0929   0
  -3  -2  -4 54.8573 11.7619   2
  -4   2  -4 32.0798 17.8048   2
  -4  -2  -4 33.6075 14.0258   2
   4   2   4 38.0800 20.7753   1
  -4   2  -4 49.4318 11.2910   0
   4   2   4 27.2525 16.4698   0
  -5  -2  -4 14559.1 107.174   2
   5   2   4 14055.4 113.506   0
  -5   2  -4 13700.5 87.3366   0
  -5   2  -4 14608.5 122.022   2
   5   2   4 14326.6 122.325   1
  -6   2  -4 324.489 27.5027   2
   6   2   4 291.430 25.1000   0
   6   2   4 287.876 26.1651   1
  -6  -2  -4 276.569 22.3672   2
  -7   2  -4 261.237 26.1800   2
   7   2   4 252.112 26.4361   1
  -7  -2  -4 234.611 22.1885   2
  -8   2  -4 494.063 31.0404   2
   8   2   4 445.595 31.3828   1
  -8  -2  -4 430.249 27.6763   2
  -9   2  -4 147.838 26.2346   2
  -9  -2  -4 82.5573 24.8206   2
   9   2   4 82.2480 25.2884   1
  10   2   4 2344.69 62.3166   1
 -10  -2  -4 2478.89 62.0805   2
 -10   2  -4 2387.69 63.2069   2
  11   2   4 1342.61 51.2581   1
 -11  -2  -4 1262.89 49.5907   2
 -11   2  -4 1234.25 50.6338   2
 -12  -2  -4 48.5088 25.8886   2
 -12   2  -4-10.3273 30.4189   2
  12   2   4-2.84283 26.4742   1
  13   2   4 888.263 49.4536   1
 -13   2  -4 832.040 50.0605   2
 -13  -2  -4 724.685 45.3462   2
  14   2   4 1918.51 65.8861   1
 -14  -2  -4 1825.05 64.1015   2
 -14   2  -4 1809.74 66.5449   2
 -15  -2  -4 668.636 44.4344   2
 -15   2  -4 633.199 46.9027   2
  15   2   4 570.656 45.0061   1
  16   2   4 417.681 41.1348   1
 -16  -2  -4 453.734 42.1806   2
 -16   2  -4 402.385 45.3123   2
 -17   2  -4 214.934 39.8514   2
 -17  -2  -4 136.891 39.6710   2
  17   2   4 246.218 36.1568   1
 -18  -2  -4 12.9609 31.9243   2
 -18   2  -4 77.9625 35.0758   2
  18   2   4 58.1901 34.4560   1
  19   2   4 587.907 50.5884   1
 -19  -2  -4 482.554 50.2953   2
 -19   2  -4 487.157 47.2047   2
  20   2   4 37.2001 34.2296   1
 -20  -2  -4 91.6287 35.8025   2
 -20   2  -4 55.5564 40.3945   2
 -21   2  -4-15.5746 38.4274   2
  22   3  -4-47.6022 43.8754   1
 -21  -3   4 547.890 52.6231   2
  21   3  -4 607.835 61.2034   1
 -20  -3   4 167.290 36.4275   2
  20   3  -4 143.147 36.3858   1
 -19  -3   4 245.033 41.0166   2
 -18  -3   4 632.863 52.4539   2
 -17  -3   4 1340.47 64.4345   2
 -16  -3   4 405.573 44.4055   2
 -14   3   4 2036.07 62.6529   3
 -13   3   4 20573.5 174.695   3
 -12   3   4 260.746 31.2369   3
 -11   3   4 96.9224 24.2483   3
 -10   3   4 619.011 34.5161   3
 -10   3   4 580.291 36.6821   0
  -9   3   4 1276.80 47.2326   0
  -9   3   4 1203.83 41.1437   3
  -8   3   4 1971.44 54.7251   0
  -8   3   4 1840.51 48.1689   3
  -7   3   4 645.589 30.6838   3
  -7   3   4 684.441 35.6932   0
  -6   3   4 29.9545 22.3310   0
  -6   3   4 44.8148 17.3215   3
  -5   3   4 10602.8 111.066   0
  -5   3   4 10772.9 98.1723   3
   4   3  -4 2543.85 48.3515   0
  -4   3   4 2657.92 57.5840   0
  -4   3   4 2623.19 48.4320   3
  -4   3   4 2415.82 39.4915   1
  -3   3   4 2352.14 44.7748   3
   3   3  -4 2466.82 47.3641   0
  -3   3   4 2372.73 55.0496   0
  -3   3   4 2520.04 42.2814   1
  -2   3   4 536.874 24.5354   3
  -2   3   4 472.439 29.9463   0
  -2   3   4 528.686 23.6576   1
   2   3  -4 532.983 24.5049   0
  -1   3   4 21.2986 14.3239   1
  -1   3   4 6.26185 21.3720   0
  -1   3   4 7.38921 14.4251   3
   1   3  -4 23.9244 12.7628   0
   0   3   4 578.391 25.7753   3
   0   3   4 568.427 31.8582   0
   0   3  -4 551.720 26.0312   0
   0   3   4 566.193 27.1210   1
   1   3   4 2646.99 58.0641   0
  -1   3  -4 2746.29 47.5762   0
   1   3   4 2703.09 49.8312   3
   1   3   4 2671.22 53.3916   1
   2   3   4-3.27413 19.4751   1
  -2   3  -4-24.6002 15.2040   0
   2   3   4-5.03461 15.4752   3
   2   3   4-0.07189 23.0702   0
  -3   3  -4 780.597 28.8729   0
   3   3   4 800.910 38.1995   0
   3   3   4 770.346 36.5052   1
  -4   3  -4 14865.6 107.321   0
   4   3   4 15417.2 137.145   1
   4   3   4 15519.5 136.575   0
   5   3   4-0.88078 20.5877   1
   5   3   4-5.43171 23.5429   0
  -5  -3  -4 1.70498 15.7063   2
  -5   3  -4 18.2926 13.0645   0
  -5   3  -4 36.1495 19.3363   2
   6   3   4 23.4337 21.6518   1
  -6   3  -4-0.33118 13.1692   0
  -6  -3  -4 1.49084 15.5878   2
  -6   3  -4-10.4523 19.1144   2
   6   3   4 1.26527 23.9924   0
  -7   3  -4 356.642 29.3419   2
  -7   3  -4 370.935 24.3766   0
   7   3   4 384.280 31.6266   0
   7   3   4 428.063 33.1267   1
  -7  -3  -4 394.572 27.3998   2
  -8   3  -4 4070.07 80.1251   2
  -8   3  -4 3853.18 63.5844   0
   8   3   4 3801.44 80.1384   1
  -8  -3  -4 3888.24 72.6769   2
  -9   3  -4 2744.97 69.4325   2
   9   3   4 2616.06 69.9783   1
  -9  -3  -4 2565.31 62.7918   2
 -10   3  -4 124.402 29.8795   2
  10   3   4 105.531 31.5394   1
 -10  -3  -4 143.010 27.9943   2
  11   3   4 247.383 38.7867   1
 -11  -3  -4 262.655 31.1130   2
 -11   3  -4 304.227 35.0220   2
  12   3   4 3784.20 90.4655   1
 -12  -3  -4 3455.48 81.7573   2
 -12   3  -4 3598.37 87.2087   2
 -13  -3  -4 42.6431 24.2481   2
 -13   3  -4 43.2706 31.7959   2
  13   3   4 80.6307 36.4967   1
  14   3   4 298.641 40.6781   1
 -14   3  -4 365.337 41.7548   2
 -14  -3  -4 341.785 38.6856   2
 -15   3  -4 4.37969 28.4482   2
 -15  -3  -4 61.4056 28.1827   2
  15   3   4 35.6668 33.5822   1
  16   3   4 477.618 44.7416   1
 -16   3  -4 441.736 46.1853   2
 -16  -3  -4 473.468 42.0102   2
  17   3   4 912.491 56.5375   1
 -17  -3  -4 859.315 54.2683   2
 -17   3  -4 956.722 59.2198   2
 -18   3  -4 286.143 40.8776   2
 -18  -3  -4 286.954 42.0780   2
  18   3   4 249.768 41.1381   1
  19   3   4 69.2683 36.9162   1
 -19   3  -4 146.994 45.9274   2
 -20  -3  -4 308.412 42.2875   2
 -20   3  -4 40.2659 49.9016   2
 -19   4   4 67.5365 32.6266   0
 -18   4   4 54.0026 28.7845   0
 -17   4   4 26.2670 31.6077   0
 -16   4   4-20.0485 28.5407   0
 -15   4   4 617.179 45.8814   0
 -14   4   4 1361.21 59.7104   0
 -13   4   4 491.739 43.8777   0
 -12   4   4 67.5847 31.7269   0
 -11   4   4 2268.21 70.8976   0
 -10   4   4 1081.73 52.4740   0
  -9   4   4 1603.87 59.0014   0
  -8   4   4 222.556 31.4282   0
  -7   4   4 169.891 30.3611   0
  -6   4   4 2262.91 64.6255   0
   5   4  -4 4067.53 73.7172   0
  -5   4   4 4198.44 83.8037   0
   4   4  -4 1432.67 46.8472   0
  -4   4   4 1595.91 56.5867   0
   3   4  -4 430.967 30.0159   0
  -3   4   4 540.363 40.8775   0
  -2   4   4 20.0302 28.7505   0
   2   4  -4 0.21639 21.1728   0
  -1   4   4 2365.56 65.8812   0
  -1   4   4 2312.78 53.2896   1
   1   4  -4 2263.20 54.5056   0
   0   4   4 77.6375 22.6588   1
   0   4   4 105.926 33.0850   0
   0   4  -4 93.8886 21.5803   0
  -1   4  -4 823.102 37.0869   0
   1   4   4 917.154 47.4529   0
   1   4   4 805.244 38.2968   1
  -2   4  -4 5764.82 83.0491   0
   2   4   4 5534.93 89.3098   1
   2   4   4 5788.92 97.8423   0
   3   4   4 214.098 28.4118   1
   3   4   4 210.931 33.7334   0
  -3   4  -4 220.511 26.0150   0
  -4   4  -4 0.35708 17.2645   0
   4   4   4 16.6988 25.7559   1
   4   4   4 19.3792 28.1571   0
   5   4   4 3223.49 77.6918   0
   5   4   4 3203.64 75.3054   1
   6   4   4 454.107 41.8344   0
   6   4   4 593.136 39.5528   1
   7   4   4 574.637 40.8197   0
   7   4   4 639.850 41.6896   1
   8   4   4 13.2066 29.0449   1
   8   4   4 22.4651 29.8332   0
   9   4   4 324.337 38.5163   1
  10   4   4 1558.22 62.4262   1
  11   4   4 54.8356 27.1652   1
  12   4   4 9.66008 29.8352   1
  13   4   4 941.170 57.3025   1
  14   4   4 198.635 32.3453   1
  15   4   4 669.259 49.4436   1
  16   4   4 19.2849 35.1390   1
  17   4   4 157.685 44.0871   1
 -16   5   4 130.940 37.0686   0
 -15   5   4-0.15504 35.5625   0
 -14   5   4 8.94570 30.3846   0
 -13   5   4 139.379 33.9952   0
 -12   5   4 8.48767 26.2665   0
 -11   5   4 30.5338 33.4237   0
 -10   5   4 0.78798 31.8876   0
  -9   5   4 74.8335 35.8307   0
  -8   5   4 119.202 31.5720   0
  -7   5   4 43.2346 37.4352   0
   6   5  -4 266.788 32.4384   0
  -6   5   4 202.074 36.5374   0
   5   5  -4 496.502 38.5675   0
  -5   5   4 564.928 45.8843   0
   4   5  -4 296.278 35.8719   0
  -4   5   4 328.385 43.8503   0
  -3   5   4-7.32354 38.8106   0
   3   5  -4-10.5062 31.4835   0
  -2   5   4 147.505 41.5601   0
   2   5  -4 136.735 35.9010   0
  -1   5   4 1230.82 61.3918   0
   1   5  -4 981.965 47.1928   0
   0   5   4 1496.90 66.0006   0
   0   5  -4 1432.79 54.6309   0
   1   5   4 389.152 42.5648   0
   2   5   4-12.6965 28.8516   0
   2   5   4-17.2694 25.3890   1
   3   5   4 123.608 26.6481   1
   3   5   4 115.465 33.3729   0
   4   5   4-8.78086 22.8514   1
   4   5   4 0.38220 32.9581   0
   5   5   4 79.3447 27.9459   1
   5   5   4 155.336 35.6864   0
   6   5   4 16.0982 30.5241   1
   6   5   4-49.3228 32.7703   0
   7   5   4 378.600 43.6424   0
   7   5   4 319.690 41.4211   1
   8   5   4 49.9813 30.2276   1
   8   5   4 31.1942 32.7900   0
   9   5   4 62.0200 30.5151   1
  10   5   4 7.82882 31.4998   1
  11   5   4-46.8303 29.0729   1
  12   5   4 37.2513 32.8975   1
  13   5   4 4.05604 33.6592   1
 -12   6   4 141.406 42.3965   0
 -11   6   4 296.207 40.4164   0
 -10   6   4-56.2076 34.9459   0
  -9   6   4 106.685 40.4670   0
  -8   6   4 686.308 56.5381   0
  -7   6   4 457.089 49.1630   0
   6   6  -4 80.2169 28.3800   0
  -6   6   4 223.274 40.4110   0
   5   6  -4-101.101 29.4526   0
  -5   6   4 55.5257 35.2177   0
  -4   6   4 7.21468 37.0259   0
  -3   6   4 224.236 40.2808   0
  -2   6   4 315.825 46.9858   0
  -1   6   4 1785.76 74.9538   0
   0   6   4 926.646 58.7098   0
   1   6   4 10.3378 42.0945   0
   2   6   4 786.605 57.3812   0
   3   6   4 424.319 47.8780   0
   4   6   4 62.8134 43.8649   0
   5   6   4 135.305 42.5748   0
   6   6   4 395.690 42.5669   0
   6   6   4 552.653 45.4061   1
   7   6   4 1049.85 63.5117   0
   7   6   4 855.218 52.0281   1
   8   6   4-43.8394 43.2010   1
   8   6   4 176.335 43.5873   0
   9   6   4-83.4092 37.1169   1
 -24   0   5-22.7654 43.4317   2
 -23   0   5-18.2554 32.5651   2
 -22   0   5 46.4019 36.9052   2
 -21   0   5 39.8505 30.3216   2
 -20   0   5 20.7243 35.6398   2
 -19   0   5 2.30623 30.3607   2
 -18   0   5 3.52388 31.6980   2
 -17   0   5 19.4567 29.0742   2
 -16   0   5 7.96264 27.7139   2
 -15   0   5 9.81358 25.5010   2
 -14   0   5 6.90109 25.2665   2
 -13   0   5 2.41164 22.2021   2
 -12   0   5-2.67883 21.1551   2
 -11   0   5 2.45456 20.6702   2
 -10   0   5 7.81869 21.4436   2
  -9   0   5 12.7008 20.6262   2
  -8   0   5-70.9544 17.8669   2
  -7   0   5 26.2957 18.1221   3
  -6   0   5 2.43096 16.6616   3
  -5   0   5 10.8551 15.9401   3
  -4   0   5 6.41230 15.8358   3
  -3   0   5-13.6686 15.6818   3
  -2   0   5 13.9510 14.9360   3
  -1   0   5 10.9024 15.5091   3
   0   0   5 16.4709 16.4747   3
   1   0   5-2.29735 16.8741   3
  -2   0  -5 3.81742 12.7200   2
   2   0   5 10.2556 15.9274   3
   3   0   5-1.77788 12.9625   3
  -3   0  -5 14.3642 13.6469   2
  -4   0  -5 14.2288 15.2368   2
  -5   0  -5 9.23061 16.3820   2
  -6   0  -5-1.89334 15.6009   2
  -7   0  -5-9.40528 17.6566   2
  -8   0  -5 14.9769 18.5207   2
  -9   0  -5 2.72723 19.0325   2
 -10   0  -5 8.03853 19.7661   2
 -11   0  -5 14.0654 23.4090   2
 -12   0  -5-13.2411 22.9807   2
 -13   0  -5 32.5149 27.1566   2
 -14   0  -5 31.6488 30.1647   2
 -15   0  -5 52.1240 32.4181   2
 -16   0  -5-36.4902 32.4374   2
 -17   0  -5-44.3849 28.4995   2
 -18   0  -5-9.98594 33.3601   2
 -19   0  -5-29.2190 36.9685   2
 -20   0  -5 63.5875 40.5864   2
 -24   1   5 359.220 46.3533   2
 -23  -1   5 214.505 46.1005   2
 -23   1   5 327.715 47.5677   2
 -22  -1   5 36.7018 37.8838   2
 -22   1   5 35.1858 36.0477   2
 -21  -1   5 16.6909 32.2693   2
 -21   1   5 46.4064 30.9619   2
 -20   1   5 164.141 30.6106   2
 -20  -1   5 170.331 40.5634   2
 -19  -1   5 693.872 53.7995   2
 -19   1   5 658.440 45.8069   2
 -18  -1   5 466.389 46.9722   2
 -18   1   5 386.299 42.6326   2
 -17  -1   5 78.7873 34.8375   2
 -17   1   5 68.7044 26.4992   2
 -16  -1   5 1018.57 52.7110   2
 -16   1   5 1027.76 47.3120   2
 -15  -1   5 1585.82 60.7158   2
 -15   1   5 1705.59 55.5640   2
 -14  -1   5 576.471 41.2069   2
 -14   1   5 558.293 36.3814   2
 -13  -1   5 122.166 27.9459   2
 -13   1   5 97.3156 21.8057   2
 -12  -1   5 3561.22 74.1168   2
 -12   1   5 3418.77 64.8245   2
 -11  -1   5 10543.3 117.239   2
 -11   1   5 10584.1 103.668   2
 -10  -1   5 2288.49 55.0100   2
 -10   1   5 2184.39 46.0175   2
  -9   1   5-4.98398 14.1685   2
  -9  -1   5-18.6885 19.8332   2
  -8   1   5 2239.30 48.7606   3
  -8   1   5 2089.72 39.6880   2
  -7   1   5 6699.99 77.2897   3
  -7   1   5 6542.92 63.0000   2
  -6   1   5 8398.08 83.8465   3
  -6  -1   5 8698.67 76.6989   3
  -5  -1   5 495.111 21.6845   3
  -5   1   5 488.597 24.9717   3
  -4  -1   5 10449.8 76.8110   3
  -4   1   5 10316.7 86.9718   3
  -3   1   5 7694.54 65.8529   0
  -3  -1   5 8003.16 64.1104   3
  -3   1   5 8063.33 76.8751   3
  -2   1   5-4.24341 16.0865   3
  -2  -1   5 9.38520 10.8851   3
  -1   1   5 2653.16 35.9925   0
  -1  -1   5 2748.56 37.4348   3
  -1   1   5 2622.97 43.9255   3
   0  -1  -5 8014.48 56.2632   2
   0   1   5 8174.20 64.0301   0
   0   1   5 8175.66 78.2281   3
   0  -1   5 8352.39 64.5430   3
  -1  -1  -5 11630.3 73.0472   2
   1   1   5 11562.2 94.2399   3
   1  -1   5 11670.6 79.5515   3
   1   1   5 11621.1 76.1813   0
  -2  -1  -5 9772.35 73.3162   2
   2   1   5 9599.94 88.7805   3
   2  -1   5 9646.35 75.8300   3
   2   1   5 9965.47 73.0361   0
   3   1   5 14.2420 15.7346   3
   3   1   5 14.4425 11.9226   0
  -3  -1  -5 28.7729 11.6744   2
  -4   1  -5 1355.57 37.8434   2
   4   1   5 1368.01 30.8183   0
   4   1   5 1371.75 37.1602   1
  -4  -1  -5 1385.75 33.9717   2
  -5   1  -5 7543.80 87.8870   2
  -5  -1  -5 7701.50 80.1403   2
   5   1   5 7392.83 83.7552   1
  -6   1  -5 715.855 34.1869   2
   6   1   5 662.431 30.7574   1
  -6  -1  -5 777.018 31.3696   2
  -7   1  -5 95.5476 21.1662   2
  -7  -1  -5 102.456 19.9855   2
   7   1   5 93.8997 18.6509   1
  -8   1  -5 871.731 38.6636   2
   8   1   5 835.309 35.5338   1
  -8  -1  -5 803.534 35.1353   2
   9   1   5 723.197 35.5607   1
  -9  -1  -5 652.440 34.6671   2
  -9   1  -5 657.736 37.7370   2
  10   1   5 225.379 25.4004   1
 -10   1  -5 213.397 28.7998   2
 -10  -1  -5 194.506 25.9528   2
 -11   1  -5-13.2748 24.6551   2
 -11  -1  -5 41.2887 22.1413   2
  11   1   5 43.7240 23.2964   1
 -12  -1  -5 112.209 30.2439   2
 -12   1  -5 172.067 32.0269   2
  12   1   5 159.068 27.7809   1
 -13   1  -5 829.555 47.0177   2
  13   1   5 837.482 46.2138   1
 -13  -1  -5 888.286 52.0325   2
 -14   1  -5 42.7926 34.3829   2
  14   1   5 97.9339 32.0978   1
 -14  -1  -5 69.1407 31.1748   2
 -15  -1  -5 529.761 42.1004   2
 -15   1  -5 519.502 44.4774   2
 -16  -1  -5 34.9556 34.2571   2
 -16   1  -5 168.823 32.2065   2
 -17   1  -5 533.858 50.6438   2
 -17  -1  -5 469.690 48.0435   2
 -18  -1  -5 348.808 47.2400   2
 -18   1  -5 529.155 48.2437   2
 -19   1  -5 213.938 43.8261   2
 -19  -1  -5 255.412 39.3367   2
 -20  -1  -5 34.1265 39.9419   2
 -20   1  -5 72.8352 42.6622   2
 -22  -2   5 609.424 54.2405   2
 -21  -2   5 500.343 50.0082   2
 -20  -2   5 42.7035 35.6002   2
 -19  -2   5 117.216 34.4285   2
 -18  -2   5 527.354 45.6135   2
 -17  -2   5 694.986 51.1711   2
 -16  -2   5 88.5551 31.8601   2
 -15  -2   5 405.971 44.2678   2
 -15   2   5 341.830 30.0575   2
 -14  -2   5 2847.84 78.0375   2
 -14   2   5 1987.26 54.0052   2
 -13  -2   5 2087.00 65.9925   2
 -13   2   5 1423.31 44.0229   2
 -12   2   5 676.323 30.4733   2
 -11   2   5 1171.18 43.5256   3
 -11   2   5 1072.48 34.0863   2
 -10   2   5 1116.01 41.4910   3
 -10   2   5 1104.94 32.2258   2
  -9   2   5 1902.00 48.8553   3
  -9   2   5 1747.24 35.6457   2
  -8   2   5 64.6059 8.72534   2
  -8   2   5 99.7228 21.1063   3
  -7   2   5 32.6203 7.16112   2
  -7   2   5 39.2250 20.2536   3
  -6   2   5 0.97490 17.2141   0
  -6   2   5 2.67903 16.5198   3
  -6  -2   5 2.76068 12.7447   3
  -5  -2   5 12.5145 11.6463   3
  -5   2   5 10.8365 15.2983   0
  -5   2   5 6.47375 14.8583   3
  -4   2   5 20.5787 17.6509   0
  -4   2   5 1.17091 15.4000   3
  -4  -2   5 8.58472 10.1552   3
  -3   2   5-5.01434 14.9888   3
  -3  -2   5-0.66686 8.70368   3
  -3   2   5 8.73890 15.7310   0
   2   2  -5 1090.49 22.8377   0
  -2   2   5 1093.72 32.3944   3
  -2  -2   5 1095.35 21.5865   3
  -2   2   5 1155.50 33.7511   0
  -2   2   5 1187.38 28.3855   1
  -1  -2   5 856.777 19.0229   3
  -1   2   5 862.902 26.3539   1
  -1   2   5 791.888 29.6646   0
  -1   2   5 800.767 29.3125   3
   1   2  -5 835.826 19.9453   0
   0   2   5 7301.57 73.5858   1
   0  -2   5 6912.64 51.2651   3
   0   2   5 6793.45 75.4279   0
   0   2   5 6744.87 76.0825   3
   0   2  -5 6938.13 51.9527   0
   0  -2  -5 7004.18 44.7164   2
  -1  -2  -5 1993.75 29.1277   2
   1   2   5 1876.18 43.4388   3
  -1   2  -5 1954.26 29.0812   0
   1   2   5 1916.68 41.6931   1
   1   2   5 1906.68 42.5173   0
   2   2   5 987.759 34.3994   3
  -2   2  -5 942.662 21.2519   0
   2   2   5 996.716 32.8814   1
   2   2   5 988.470 33.8181   0
  -2  -2  -5 1009.54 24.4148   2
  -3   2  -5 3711.86 40.7680   0
  -3  -2  -5 3723.45 49.1620   2
   3   2   5 3720.48 63.5337   3
   3   2   5 3780.98 61.7684   1
   3   2   5 3629.89 57.6355   0
   4   2   5 5049.46 70.0111   0
  -4   2  -5 5052.66 50.0057   0
  -4  -2  -5 5189.20 62.2156   2
   4   2   5 5219.77 75.8254   1
  -5   2  -5 4102.79 70.2264   2
   5   2   5 4009.50 63.4988   0
  -5   2  -5 3984.05 46.8611   0
   5   2   5 4161.37 70.4712   1
  -5  -2  -5 4069.77 60.1265   2
  -6   2  -5 192.700 25.2673   2
   6   2   5 201.739 23.4655   0
   6   2   5 225.085 24.6523   1
  -6  -2  -5 187.372 20.6140   2
  -7   2  -5 1437.14 48.6139   2
   7   2   5 1503.57 48.0737   1
  -7  -2  -5 1436.46 42.5109   2
  -8   2  -5 2043.78 58.1155   2
   8   2   5 1989.18 56.3754   1
  -8  -2  -5 1942.95 50.7341   2
  -9  -2  -5 77.6957 22.3256   2
   9   2   5 43.7866 23.2826   1
  -9   2  -5 73.9625 27.5762   2
 -10   2  -5 10.2546 25.7888   2
 -10  -2  -5 17.4302 21.4116   2
  10   2   5 13.7762 25.6441   1
 -11   2  -5 1527.21 59.4550   2
  11   2   5 1578.31 57.0350   1
 -11  -2  -5 1631.44 54.6175   2
 -12   2  -5 797.895 47.9292   2
  12   2   5 835.825 47.4122   1
 -12  -2  -5 799.875 44.5670   2
 -13   2  -5 338.785 40.8057   2
  13   2   5 371.965 36.7156   1
 -13  -2  -5 338.979 38.5733   2
 -14   2  -5 223.675 38.1670   2
 -14  -2  -5 233.404 38.1315   2
  14   2   5 237.768 35.1833   1
  15   2   5 902.648 49.8788   1
 -15  -2  -5 717.772 49.2710   2
 -15   2  -5 826.038 54.1458   2
  16   2   5 824.301 50.8543   1
 -16  -2  -5 740.169 50.3025   2
 -16   2  -5 821.761 54.7945   2
 -17   2  -5 1589.04 70.1041   2
  17   2   5 1703.67 69.2608   1
 -17  -2  -5 1587.88 67.4308   2
 -18   2  -5 91.5565 38.6029   2
 -18  -2  -5 147.921 33.9684   2
  18   2   5 6.76182 35.3732   1
 -19   2  -5 236.311 50.7526   2
 -19  -2  -5 116.120 38.0684   2
  19   2   5 197.591 38.5329   1
 -20  -2  -5 643.961 52.4333   2
 -20   2  -5 806.715 63.9673   2
  22   3  -5-51.3047 41.0730   1
 -21   3   5 6.96410 33.3447   3
 -20   3   5 55.6901 33.9140   3
 -19   3   5 163.849 39.1458   3
 -18   3   5 140.298 30.5021   3
 -17   3   5 80.8631 33.9560   3
 -16   3   5 188.664 37.4416   3
 -15   3   5 509.986 44.3663   3
 -14   3   5 646.316 43.9610   3
 -13   3   5 141.076 34.9676   3
 -12   3   5 76.3511 27.2031   3
 -11   3   5 227.011 27.7070   3
 -10   3   5 622.228 37.5697   0
 -10   3   5 647.045 34.7221   3
  -9   3   5 531.847 34.0250   0
  -9   3   5 436.872 31.3698   3
  -8   3   5 37.9255 22.7496   0
  -8   3   5-4.45699 21.1011   3
  -7   3   5 68.6337 22.6364   0
  -7   3   5 61.3872 19.8804   3
  -6   3   5 22.7616 17.5820   3
  -6   3   5 17.9042 22.1117   0
  -5   3   5 223.059 26.1168   0
  -5   3   5 179.572 21.2262   3
  -4   3   5 62.4470 12.6372   1
  -4   3   5 44.6815 17.0315   3
   4   3  -5 63.4447 13.9452   0
  -4   3   5 68.4143 22.2051   0
  -3   3   5 30.2269 14.0512   3
   3   3  -5 3.00500 11.7294   0
  -3   3   5 27.4996 20.6302   0
  -3   3   5 34.6311 12.5820   1
  -2   3   5 54.2341 15.1402   3
   2   3  -5 71.3705 13.3704   0
  -2   3   5 64.3681 14.9896   1
  -2   3   5 42.2330 23.3449   0
  -1   3   5 824.503 31.0139   3
  -1   3   5 854.110 38.3450   0
  -1   3   5 843.329 30.6397   1
   1   3  -5 822.896 27.2700   0
   0   3   5 1728.62 49.6781   0
   0   3   5 1789.94 43.9807   3
   0   3   5 1816.62 44.5612   1
   0   3  -5 1807.57 37.9796   0
   1   3   5 429.383 26.4653   3
  -1   3  -5 489.278 22.4955   0
   1   3   5 440.184 31.6111   0
   1   3   5 532.745 29.3325   1
  -2   3  -5 1752.15 38.2339   0
   2   3   5 1874.33 48.2717   3
   2   3   5 1808.81 49.0826   1
   2   3   5 1631.81 49.9971   0
   3   3   5 169.628 27.2517   1
   3   3   5 147.422 25.6377   0
  -3   3  -5 136.664 17.3119   0
   4   3   5 9.54846 22.3905   1
   4   3   5 28.2358 24.5802   0
  -4   3  -5 50.9212 14.3106   0
   5   3   5 238.511 27.9357   0
  -5   3  -5 325.430 28.5824   2
   5   3   5 290.781 28.3173   1
   6   3   5 28.7778 23.0453   1
  -6   3  -5 30.9600 21.8935   2
   6   3   5 38.2723 24.9642   0
  -7   3  -5 301.485 33.0382   2
   7   3   5 316.520 31.7402   0
   7   3   5 320.625 31.8140   1
  -8   3  -5 564.676 38.3466   2
   8   3   5 577.215 38.7514   1
  -8  -3  -5 553.839 33.3834   2
  -9   3  -5 46.3726 27.1656   2
  -9  -3  -5 46.1763 24.6606   2
   9   3   5 7.24954 27.7069   1
 -10  -3  -5 303.895 35.0518   2
  10   3   5 230.475 36.4916   1
 -10   3  -5 356.711 35.9724   2
  11   3   5 656.416 47.0323   1
 -11  -3  -5 609.102 41.8502   2
 -11   3  -5 630.460 46.1695   2
  12   3   5 838.121 51.8879   1
 -12  -3  -5 829.242 46.3531   2
 -12   3  -5 770.330 49.8130   2
 -13   3  -5 31.6159 29.0722   2
 -13  -3  -5 17.0930 27.9535   2
  13   3   5-2.65806 29.8596   1
 -14  -3  -5 77.3861 27.9803   2
 -14   3  -5 108.949 34.7689   2
  14   3   5 108.887 33.8044   1
 -15   3  -5 8.15292 30.2615   2
  15   3   5 11.3223 27.4765   1
 -16  -3  -5 16.3431 35.3932   2
 -16   3  -5 36.9327 35.6258   2
  16   3   5 51.7245 35.8522   1
 -17  -3  -5 68.0507 32.4545   2
 -17   3  -5-32.7501 34.2417   2
 -18  -3  -5 108.464 39.3024   2
  18   3   5 163.446 41.7261   1
 -19  -3  -5 404.655 46.7299   2
  19   3   5 401.326 51.0368   1
 -19   3  -5 292.399 46.2168   2
 -19   4   5 182.842 40.9348   0
 -18   4   5 20.0239 36.4923   0
 -17   4   5 45.9048 30.8612   0
 -16   4   5 24.4628 30.9891   0
 -15   4   5 205.937 39.3234   0
 -14   4   5 103.493 35.1686   0
 -13   4   5 23.7007 30.7457   0
 -12   4   5 45.2409 31.4686   0
 -11   4   5 4.93589 30.3294   0
 -10   4   5 984.440 50.3073   0
  -9   4   5 510.952 41.5258   0
  -8   4   5 1446.92 55.6952   0
  -7   4   5 34.0810 29.5622   0
  -6   4   5 1004.71 47.5535   0
   5   4  -5 2750.91 59.2956   0
  -5   4   5 2939.61 73.3908   0
   4   4  -5 2263.66 54.0419   0
  -4   4   5 2306.09 67.4774   0
   3   4  -5 726.355 34.1981   0
  -3   4   5 660.427 44.3578   0
  -2   4   5 1218.14 53.3298   0
   2   4  -5 1156.26 40.4816   0
  -1   4   5 195.890 33.5959   0
  -1   4   5 175.540 24.7820   1
   1   4  -5 196.365 24.1675   0
   0   4   5 2707.24 70.8226   0
   0   4   5 2610.19 60.5174   1
   0   4  -5 2711.86 56.7096   0
   1   4   5 530.431 35.7213   1
   1   4   5 571.568 43.6621   0
   2   4   5 1234.51 49.0940   1
   2   4   5 1298.08 53.4988   0
   3   4   5 139.935 24.9999   1
   3   4   5 143.076 33.5694   0
   4   4   5 1670.98 55.9532   1
   4   4   5 1605.74 57.8958   0
   5   4   5-7.44208 26.6761   1
  -5   4  -5 44.1482 23.8169   2
   5   4   5-12.8939 27.0822   0
   6   4   5 94.3715 29.7666   1
   6   4   5 139.388 33.6632   0
  -6   4  -5 187.432 27.4636   2
  -7   4  -5 923.909 47.0210   2
   7   4   5 877.308 46.3036   0
   7   4   5 874.240 45.9631   1
  -8   4  -5 2059.80 65.4803   2
   8   4   5 1880.67 63.6473   0
   8   4   5 2042.48 68.4064   1
   9   4   5 431.961 41.4827   1
  10   4   5 352.150 39.8426   1
  11   4   5 48.2962 31.6461   1
  12   4   5 2295.27 80.5523   1
  13   4   5 85.3041 35.5803   1
  14   4   5 123.022 40.5090   1
  15   4   5 53.1165 37.3209   1
  16   4   5 46.9316 39.0847   1
 -16   5   5 573.309 55.3050   0
 -15   5   5 2.21724 35.8765   0
 -14   5   5-17.2130 30.0100   0
 -13   5   5 184.223 38.7441   0
 -12   5   5 237.915 38.5568   0
 -11   5   5 128.507 32.2796   0
 -10   5   5 182.024 33.8601   0
  -9   5   5 35.4197 29.0349   0
  -8   5   5 914.677 53.6486   0
  -7   5   5 1677.70 68.6027   0
  -6   5   5 1209.47 61.0014   0
  -5   5   5 56.5303 32.9268   0
   5   5  -5 57.8604 27.9362   0
   4   5  -5 665.425 42.5558   0
  -4   5   5 645.467 52.3947   0
  -3   5   5 1161.44 63.2389   0
  -2   5   5 2764.75 82.8751   0
  -1   5   5 31.8283 39.5685   0
   0   5   5 366.807 45.2650   0
   1   5   5 804.818 50.0640   0
   2   5   5 71.2011 29.5244   1
   2   5   5 71.1573 30.7300   0
   3   5   5 1.14501 23.2591   1
   3   5   5-28.9443 33.5921   0
   4   5   5 8.41469 26.1485   1
   4   5   5 14.6865 35.3983   0
   5   5   5 709.579 52.4859   0
   5   5   5 639.388 45.1869   1
   6   5   5 976.664 57.1424   0
   6   5   5 993.283 53.8704   1
   7   5   5 257.292 38.0671   1
   7   5   5 263.936 40.0942   0
   8   5   5 10.5741 33.7120   1
   8   5   5 24.1378 30.8312   0
   9   5   5 411.877 41.3507   1
  10   5   5 809.456 57.4241   1
  11   5   5 531.109 50.3903   1
  12   5   5 222.821 40.1730   1
  13   5   5 964.998 59.8953   1
 -11   6   5 104.166 35.0053   0
 -10   6   5 213.835 37.9192   0
  -9   6   5 87.2801 38.0041   0
  -8   6   5 41.8789 38.9212   0
  -7   6   5 12.8777 35.5198   0
  -6   6   5 122.869 36.9667   0
  -5   6   5 315.989 45.3803   0
  -4   6   5 11.8597 38.7123   0
  -3   6   5 130.496 39.0684   0
  -2   6   5 489.300 50.8550   0
  -1   6   5 12.6225 39.6474   0
   0   6   5 18.6309 39.6616   0
   1   6   5 3.21727 42.9597   0
   2   6   5 50.7653 34.1920   0
   3   6   5 39.9558 33.4762   0
   4   6   5 210.430 47.1164   0
   5   6   5 76.1740 41.2957   0
   6   6   5 127.975 34.6827   1
   6   6   5 102.248 37.0770   0
   7   6   5 161.007 42.5969   1
   7   6   5 2.87004 42.3071   0
   8   6   5 305.787 40.2218   1
   9   6   5 165.849 44.5531   1
 -24   0   6 88.0194 45.1584   2
 -23   0   6 227.195 41.0332   2
 -22   0   6 68.2656 35.4144   2
 -21   0   6 285.285 41.1228   2
 -20   0   6 409.369 43.3647   2
 -19   0   6 766.247 50.5407   2
 -18   0   6 1292.84 60.4132   2
 -17   0   6 153.408 32.2355   2
 -16   0   6 2029.28 64.9956   2
 -15   0   6 2484.83 68.3923   2
 -14   0   6 65.8125 26.9066   2
 -13   0   6 526.121 34.9260   2
 -12   0   6 2029.30 55.0255   2
 -11   0   6 5779.01 83.2370   2
 -10   0   6 29044.7 173.110   2
  -9   0   6 57.9440 23.6663   3
  -8   0   6 2307.32 49.2301   3
  -7   0   6 5773.87 71.7265   3
  -6   0   6 536.738 26.4593   3
  -5   0   6 4653.40 62.3232   3
  -4   0   6 1079.78 33.4635   3
  -3   0   6 6439.62 69.8866   3
  -2   0   6 2632.80 46.6652   3
  -1   0   6 123150. 289.967   3
   0   0   6 23089.3 129.361   3
   1   0   6 9.08707 6.69960   0
   1   0   6 1.64096 18.8602   3
  -2   0  -6 2567.61 45.3815   2
   2   0   6 2392.57 46.6911   3
  -3   0  -6 2745.81 49.2824   2
   3   0   6 2676.22 51.1499   3
  -4   0  -6 14832.8 116.081   2
  -5   0  -6 1118.09 36.9700   2
  -6   0  -6 2523.93 55.1211   2
  -7   0  -6 1147.71 41.9774   2
  -8   0  -6 514.530 32.2750   2
  -9   0  -6 1499.78 49.1639   2
 -10   0  -6 1095.96 46.5953   2
 -11   0  -6 458.170 35.4237   2
 -12   0  -6 1885.12 61.8225   2
 -13   0  -6 78.9935 30.7827   2
 -14   0  -6 12912.8 161.853   2
 -15   0  -6 2684.97 82.9053   2
 -16   0  -6 595.938 49.6167   2
 -17   0  -6 131.349 35.4297   2
 -18   0  -6 229.748 42.7017   2
 -19   0  -6 234.755 39.8956   2
 -20   0  -6 210.250 41.5468   2
 -25   1   6 68.9001 50.3190   2
 -24   1   6-67.9193 38.2989   2
 -23  -1   6 204.316 44.7463   2
 -23   1   6 82.3605 40.6197   2
 -22  -1   6 114.368 36.1243   2
 -22   1   6 163.792 36.6659   2
 -21  -1   6 5.83500 28.8489   2
 -21   1   6 36.3818 31.4233   2
 -20  -1   6 104.888 35.9227   2
 -20   1   6 107.293 27.3896   2
 -19  -1   6 296.024 40.8316   2
 -19   1   6 347.507 39.4179   2
 -18  -1   6 2029.21 73.6296   2
 -18   1   6 2298.86 71.0336   2
 -17  -1   6 405.936 43.9955   2
 -17   1   6 387.808 38.3866   2
 -16  -1   6 803.585 48.3460   2
 -16   1   6 724.818 42.5055   2
 -15  -1   6 244.923 35.1665   2
 -15   1   6 225.137 29.0399   2
 -14  -1   6 2900.88 73.8284   2
 -14   1   6 2957.44 66.6447   2
 -13  -1   6 504.664 36.6931   2
 -13   1   6 423.566 31.0042   2
 -12  -1   6 2468.09 63.3102   2
 -12   1   6 2427.28 55.7481   2
 -11   1   6 1410.71 46.9360   3
 -11   1   6 1339.11 41.2496   2
 -10   1   6 284.497 28.8526   3
 -10   1   6 227.767 20.7538   2
  -9   1   6 4514.70 71.8421   3
  -9   1   6 4280.71 60.0848   2
  -8   1   6 78.5968 21.6103   3
  -8  -1   6 88.1417 18.8588   3
  -7  -1   6 1040.11 32.6037   3
  -7   1   6 1098.28 37.6717   3
  -6   1   6 3609.35 60.3048   3
  -6  -1   6 3579.15 53.4654   3
  -5  -1   6 20019.5 119.271   3
  -5   1   6 20301.7 132.035   3
  -4   1   6 6541.14 63.4928   0
  -4   1   6 6551.83 76.3761   3
  -4  -1   6 6557.60 66.0191   3
  -3   1   6 12970.9 86.0192   0
  -3   1   6 13084.4 105.615   3
  -3  -1   6 12810.1 90.5492   3
  -2   1   6 752.361 30.2562   3
  -2  -1   6 725.325 24.3680   3
  -2   1   6 730.420 22.7129   0
  -1   1   6 1986.13 33.9287   0
  -1  -1   6 1948.41 36.8284   3
  -1   1   6 1979.46 44.0939   3
   0  -1   6 35236.9 147.919   3
   0  -1  -6 35287.3 131.544   2
   0   1   6 34848.1 171.371   3
   0   1   6 34745.9 134.219   0
  -1  -1  -6 220.335 15.5205   2
   1   1   6 100.418 15.1851   0
   1  -1   6 113.458 16.4830   3
   1   1   6 102.283 21.1130   3
  -2  -1  -6 703.819 24.4860   2
   2  -1   6 724.565 26.6564   3
   2   1   6 825.907 32.9662   3
   2   1   6 772.874 23.6046   0
   3   1   6 2245.09 38.4933   0
   3   1   6 2176.89 50.0598   3
  -3  -1  -6 2214.70 41.9598   2
   4   1   6-7.46862 19.2089   3
  -4  -1  -6 7.79167 14.7260   2
  -4   1  -6 3.91440 17.2977   2
   4   1   6-1.51061 11.9847   0
  -5   1  -6 8519.39 97.5432   2
  -5  -1  -6 8717.49 89.7256   2
  -6   1  -6 940.151 39.2192   2
  -6  -1  -6 1018.90 36.6626   2
  -7   1  -6 2212.10 57.6359   2
  -7  -1  -6 2451.29 55.0852   2
  -8   1  -6 406.549 33.5603   2
  -8  -1  -6 448.958 29.9845   2
  -9  -1  -6 572.735 34.4475   2
  -9   1  -6 639.656 39.5838   2
 -10  -1  -6 380.791 32.0201   2
 -10   1  -6 301.303 32.5374   2
 -11  -1  -6 1734.33 57.3630   2
 -11   1  -6 1673.24 58.7380   2
 -12  -1  -6 618.869 41.3003   2
 -12   1  -6 575.797 42.5504   2
 -13  -1  -6 789.838 49.1026   2
 -13   1  -6 992.412 56.1793   2
 -14  -1  -6 4159.84 94.1954   2
 -14   1  -6 3992.92 97.2615   2
 -15  -1  -6 802.083 51.1031   2
 -15   1  -6 683.503 51.2309   2
 -16   1  -6 963.151 60.4371   2
 -16  -1  -6 950.779 56.9075   2
 -17  -1  -6 191.833 38.9857   2
 -17   1  -6 142.165 38.3741   2
 -18  -1  -6 46.2989 32.0349   2
 -18   1  -6 30.6006 31.9525   2
 -19   1  -6 112.372 37.0016   2
 -19  -1  -6 107.030 37.7600   2
 -20   1  -6 224.661 44.7239   2
 -20  -1  -6 286.696 42.2061   2
 -22  -2   6 73.5379 42.1816   2
 -21  -2   6 120.798 42.2936   2
 -20  -2   6 358.818 48.2985   2
 -19  -2   6 107.423 32.6733   2
 -18  -2   6 13.1851 33.9017   2
 -17  -2   6 231.912 38.1026   2
 -16  -2   6 16.4616 33.1795   2
 -15   2   6 447.035 42.0406   3
 -14   2   6 2109.66 65.7612   3
 -13   2   6 7042.43 105.154   3
 -12   2   6 77.6481 28.4760   3
 -11   2   6 1389.52 48.0251   3
 -10   2   6 295.232 28.7980   3
 -10   2   6 156.974 14.8062   2
  -9   2   6 2844.39 60.6371   3
  -9   2   6 1973.19 36.8935   2
  -8   2   6 2251.81 54.6498   3
  -8  -2   6 2302.70 45.5971   3
  -7   2   6 2452.51 51.7610   0
  -7   2   6 2399.13 53.8966   3
  -7  -2   6 2312.01 43.8892   3
  -6  -2   6 304.163 18.8428   3
  -6   2   6 307.196 24.8207   3
  -6   2   6 321.034 25.3487   0
  -5   2   6 5293.55 71.8101   0
  -5  -2   6 5201.85 57.6307   3
  -5   2   6 5354.62 74.8369   3
  -4   2   6 162.445 21.4157   3
  -4  -2   6 143.681 14.1043   3
  -4   2   6 194.668 21.2060   0
  -3   2   6 6084.69 77.1835   3
  -3  -2   6 6068.42 57.4047   3
  -3   2   6 5851.39 71.0969   0
  -2   2   6 4920.37 68.9254   3
  -2   2   6 4699.27 63.9861   0
  -2  -2   6 4710.42 48.8144   3
   1   2  -6 337.927 13.1815   0
  -1   2   6 343.843 24.9903   3
  -1  -2   6 388.757 17.2197   3
  -1   2   6 340.152 25.8927   0
   1  -2  -6 384.631 12.0729   2
   0   2   6 14288.0 118.268   3
   0  -2   6 14805.9 86.7884   3
   0   2  -6 14143.0 68.3742   0
   0   2   6 14567.6 112.338   0
   0   2   6 14548.3 110.566   1
   0  -2  -6 14822.2 74.0722   2
   1   2   6 15771.8 127.136   3
   1   2   6 15937.7 117.498   0
   1  -2   6 15181.0 91.2427   3
   1   2   6 15530.7 117.293   1
  -1   2  -6 15429.8 71.7031   0
  -1  -2  -6 15193.0 84.9521   2
   2   2   6 455.391 31.2033   3
  -2   2  -6 467.039 14.3087   0
   2   2   6 532.855 28.2192   1
   2   2   6 508.239 27.3964   0
  -2  -2  -6 497.777 20.2650   2
   3   2   6-6.51608 21.8526   3
  -3   2  -6-1.53709 7.07103   0
   3   2   6-5.55745 18.0922   0
  -3  -2  -6-2.51554 12.7310   2
   3   2   6-1.98270 19.5715   1
   4   2   6 2281.91 50.2155   0
   4   2   6 2149.77 52.3963   1
  -4   2  -6 2198.61 31.9934   0
   4   2   6 2260.19 56.3275   3
  -4  -2  -6 2257.39 44.0653   2
  -5   2  -6 622.369 33.7100   2
   5   2   6 620.689 31.5950   0
   5   2   6 672.367 35.4054   1
  -5  -2  -6 630.337 27.8091   2
  -6  -2  -6 16.1742 16.3271   2
  -6   2  -6 20.1503 21.9408   2
   6   2   6 13.1580 19.4172   0
   6   2   6 18.6577 20.3776   1
  -7  -2  -6 74.1022 19.2668   2
  -7   2  -6 96.1618 24.9880   2
   7   2   6 111.106 25.3024   1
  -8  -2  -6-6.20139 17.9953   2
  -8   2  -6-14.1162 22.1629   2
   8   2   6 6.84126 25.0652   1
  -9   2  -6 1843.10 60.2150   2
   9   2   6 1732.65 57.3345   1
  -9  -2  -6 1856.67 54.1029   2
  10   2   6 106.730 27.8490   1
 -10   2  -6 73.6460 29.7170   2
 -10  -2  -6 87.8867 24.9228   2
 -11   2  -6 230.930 36.7305   2
  11   2   6 280.471 35.4308   1
 -11  -2  -6 249.811 33.3458   2
 -12   2  -6-9.86114 34.1031   2
 -12  -2  -6 41.1299 27.7921   2
  12   2   6 49.2558 30.3958   1
  13   2   6 692.036 45.6797   1
 -13  -2  -6 579.201 41.8264   2
 -13   2  -6 604.583 47.8193   2
 -14  -2  -6 59.8047 32.0334   2
 -14   2  -6 93.4456 35.7221   2
  14   2   6 76.4993 33.6583   1
  15   2   6 701.695 49.4090   1
 -15  -2  -6 688.157 50.2081   2
 -15   2  -6 630.495 51.3614   2
 -16  -2  -6 6.79670 31.6203   2
 -16   2  -6 65.3125 38.6862   2
  16   2   6-8.57083 35.1543   1
 -17  -2  -6 48.6629 33.5770   2
 -17   2  -6 127.222 42.6566   2
  17   2   6 201.605 41.9787   1
 -18   2  -6 99.2053 41.0347   2
 -18  -2  -6 104.008 37.4116   2
 -19  -2  -6 121.523 39.7212   2
 -19   2  -6-32.5828 38.6396   2
 -22   3   6 753.787 62.6150   3
 -21   3   6 57.9310 36.2306   3
 -20   3   6 181.430 33.5270   3
 -19   3   6 375.948 44.1746   3
 -18   3   6 191.679 36.1956   3
 -17   3   6 374.096 38.5242   3
 -16   3   6 11.9542 28.9195   3
 -15   3   6-7.60881 30.2176   3
 -14   3   6 5367.76 99.0390   3
 -13   3   6 597.168 43.3506   3
 -12   3   6 147.285 30.8134   3
 -11   3   6 1509.80 52.5379   3
 -11   3   6 1536.45 54.2668   0
 -10   3   6 881.299 44.1586   0
 -10   3   6 765.305 39.3235   3
  -9   3   6 31.7540 23.2948   0
  -9   3   6 12.7967 21.9564   3
  -8   3   6 136.424 24.7073   0
  -8   3   6 152.428 22.8774   3
  -7   3   6 652.164 36.3586   0
  -7   3   6 735.799 35.2416   3
  -6   3   6 4291.59 76.8729   0
  -6   3   6 4605.30 74.9310   3
  -5   3   6 480.862 31.7530   0
  -5   3   6 384.124 27.4804   3
  -4   3   6 649.960 31.2585   3
  -4   3   6 688.933 34.7395   0
  -3   3   6 40.7827 19.0443   3
   3   3  -6 28.0974 12.0730   0
  -3   3   6 34.5343 22.6403   0
  -3   3   6 40.3395 12.9180   1
   2   3  -6 182.015 15.3857   0
  -2   3   6 208.610 27.9790   0
  -2   3   6 176.704 22.8813   3
  -2   3   6 237.725 19.4503   1
  -1   3   6 6176.47 77.4197   1
   1   3  -6 6075.99 64.2541   0
  -1   3   6 6232.37 82.5906   3
  -1   3   6 5966.45 87.9571   0
   0   3   6 21.9219 19.5280   3
   0   3   6 3.10261 23.2494   0
   0   3   6 19.3549 17.0757   1
   0   3  -6-8.26308 13.1998   0
   1   3   6 6836.35 89.8097   3
   1   3   6 6891.05 89.4890   1
   1   3   6 6679.25 92.3011   0
   2   3   6 483.714 31.9611   3
   2   3   6 502.055 31.3784   1
   2   3   6 463.311 34.3343   0
   3   3   6 10120.0 114.942   3
   3   3   6 9884.04 114.759   1
   3   3   6 9765.82 112.622   0
   4   3   6 122.573 25.3410   0
   4   3   6 116.842 25.8148   1
   5   3   6-13.5369 25.8688   0
  -5   3  -6-3.63844 20.4193   2
   5   3   6 6.39509 20.9880   1
  -6   3  -6 418.531 34.0887   2
   6   3   6 360.934 33.8675   0
   6   3   6 418.670 33.6787   1
  -7   3  -6 774.894 42.9565   2
   7   3   6 771.236 41.1037   0
   7   3   6 817.802 43.8443   1
  -8   3  -6 894.488 47.8874   2
   8   3   6 1019.51 49.5030   1
  -9   3  -6 3118.20 79.9438   2
   9   3   6 3069.62 78.9238   1
 -10   3  -6 3747.12 88.8296   2
  10   3   6 3589.89 87.0780   1
  11   3   6 776.728 50.0142   1
 -11  -3  -6 797.735 45.6683   2
 -11   3  -6 868.812 51.8456   2
  12   3   6-3.14844 31.7826   1
 -12  -3  -6-2.25246 24.9806   2
 -12   3  -6 25.0897 28.3304   2
  13   3   6 806.696 52.1051   1
 -13  -3  -6 742.341 45.4471   2
 -13   3  -6 753.638 50.3237   2
 -14  -3  -6 68.3846 28.0000   2
 -14   3  -6 4.63901 32.1911   2
  14   3   6 90.2560 34.7335   1
  15   3   6 358.108 47.1454   1
 -15  -3  -6 388.418 44.7276   2
 -15   3  -6 376.262 47.5853   2
  16   3   6 748.715 56.5214   1
 -16  -3  -6 841.442 55.3475   2
 -16   3  -6 875.061 59.3777   2
 -17   3  -6 74.6860 39.7571   2
  17   3   6 128.349 37.5397   1
 -18   3  -6 169.406 41.1974   2
 -18  -3  -6 11.0736 39.6993   2
  18   3   6 94.7789 40.2642   1
 -19   3  -6 772.058 64.0367   2
 -19  -3  -6 711.703 55.8110   2
 -19   4   6 13.9795 33.0372   0
 -18   4   6 38.3856 28.1016   0
 -17   4   6 28.7067 33.5267   0
 -16   4   6 492.409 46.5086   0
 -15   4   6 66.1207 30.0693   0
 -14   4   6 471.844 44.8926   0
 -13   4   6 1889.63 67.3776   0
 -12   4   6 93.2221 36.8092   0
 -11   4   6 89.8898 33.4850   0
 -10   4   6 292.641 37.6226   0
  -9   4   6 1210.96 53.3098   0
  -8   4   6 262.820 32.6107   0
  -7   4   6 543.742 40.5499   0
  -6   4   6 310.665 34.2154   0
  -5   4   6 2300.80 67.2406   0
   4   4  -6 395.091 26.4240   0
  -4   4   6 411.723 40.6122   0
   3   4  -6 2270.28 51.3461   0
  -3   4   6 2294.94 67.5619   0
  -2   4   6 29.4631 31.5244   0
  -1   4   6 3605.55 82.3652   0
  -1   4   6 3530.53 68.5159   1
   0   4   6 767.315 47.4295   0
   0   4   6 789.566 38.4378   1
   1   4   6 10600.2 123.055   1
   1   4   6 10500.2 135.089   0
   2   4   6 86.5889 31.8654   0
   2   4   6 59.5664 26.9577   1
   3   4   6 68.2186 30.0205   0
   3   4   6 59.4934 23.5379   1
   4   4   6 2701.87 71.4259   1
   4   4   6 2833.70 74.6521   0
  -5   4  -6 358.169 35.6105   2
   5   4   6 284.525 33.1868   1
   5   4   6 250.400 35.3641   0
   6   4   6 72.7504 28.9323   0
  -6   4  -6 97.4779 27.6329   2
   6   4   6 61.9131 26.7480   1
  -7   4  -6 37.0681 28.0977   2
   7   4   6 2.57468 27.8563   0
   7   4   6-19.4348 25.3557   1
   8   4   6 71.0861 29.4237   0
  -8   4  -6 54.7711 28.0201   2
   8   4   6 7.35120 30.4661   1
  -9   4  -6 1137.02 55.4851   2
   9   4   6 1187.59 56.8485   1
 -10   4  -6-7.09822 27.7400   2
  10   4   6 26.1717 33.0119   1
 -11   4  -6 238.085 37.1047   2
  11   4   6 217.991 36.8933   1
  12   4   6 991.003 58.4372   1
  13   4   6 44.1410 33.2032   1
  14   4   6 73.2829 37.6357   1
  15   4   6 20.5238 39.5961   1
 -16   5   6 80.5257 30.6119   0
 -15   5   6-29.1068 33.4503   0
 -14   5   6-7.94097 35.6751   0
 -13   5   6 159.186 33.1206   0
 -12   5   6-17.3730 35.4287   0
 -11   5   6 145.566 36.9830   0
 -10   5   6-1.10412 36.4243   0
  -9   5   6 979.515 56.5772   0
  -8   5   6 68.0823 35.9610   0
  -7   5   6 61.0649 35.0407   0
  -6   5   6-0.26364 36.7138   0
  -5   5   6 10.6143 35.7604   0
  -4   5   6 1374.66 62.5843   0
  -3   5   6 111.460 37.8503   0
  -2   5   6 305.367 43.2453   0
  -1   5   6 204.152 38.9114   0
   0   5   6 638.334 48.6533   0
   1   5   6 532.533 45.7300   0
   2   5   6 174.652 39.4136   0
   2   5   6 201.392 29.8848   1
   3   5   6 13.2361 35.3852   0
   3   5   6-49.3317 25.9924   1
   4   5   6 87.0257 36.3601   0
   4   5   6 47.9858 26.3570   1
   5   5   6 15.6054 33.9342   0
   5   5   6 40.6469 27.7629   1
   6   5   6-2.08148 25.9989   0
   6   5   6-85.9203 30.4752   1
   7   5   6 15.1767 30.3039   0
   7   5   6-13.8847 30.4978   1
   8   5   6 152.662 31.4941   0
   8   5   6 32.2000 28.3628   1
   9   5   6-12.9508 33.2450   1
  10   5   6 59.5929 30.8934   1
  11   5   6 81.7857 37.6929   1
  12   5   6 96.2244 41.5569   1
 -10   6   6-22.3422 37.6288   0
  -9   6   6 1114.78 63.5453   0
  -8   6   6 257.666 36.1845   0
  -7   6   6 71.4561 36.7446   0
  -6   6   6-18.8689 33.8812   0
  -5   6   6 102.071 44.1156   0
  -4   6   6-18.5299 39.6195   0
  -3   6   6 603.486 56.8176   0
  -2   6   6 943.458 58.8704   0
  -1   6   6 230.006 46.9630   0
   0   6   6 88.6297 34.4820   0
   1   6   6 11.7548 40.6874   0
   2   6   6 118.125 44.1579   0
   3   6   6 418.374 48.0702   0
   4   6   6 354.231 46.6584   0
   5   6   6 64.8035 43.0402   0
   6   6   6 402.232 49.6986   0
   6   6   6 303.521 43.6929   1
   7   6   6-47.2654 41.9647   1
   8   6   6 29.7166 38.9481   1
 -24   0   7 142.345 43.1025   2
 -23   0   7-16.1692 35.2947   2
 -22   0   7-70.0198 34.9030   2
 -21   0   7-16.8619 33.1318   2
 -20   0   7-62.3172 33.1983   2
 -19   0   7-32.9879 31.5101   2
 -18   0   7 63.3369 38.1078   2
 -17   0   7 4.40546 28.6025   2
 -16   0   7 11.6016 28.0887   2
 -15   0   7-17.3925 27.6274   2
 -14   0   7-22.6169 23.7786   2
 -13   0   7-3.95175 20.2640   2
 -12   0   7 4.64502 21.9968   2
 -11   0   7-2.77749 23.7447   3
 -10   0   7 15.4429 26.2140   3
  -9   0   7 12.5485 23.6196   3
  -8   0   7 22.4216 20.1665   3
  -7   0   7-4.98787 20.2907   3
  -6   0   7-16.3481 18.5511   3
  -5   0   7 7.62976 19.1872   3
  -4   0   7-7.03723 18.3947   3
  -3   0   7 12.8710 18.5252   3
  -2   0   7-0.40011 8.32253   0
  -2   0   7 15.1997 18.2440   3
  -1   0   7-8.06520 17.5292   3
  -1   0   7-3.05591 6.33573   0
   0   0   7 1.63339 15.4231   3
   0   0   7-1.35921 6.50229   0
   1   0   7-1.84006 6.36345   0
   1   0   7 1.75151 19.5911   3
  -2   0  -7-2.31890 15.7133   2
   2   0   7-0.58856 19.2697   3
   3   0   7-19.4012 20.5590   3
  -3   0  -7-8.80622 17.4576   2
   4   0   7-7.82698 21.2242   3
  -4   0  -7-5.49225 18.9469   2
  -5   0  -7-10.3171 19.0079   2
  -6   0  -7 2.22511 21.5857   2
  -7   0  -7 1.92452 20.3610   2
  -8   0  -7 6.33964 20.5258   2
  -9   0  -7-9.36422 21.2245   2
 -10   0  -7-19.8679 22.2393   2
 -11   0  -7 31.8196 26.5365   2
 -12   0  -7-0.34388 24.9893   2
 -13   0  -7 8.22383 31.9634   2
 -14   0  -7 35.4330 36.6536   2
 -15   0  -7 48.6339 33.6619   2
 -16   0  -7-14.0016 28.8684   2
 -17   0  -7 21.0446 30.2685   2
 -18   0  -7-53.0481 32.0060   2
 -19   0  -7 34.9602 35.1204   2
 -24   1   7 110.166 38.8574   2
 -23  -1   7-158.746 36.2496   2
 -23   1   7 96.1132 42.6174   2
 -22  -1   7 0.70585 31.1846   2
 -22   1   7 182.934 37.9862   2
 -21  -1   7 3.47718 29.5519   2
 -21   1   7 105.405 30.5272   2
 -20  -1   7-106.326 29.8182   2
 -20   1   7 69.8204 32.6198   2
 -19  -1   7 250.787 41.1175   2
 -19   1   7 339.005 41.3385   2
 -18  -1   7 262.212 42.7535   2
 -18   1   7 307.470 38.4828   2
 -17  -1   7 1381.31 61.6085   2
 -17   1   7 1430.14 56.7949   2
 -16  -1   7 597.200 43.9096   2
 -16   1   7 635.662 40.6605   2
 -15   1   7 36.0829 22.3139   2
 -15  -1   7 70.7742 29.7713   2
 -14   1   7 1758.86 54.2798   2
 -13   1   7 170.683 26.4105   2
 -13   1   7 223.723 34.7950   3
 -12   1   7 3978.90 78.4737   3
 -12   1   7 3931.46 69.7146   2
 -11   1   7 3040.36 67.7301   3
 -11   1   7 2753.12 55.1193   2
 -10  -1   7 1756.31 48.3872   3
 -10   1   7 1690.27 50.2595   3
  -9   1   7 58.0180 22.7659   3
  -9  -1   7 73.9927 20.3828   3
  -8  -1   7 4773.93 68.9509   3
  -8   1   7 4908.21 75.9209   3
  -7  -1   7 62.6446 17.6035   3
  -7   1   7 62.7708 21.3791   3
  -6  -1   7 2180.03 45.7397   3
  -6   1   7 2114.14 49.5143   3
  -5   1   7 60.0704 21.7111   3
  -5  -1   7 23.0087 16.8557   3
  -4   1   7 19922.5 114.154   0
  -4   1   7 19863.9 139.802   3
  -4  -1   7 20256.8 124.324   3
  -3   1   7 172.136 16.8421   0
  -3  -1   7 161.562 18.7780   3
  -3   1   7 139.718 24.3869   3
  -2  -1   7 6538.76 69.2713   3
  -2   1   7 6539.24 61.4298   0
  -2   1   7 6688.64 80.0045   3
  -1  -1   7 111.760 17.6398   3
  -1   1   7 91.0983 23.4149   3
  -1   1   7 95.2743 15.5365   0
   0  -1  -7 46390.4 167.933   2
   0   1   7 47001.2 212.735   3
   0  -1   7 46551.1 187.628   3
   0   1   7 45839.7 161.550   0
   1  -1   7 52.4764 17.2175   3
   1   1   7 16.0802 20.1840   3
  -1  -1  -7 49.2324 14.2885   2
   1   1   7 46.1423 15.5048   0
   2   1   7 20.4615 20.8431   3
   2  -1   7 19.8412 16.9661   3
  -2  -1  -7 10.4912 13.5183   2
   2   1   7-2.10330 13.0591   0
  -3  -1  -7 8256.59 84.1912   2
   3   1   7 8356.04 73.8130   0
   3  -1   7 8218.38 86.7934   3
   3   1   7 8284.07 99.1064   3
  -4   1  -7 1248.55 42.6670   2
   4   1   7 1324.28 32.6346   0
   4   1   7 1344.33 46.5778   3
  -4  -1  -7 1282.67 37.4679   2
  -5   1  -7 5368.04 82.5780   2
  -5  -1  -7 5576.55 76.2048   2
  -6   1  -7 1434.65 48.7365   2
  -6  -1  -7 1535.11 44.5725   2
  -7   1  -7 1649.12 53.8174   2
  -7  -1  -7 1779.86 50.6613   2
  -8   1  -7 2805.13 68.7041   2
  -8  -1  -7 2775.34 63.9928   2
  -9  -1  -7 15.2388 20.7181   2
  -9   1  -7 16.4165 26.4819   2
 -10  -1  -7 17.5515 23.1043   2
 -10   1  -7-5.95946 26.7604   2
 -11  -1  -7 649.656 40.0825   2
 -11   1  -7 576.467 43.6257   2
 -12   1  -7 292.764 38.4639   2
 -12  -1  -7 323.322 36.4306   2
 -13  -1  -7 3887.69 91.2509   2
 -13   1  -7 3753.41 94.9964   2
 -14  -1  -7 641.819 48.8986   2
 -14   1  -7 529.485 49.2314   2
 -15  -1  -7 266.533 39.9391   2
 -15   1  -7 276.272 41.6107   2
 -16  -1  -7 145.496 35.3328   2
 -16   1  -7 101.407 37.6007   2
 -17  -1  -7 1007.03 59.7200   2
 -17   1  -7 1179.32 67.8926   2
 -18   1  -7 285.917 45.3492   2
 -18  -1  -7 381.375 48.1833   2
 -19   1  -7 218.534 45.5523   2
 -19  -1  -7 229.958 38.2354   2
 -23   2   7 758.657 58.1325   3
 -22   2   7 80.4282 33.3618   3
 -21   2   7 60.4427 35.4754   3
 -20   2   7 129.843 38.9351   3
 -19   2   7 542.526 50.0878   3
 -18   2   7 59.5295 38.7613   3
 -17   2   7 168.799 36.4970   3
 -16   2   7 832.726 50.1889   3
 -15   2   7 8129.17 123.210   3
 -14   2   7 1361.59 58.4032   3
 -13   2   7 1966.33 62.8781   3
 -12   2   7 4356.99 84.1550   3
 -11   2   7 3785.24 76.6768   3
 -10  -2   7 280.520 23.5517   3
 -10   2   7 299.488 31.1092   3
  -9   2   7 757.698 38.5319   3
  -9  -2   7 690.258 30.5154   3
  -8  -2   7 262.902 20.5038   3
  -8   2   7 255.080 27.6769   3
  -7   2   7 207.869 23.9354   0
  -7   2   7 236.217 24.0769   3
  -7  -2   7 191.860 18.8805   3
  -6   2   7 1703.85 47.0647   3
  -6  -2   7 1567.45 36.8582   3
  -6   2   7 1643.44 44.2215   0
  -5   2   7 706.162 33.4363   3
  -5   2   7 670.721 30.1966   0
  -5  -2   7 686.750 25.3779   3
  -4   2   7 6298.22 85.0513   3
  -4   2   7 6214.13 76.8910   0
  -4  -2   7 6168.38 65.4880   3
  -3   2   7 5.91027 19.4156   3
  -3  -2   7 5.17953 10.9890   3
  -3   2   7 17.9710 16.9354   0
   2  -2  -7 251.489 10.5793   2
  -2   2   7 234.587 24.7697   3
  -2  -2   7 245.379 16.2966   3
  -2   2   7 225.904 22.8645   0
  -1   2   7 117.571 19.4638   0
  -1  -2   7 159.356 15.0013   3
  -1   2   7 124.230 23.1360   3
   1  -2  -7 137.052 10.5594   2
   0  -2   7 7344.93 69.7302   3
   0   2   7 7373.92 92.2824   3
   0   2   7 7390.41 82.3669   0
   0  -2  -7 7259.65 59.2644   2
   1  -2   7 8404.06 76.2000   3
   1   2   7 8659.60 101.252   3
   1   2   7 8347.76 87.6072   0
  -1  -2  -7 8563.57 69.7786   2
   2   2   7 5047.73 81.0806   3
   2   2   7 4999.43 70.1899   0
  -2  -2  -7 5195.91 60.2228   2
   3   2   7 1743.86 52.5663   3
   3   2   7 1904.53 50.1862   1
  -3  -2  -7 1778.32 39.0184   2
   3   2   7 1654.88 44.3778   0
   4   2   7 3817.59 63.7282   0
   4   2   7 3948.80 76.5053   3
   4   2   7 3866.98 71.3999   1
  -4  -2  -7 3669.48 58.1943   2
  -5   2  -7 2566.05 63.5363   2
   5   2   7 2499.34 54.3651   0
   5   2   7 2479.78 59.6963   1
  -5  -2  -7 2541.46 50.8066   2
  -6   2  -7 1375.76 50.3933   2
   6   2   7 1414.96 49.1941   1
  -6  -2  -7 1343.92 41.7005   2
  -7   2  -7 2354.57 64.9976   2
   7   2   7 2491.99 64.0428   1
  -7  -2  -7 2318.28 55.2836   2
  -8   2  -7 1062.01 49.8084   2
   8   2   7 1207.36 49.5921   1
  -8  -2  -7 1134.20 43.4122   2
  -9   2  -7 2761.84 74.5098   2
   9   2   7 2830.60 73.4523   1
  -9  -2  -7 2759.37 66.4939   2
  10   2   7 474.469 37.9331   1
 -10  -2  -7 473.487 36.4933   2
 -10   2  -7 478.749 41.5146   2
  11   2   7 2044.74 67.5483   1
 -11  -2  -7 1967.62 61.8458   2
 -11   2  -7 1964.22 68.5522   2
  12   2   7 871.320 50.2258   1
 -12  -2  -7 878.177 48.3317   2
 -12   2  -7 795.827 51.3176   2
  13   2   7 469.848 43.5519   1
 -13  -2  -7 453.786 39.5622   2
 -13   2  -7 416.643 41.2856   2
 -14  -2  -7 967.242 53.9278   2
 -14   2  -7 890.668 55.8925   2
 -15   2  -7 2137.32 82.4934   2
 -15  -2  -7 1901.28 71.6521   2
 -16  -2  -7 758.738 53.5412   2
 -16   2  -7 754.372 55.1200   2
 -17   2  -7 191.516 45.9577   2
 -17  -2  -7 338.313 43.6474   2
 -18  -2  -7 488.118 45.8281   2
 -18   2  -7 745.980 62.7471   2
 -19  -2  -7 302.611 44.8041   2
 -19   2  -7 338.088 47.3312   2
 -22   3   7 281.860 49.3552   3
 -21   3   7 259.771 40.9637   3
 -20   3   7 81.4474 30.9130   3
 -19   3   7 57.1223 35.3403   3
 -18   3   7-10.5147 31.0892   3
 -17   3   7-21.8431 32.4411   3
 -16   3   7 92.1936 34.4775   3
 -15   3   7 58.6877 32.9978   3
 -14   3   7 382.330 42.7054   3
 -13   3   7 811.318 50.6412   3
 -12   3   7 1082.48 51.9485   3
 -12   3   7 1149.83 51.1931   0
 -11   3   7-9.49755 26.1368   0
 -11   3   7-25.2359 27.3291   3
 -10   3   7 142.825 29.3668   0
 -10   3   7 125.574 27.2410   3
  -9   3   7 200.943 30.5282   0
  -9   3   7 192.246 26.7224   3
  -8   3   7 95.6733 26.6595   0
  -8   3   7 98.0495 25.1061   3
  -7   3   7 181.498 23.1700   3
  -7   3   7 190.828 27.7712   0
  -6   3   7 378.560 30.4962   3
  -6   3   7 356.743 28.4788   0
  -5   3   7 19.0411 21.7462   0
  -5   3   7-5.07206 18.9177   3
  -4   3   7 259.326 25.2496   3
  -4   3   7 292.280 26.7923   0
  -3   3   7 456.129 29.9154   3
  -3   3   7 519.680 34.5066   0
  -2   3   7 1035.62 40.0163   3
  -2   3   7 999.463 42.4051   0
  -1   3   7 598.722 33.8782   3
  -1   3   7 569.160 30.2215   1
  -1   3   7 556.764 35.1630   0
   0   3   7 2175.23 56.1999   3
   0   3   7 2045.94 51.6880   1
   0   3   7 2096.30 56.2262   0
   1   3   7 229.742 27.9376   3
   1   3   7 245.549 24.9377   1
   1   3   7 246.389 29.6586   0
   2   3   7 27.0505 22.6649   3
   2   3   7 27.4523 25.4313   0
   2   3   7 31.9974 23.5920   1
   3   3   7 6386.52 97.1771   3
   3   3   7 6074.37 93.5892   1
   3   3   7 6093.62 91.3020   0
   4   3   7 443.227 33.1049   1
   4   3   7 496.017 36.7172   0
   5   3   7 176.222 28.9261   0
  -5   3  -7 197.163 29.1089   2
   5   3   7 200.462 28.9203   1
  -6   3  -7 419.092 36.5052   2
   6   3   7 425.568 34.4710   0
   6   3   7 568.868 39.5845   1
   7   3   7 162.493 27.5709   0
  -7   3  -7 213.472 31.3875   2
   7   3   7 214.188 33.4392   1
  -8   3  -7 434.651 39.7095   2
   8   3   7 404.171 39.2241   1
  -9   3  -7 0.73251 31.9711   2
   9   3   7 18.2121 29.6223   1
 -10   3  -7 142.726 33.9270   2
  10   3   7 78.8916 31.0275   1
  11   3   7 240.985 38.1350   1
 -11   3  -7 332.443 37.3957   2
 -12   3  -7 44.4147 30.8053   2
  12   3   7 68.6675 37.0038   1
  13   3   7 545.367 47.7499   1
 -13   3  -7 494.809 48.3058   2
 -14   3  -7 10.4241 33.8853   2
  14   3   7 23.8131 28.5165   1
 -15   3  -7 82.1585 39.0567   2
  15   3   7 128.137 38.5512   1
 -16   3  -7 44.8248 35.1594   2
  16   3   7 76.7494 35.9476   1
  17   3   7 582.195 53.7079   1
 -17   3  -7 575.264 55.4435   2
 -18   3  -7 32.4453 41.4173   2
 -19   4   7 362.594 45.5173   0
 -18   4   7 113.980 40.6310   0
 -17   4   7 141.376 41.7819   0
 -16   4   7 562.619 52.8699   0
 -15   4   7 111.556 34.2546   0
 -14   4   7 161.570 36.3256   0
 -13   4   7 1175.12 59.2008   0
 -12   4   7 26.8998 32.1620   0
 -11   4   7 50.6350 32.6194   0
 -10   4   7 733.538 47.0522   0
  -9   4   7 43.5235 30.6904   0
  -8   4   7 9.79720 30.2392   0
  -7   4   7 455.518 38.4616   0
  -6   4   7 1528.10 57.4946   0
  -5   4   7 2056.22 66.2558   0
  -4   4   7 662.382 46.7080   0
  -3   4   7 325.096 37.8349   0
  -2   4   7 2233.22 69.3516   0
  -1   4   7 351.982 40.4577   0
  -1   4   7 313.163 29.5579   1
   0   4   7 3239.48 70.7103   1
   0   4   7 3090.53 78.6499   0
   1   4   7 1405.13 52.5651   1
   1   4   7 1549.70 60.3126   0
   2   4   7 1.37066 21.2546   1
   2   4   7 33.6304 32.6794   0
   3   4   7 196.963 32.3531   0
   3   4   7 198.595 28.3691   1
   4   4   7 606.921 39.7545   1
   4   4   7 625.900 42.9427   0
  -5   4  -7 24.1515 24.5510   2
   5   4   7 8.27018 24.8071   1
   5   4   7-1.79298 31.8949   0
  -6   4  -7-52.8771 25.0863   2
   6   4   7 3.73757 27.0254   0
   6   4   7 19.5539 26.0788   1
   7   4   7 94.4968 33.0091   0
  -7   4  -7 113.268 30.5554   2
   7   4   7 71.9684 27.1472   1
  -8   4  -7 396.743 40.8893   2
   8   4   7 329.826 40.0605   1
  -9   4  -7 296.312 36.7234   2
   9   4   7 289.558 40.3765   1
 -10   4  -7 66.7714 29.6492   2
  10   4   7 29.7383 27.1638   1
 -11   4  -7 171.105 35.0820   2
  11   4   7 179.039 40.4749   1
  12   4   7 562.205 50.1496   1
 -12   4  -7 563.506 50.0957   2
  13   4   7 475.996 46.2263   1
 -13   4  -7 509.207 47.2816   2
  14   4   7 7.70356 37.0672   1
 -15   5   7-47.9445 33.6209   0
 -14   5   7 224.183 38.5184   0
 -13   5   7 0.30728 38.8054   0
 -12   5   7 437.859 48.3250   0
 -11   5   7 508.994 43.6553   0
 -10   5   7 1312.03 63.1377   0
  -9   5   7 41.3149 29.0816   0
  -8   5   7 1850.49 72.8034   0
  -7   5   7 341.038 46.3112   0
  -6   5   7 260.131 44.6035   0
  -5   5   7 758.867 51.7023   0
  -4   5   7 3293.01 92.6702   0
  -3   5   7 361.916 48.4553   0
  -2   5   7 481.895 51.1597   0
  -1   5   7 89.9966 41.3308   0
   0   5   7 3601.66 95.7071   0
   1   5   7 90.7030 36.0735   0
   2   5   7 24.4167 33.6666   0
   3   5   7-7.01870 32.6309   0
   3   5   7-90.1440 28.1358   1
   4   5   7 82.3460 31.6353   0
   4   5   7 5.66127 28.0730   1
   5   5   7 241.250 38.1786   0
   5   5   7 254.075 32.8072   1
   6   5   7 40.8330 33.9502   0
   6   5   7 30.7131 27.4794   1
   7   5   7 37.7148 33.3586   0
   7   5   7-59.8248 31.6834   1
   8   5   7 522.374 45.3529   0
   8   5   7 617.417 54.1196   1
   9   5   7 326.913 41.2725   1
  10   5   7 34.3017 37.7243   1
  11   5   7 30.5673 35.8935   1
  -9   6   7 77.6980 40.5825   0
  -8   6   7 6.66878 38.6886   0
  -7   6   7 211.934 48.6999   0
  -6   6   7 95.6249 43.9148   0
  -5   6   7 169.597 36.6557   0
  -4   6   7-132.145 38.7218   0
  -3   6   7 65.4312 42.6603   0
  -2   6   7 1909.89 80.9781   0
  -1   6   7 399.016 51.3352   0
   0   6   7 205.131 47.1565   0
   1   6   7 117.927 34.6631   0
   2   6   7-16.5902 40.2036   0
   3   6   7 29.4203 41.0503   0
   4   6   7 283.649 43.4600   0
   5   6   7 148.683 46.0979   0
   6   6   7 26.5782 36.5276   1
   7   6   7-14.9064 36.8409   1
   8   6   7 43.9621 45.6829   1
 -24   0   8 11.8825 40.4539   2
 -23   0   8 15.8124 33.7516   2
 -22   0   8 14.2997 33.5970   2
 -21   0   8-135.281 30.8694   2
 -20   0   8-9.98963 29.0283   2
 -19   0   8-11.7854 29.5083   2
 -18   0   8 2470.43 77.0304   2
 -17   0   8 18.1760 29.1676   2
 -16   0   8 31.6786 26.4035   2
 -15   0   8 1488.57 54.4749   2
 -14   0   8 1451.60 55.9603   3
 -13   0   8 644.370 42.6371   3
 -12   0   8 8770.41 113.209   3
 -11   0   8 1863.99 55.0265   3
 -10   0   8 3136.94 66.6704   3
  -9   0   8 18957.7 150.041   3
  -8   0   8 3434.17 66.3465   3
  -7   0   8 5.29012 21.4890   3
  -6   0   8 382.713 29.8882   3
  -5   0   8 15463.1 126.813   3
  -4   0   8 32457.9 181.000   3
  -3   0   8 19449.2 138.156   3
  -2   0   8 32998.8 102.874   0
  -2   0   8 33517.2 175.690   3
  -1   0   8 42926.6 201.028   3
  -1   0   8 41833.4 106.684   0
   0   0   8 10207.4 102.543   3
   0   0   8 10174.1 52.7071   0
   1   0   8 350.312 13.2352   0
   1   0   8 361.081 29.3077   3
  -2   0  -8 1097.56 37.0770   2
   2   0   8 995.750 38.5292   3
  -3   0  -8 22362.6 151.938   2
   3   0   8 22874.5 161.740   3
  -4   0  -8 10811.4 110.989   2
   4   0   8 10626.3 114.589   3
  -5   0  -8 11956.1 120.614   2
  -6   0  -8 1373.86 46.4805   2
  -7   0  -8 1173.27 46.0474   2
  -8   0  -8 1474.47 50.6920   2
  -9   0  -8 110.812 24.8349   2
 -10   0  -8 293.952 33.3547   2
 -11   0  -8 1952.52 64.7637   2
 -12   0  -8 239.174 37.7850   2
 -13   0  -8 856.188 50.9593   2
 -14   0  -8 987.089 57.2450   2
 -15   0  -8 1736.26 71.6001   2
 -16   0  -8 1016.17 61.5214   2
 -17   0  -8 330.760 42.8928   2
 -18   0  -8 187.164 42.2760   2
 -19   0  -8 0.19093 40.4263   2
 -23  -1   8 115.186 38.1752   2
 -22   1   8 76.1215 36.0991   2
 -22  -1   8-2.97008 33.5877   2
 -21   1   8-2.57237 34.6620   2
 -21  -1   8 19.5347 31.9394   2
 -20   1   8 173.655 32.9722   2
 -20  -1   8 139.796 34.0758   2
 -19   1   8 10.1803 30.8701   2
 -19  -1   8 50.7648 33.6311   2
 -18   1   8 210.835 34.6133   2
 -18   1   8 176.775 40.4077   3
 -17   1   8 1716.04 64.2709   3
 -17   1   8 1647.11 61.8062   2
 -16   1   8 1777.05 66.3177   3
 -16   1   8 1675.34 58.4452   2
 -15   1   8-25.2300 25.0780   2
 -15   1   8 15.2903 32.0745   3
 -14   1   8 626.544 45.4255   3
 -14   1   8 657.154 37.2070   2
 -13   1   8 171.229 34.3736   3
 -13  -1   8 172.294 32.0420   3
 -13   1   8 182.698 26.2438   2
 -12  -1   8 2633.57 62.5699   3
 -12   1   8 2571.89 66.9597   3
 -11  -1   8 1358.80 47.6109   3
 -11   1   8 1327.44 50.7999   3
 -10  -1   8 786.580 36.6164   3
 -10   1   8 778.735 40.6001   3
  -9   1   8 61.4226 23.8848   3
  -9  -1   8 73.0857 22.0995   3
  -8  -1   8 3475.71 63.1445   3
  -8   1   8 3564.01 68.6485   3
  -7   1   8 48.9735 22.7379   3
  -7  -1   8 47.8430 17.4679   3
  -6   1   8 21.3139 19.8497   3
  -6  -1   8 30.2484 17.9399   3
  -5   1   8 1762.11 37.6648   0
  -5   1   8 1908.16 50.5701   3
  -5  -1   8 1789.99 43.7597   3
  -4   1   8 4365.40 55.8752   0
  -4  -1   8 4544.96 65.7917   3
  -4   1   8 4477.29 72.4385   3
  -3  -1   8 2793.51 51.0597   3
  -3   1   8 2833.46 44.3298   0
  -3   1   8 2753.26 57.2180   3
  -2   1   8 2841.40 58.1791   3
  -2  -1   8 2818.43 51.3770   3
  -2   1   8 2805.59 42.3667   0
  -1  -1   8 690.841 30.0131   3
  -1   1   8 677.763 34.8255   3
  -1   1   8 682.375 24.5879   0
   0  -1  -8 16936.3 111.028   2
   0  -1   8 17365.3 125.256   3
   0   1   8 17398.7 138.399   3
   0   1   8 17342.9 102.170   0
   1   1   8 593.404 35.2866   3
  -1  -1  -8 603.759 26.0886   2
   1  -1   8 590.637 29.7440   3
   1   1   8 592.861 23.0312   0
  -2  -1  -8 9808.94 93.2324   2
   2   1   8 10039.3 112.251   3
   2  -1   8 9924.02 99.6428   3
   2   1   8 9933.42 80.2803   0
  -3  -1  -8 5239.72 71.6922   2
   3   1   8 5316.49 61.0807   0
   3  -1   8 5091.22 74.7939   3
   3   1   8 5501.27 86.7609   3
  -4   1  -8 4992.14 81.4840   2
   4   1   8 5126.75 85.3889   3
  -4  -1  -8 4950.06 72.9590   2
  -5  -1  -8 8.27351 18.1233   2
  -5   1  -8 10.2894 25.3920   2
  -6   1  -8 5748.57 95.3444   2
  -6  -1  -8 5852.50 85.8880   2
  -7   1  -8 2926.13 72.4877   2
  -7  -1  -8 3047.96 65.9025   2
  -8   1  -8 689.133 44.4073   2
  -8  -1  -8 807.244 40.4392   2
  -9   1  -8 46.7566 31.3509   2
  -9  -1  -8 56.1768 25.2828   2
 -10  -1  -8 561.867 38.4692   2
 -10   1  -8 575.620 42.0892   2
 -11   1  -8 96.7011 30.5111   2
 -11  -1  -8 84.0829 29.0638   2
 -12  -1  -8 23.4245 28.7642   2
 -12   1  -8 11.7157 31.8988   2
 -13  -1  -8 925.372 51.0834   2
 -13   1  -8 980.368 57.5522   2
 -14  -1  -8 3047.64 85.4522   2
 -14   1  -8 3186.15 93.8924   2
 -15  -1  -8 87.9498 35.6812   2
 -15   1  -8 132.904 38.9729   2
 -16   1  -8 20.7979 34.8082   2
 -16  -1  -8 35.2775 36.2409   2
 -17  -1  -8 330.617 47.1558   2
 -17   1  -8 307.004 46.8924   2
 -18   1  -8 123.551 44.6438   2
 -18  -1  -8 160.086 40.2607   2
 -19  -1  -8 493.227 49.6163   2
 -23   2   8 66.7373 39.5626   3
 -22   2   8 188.274 40.6918   3
 -21   2   8 22.8717 33.8968   3
 -20   2   8 10.2843 40.0030   3
 -19   2   8 6.58433 33.6841   3
 -18   2   8-21.0389 36.2625   3
 -17   2   8 1092.79 59.2779   3
 -16   2   8 188.258 39.2122   3
 -15   2   8-10.1550 34.4489   3
 -14   2   8-2.26922 36.0752   3
 -13   2   8 1077.50 53.7857   3
 -13  -2   8 1141.50 45.9523   3
 -12   2   8 10.3362 33.1011   3
 -12  -2   8 70.8831 23.0160   3
 -11   2   8 33.1999 27.8471   3
 -11  -2   8 83.8672 23.3421   3
 -10   2   8 94.2047 27.9887   3
 -10  -2   8 109.172 20.4998   3
  -9   2   8 15.4830 22.5309   3
  -9  -2   8 14.1934 16.6914   3
  -8   2   8 21.3003 17.6595   0
  -8   2   8 24.4266 19.3040   3
  -8  -2   8-5.14765 16.5210   3
  -7   2   8 1039.86 42.0006   3
  -7   2   8 1094.00 38.8217   0
  -7  -2   8 940.050 32.8719   3
  -6  -2   8 235.948 19.3436   3
  -6   2   8 219.681 23.9240   0
  -6   2   8 196.587 27.1425   3
  -5   2   8 938.272 35.0929   0
  -5  -2   8 883.876 30.0964   3
  -5   2   8 1046.52 42.4913   3
  -4  -2   8 424.810 22.1117   3
  -4   2   8 444.653 30.3641   3
  -4   2   8 458.214 26.4186   0
  -3   2   8 2961.76 62.1948   3
  -3   2   8 3044.77 54.8618   0
  -3  -2   8 2926.36 47.4778   3
  -2  -2   8 1.05403 12.6651   3
  -2   2   8 18.9705 20.4114   3
  -2   2   8 2.18714 18.2900   0
  -1   2   8 665.339 35.5755   3
  -1  -2   8 680.478 26.1092   3
  -1   2   8 668.853 30.1423   0
   0   2   8 8.47404 21.3355   3
   0  -2   8 8.33307 15.2768   3
   0  -2  -8 7.01417 10.8252   2
   0   2   8 7.98079 18.6297   0
   1  -2   8 4905.97 65.1738   3
   1   2   8 5064.19 83.6554   3
   1   2   8 4951.62 70.7856   0
  -1  -2  -8 4974.96 58.2899   2
   2   2   8 1046.38 46.6377   3
   2   2   8 951.088 35.2765   0
  -2  -2  -8 972.284 30.0271   2
   3   2   8 3258.65 72.5733   3
  -3  -2  -8 3320.70 55.2800   2
   3   2   8 3155.90 58.9567   0
   4   2   8 207.041 26.1510   0
   4   2   8 231.499 33.7720   3
  -4  -2  -8 204.025 21.0746   2
  -5   2  -8 1201.56 49.1057   2
   5   2   8 1112.11 39.8070   0
  -5  -2  -8 1191.72 39.2820   2
  -6   2  -8 245.584 33.0911   2
  -6  -2  -8 236.620 25.4957   2
  -7  -2  -8 37.2271 21.3907   2
  -7   2  -8 48.9829 29.4768   2
  -8   2  -8 1542.92 60.5019   2
  -8  -2  -8 1429.62 49.8654   2
  -9   2  -8 1565.85 62.2723   2
  -9  -2  -8 1464.66 51.3963   2
 -10   2  -8 970.504 53.3602   2
 -10  -2  -8 1034.39 47.6709   2
 -11  -2  -8-7.57480 25.5693   2
 -11   2  -8 2.51516 35.2401   2
 -12  -2  -8 47.6414 28.4320   2
 -12   2  -8 22.4788 31.6966   2
 -13  -2  -8 156.277 33.4039   2
 -13   2  -8 136.583 36.6380   2
 -14  -2  -8 257.502 34.2853   2
 -14   2  -8 248.342 43.0402   2
 -15   2  -8 87.0760 43.0974   2
 -15  -2  -8 12.0951 31.5266   2
 -16  -2  -8 62.7981 32.6771   2
 -16   2  -8 53.0195 37.0432   2
 -17  -2  -8 114.115 38.0977   2
 -17   2  -8 188.643 44.1800   2
 -18   2  -8 33.9429 49.5511   2
 -18  -2  -8 100.313 42.6486   2
 -22   3   8 102.706 39.5104   3
 -21   3   8 170.886 42.3567   3
 -20   3   8 874.207 56.2653   3
 -19   3   8 342.301 47.8742   3
 -18   3   8 73.8540 34.4177   3
 -17   3   8 2.71625 35.6775   3
 -16   3   8 663.298 47.7986   3
 -15   3   8 1057.49 57.4698   3
 -14   3   8 2784.08 79.2130   3
 -13   3   8 3717.89 86.0554   3
 -12   3   8 376.934 37.2124   0
 -12   3   8 377.937 41.1335   3
 -11   3   8 1059.57 48.6116   0
 -11   3   8 978.153 48.9279   3
 -10   3   8 318.683 34.4203   0
 -10   3   8 313.085 31.4567   3
  -9   3   8 103.188 27.6131   0
  -9   3   8 83.0326 24.9573   3
  -8   3   8 360.629 31.8028   3
  -8   3   8 329.566 32.7141   0
  -7   3   8 1719.65 54.1894   3
  -7   3   8 1637.49 52.6964   0
  -6   3   8 1093.89 44.2800   3
  -6   3   8 1185.73 46.0458   0
  -5   3   8 375.804 30.8866   3
  -5   3   8 380.415 30.3619   0
  -4   3   8 70.4389 22.9188   3
  -4   3   8 38.5688 22.6966   0
  -3   3   8 1338.77 45.9763   3
  -3   3   8 1319.68 46.0811   0
  -2   3   8 210.927 29.2156   0
  -2   3   8 205.017 26.9421   3
  -1   3   8 521.025 35.0422   3
  -1   3   8 476.362 33.9816   0
   0   3   8 399.564 32.1822   3
   0   3   8 405.242 33.3254   0
   1   3   8 9931.69 122.503   3
   1   3   8 9935.94 116.820   0
   2   3   8 1724.34 58.7109   3
   2   3   8 1718.63 54.2967   1
   2   3   8 1707.07 53.2523   0
   3   3   8 268.024 34.3589   3
   3   3   8 375.791 33.0212   1
   3   3   8 355.176 35.0619   0
   4   3   8 538.973 36.9581   0
   4   3   8 568.930 37.6514   1
   5   3   8 1463.80 54.0021   0
  -5   3  -8 1466.69 56.5122   2
   5   3   8 1608.28 55.8376   1
  -6   3  -8 1776.43 62.8044   2
   6   3   8 1618.05 55.4142   0
   6   3   8 1610.76 57.1656   1
  -7   3  -8 1618.80 63.9508   2
   7   3   8 1549.40 54.9913   0
   7   3   8 1740.07 61.7073   1
  -8   3  -8-13.6337 29.2871   2
   8   3   8 70.2214 32.7548   1
  -9   3  -8 1102.32 57.4857   2
   9   3   8 1220.10 57.1986   1
 -10   3  -8 609.461 49.1517   2
  10   3   8 568.868 44.1703   1
  11   3   8 985.256 56.8765   1
 -11   3  -8 854.270 53.0900   2
 -12   3  -8-18.5789 34.0081   2
  12   3   8-8.79448 31.1243   1
 -13   3  -8 116.989 36.1999   2
  13   3   8 58.4388 38.1307   1
  14   3   8 196.502 40.8159   1
 -14   3  -8 161.287 42.3611   2
  15   3   8 1382.44 64.9307   1
 -15   3  -8 971.083 69.2695   2
 -16   3  -8 0.57195 36.3447   2
 -17   3  -8-73.8472 46.4240   2
 -18   4   8 140.018 37.3334   0
 -17   4   8 412.576 48.2602   0
 -16   4   8 338.663 46.4453   0
 -15   4   8 17.0062 31.3073   0
 -14   4   8 288.097 40.0840   0
 -13   4   8 2414.59 78.7851   0
 -12   4   8 30.5439 36.6934   0
 -11   4   8 157.162 36.9789   0
 -10   4   8 194.165 37.0963   0
  -9   4   8 569.831 43.3089   0
  -8   4   8 1278.14 56.1008   0
  -7   4   8 4.74444 30.7052   0
  -6   4   8 1628.49 61.1427   0
  -5   4   8 2910.72 77.6468   0
  -4   4   8 37.9544 34.7854   0
  -3   4   8 7.13939 31.3454   0
  -2   4   8 985.268 53.8345   0
  -1   4   8 3028.44 79.9821   0
   0   4   8 1420.46 51.0284   1
   0   4   8 1427.84 58.4464   0
   1   4   8 94.0553 36.6836   0
   1   4   8 47.9371 26.1763   1
   2   4   8 1430.15 53.6964   1
   2   4   8 1346.70 55.5604   0
   3   4   8 1687.02 59.6925   1
   3   4   8 1607.35 60.4637   0
   4   4   8 1219.22 53.6418   1
   4   4   8 1179.04 56.5590   0
   5   4   8 2.66230 27.4773   0
  -5   4  -8-30.4110 27.3058   2
   5   4   8-0.60120 26.8535   1
  -6   4  -8 0.00000 29.4527   2
   6   4   8-8.24188 30.1718   0
   6   4   8-40.6363 26.2102   1
  -7   4  -8 216.185 36.3405   2
   7   4   8 183.092 31.0413   0
   7   4   8 220.573 36.1100   1
  -8   4  -8 305.442 40.4301   2
   8   4   8 328.943 39.2024   1
  -9   4  -8 226.379 36.4596   2
   9   4   8 187.506 33.8334   1
 -10   4  -8 142.416 34.4674   2
  10   4   8 140.324 37.3992   1
 -11   4  -8 24.9052 35.9110   2
  11   4   8 74.3764 29.9313   1
 -12   4  -8 228.972 42.7092   2
  12   4   8 480.051 47.2640   1
 -13   4  -8 109.922 40.9163   2
  13   4   8 82.2078 31.9868   1
 -14   4  -8-70.3895 38.6003   2
  14   4   8-11.7338 37.6417   1
 -15   4  -8-26.3759 44.3584   2
 -15   5   8-27.8554 38.4223   0
 -14   5   8-1.77938 31.5251   0
 -13   5   8 102.775 38.2020   0
 -12   5   8 64.3231 29.4485   0
 -11   5   8 39.5798 33.3501   0
 -10   5   8 153.115 37.8975   0
  -9   5   8 27.2472 35.0867   0
  -8   5   8 64.0402 35.1218   0
  -7   5   8 66.4192 38.1365   0
  -6   5   8 12.1733 33.4064   0
  -5   5   8 187.797 45.9346   0
  -4   5   8 145.643 44.3589   0
  -3   5   8 39.5952 35.4152   0
  -2   5   8 153.037 39.4220   0
  -1   5   8 24.5005 35.2718   0
   0   5   8 87.5959 36.1079   0
   1   5   8 331.388 41.1428   0
   2   5   8-18.0005 29.4658   0
   3   5   8 76.4440 33.5739   0
   3   5   8 50.4203 28.1497   1
   4   5   8 92.1778 38.4885   0
   4   5   8 73.1777 25.6080   1
   5   5   8 31.4674 36.2275   0
   5   5   8 34.5717 31.1903   1
   6   5   8-0.43762 36.0562   0
   6   5   8 66.1419 32.7274   1
   7   5   8 57.2692 37.2603   0
   7   5   8 188.337 35.2366   1
   8   5   8 40.5628 34.6422   0
   8   5   8 107.055 31.2327   1
   9   5   8 4.75130 35.1786   1
  10   5   8 95.3572 41.2944   1
  -8   6   8-35.5479 30.1982   0
  -7   6   8 59.8657 36.0310   0
  -6   6   8-0.53327 39.2625   0
  -5   6   8 87.6338 46.6562   0
  -4   6   8 292.350 48.1661   0
  -3   6   8 161.130 43.1062   0
  -2   6   8 41.6736 40.9792   0
  -1   6   8 92.7560 40.8329   0
   0   6   8-42.2858 36.6939   0
   1   6   8 123.336 46.3206   0
   2   6   8-100.022 38.4765   0
   3   6   8 5.51879 40.2979   0
   4   6   8 80.2867 43.7026   0
   7   6   8 227.630 45.5095   1
 -24   0   9 78.3991 41.8883   2
 -23   0   9 59.3971 33.7097   2
 -22   0   9-65.4858 30.8160   2
 -21   0   9 16.3421 30.8663   2
 -20   0   9-20.2391 30.0368   2
 -19   0   9 29.3619 32.9243   3
 -18   0   9 52.1178 36.0860   3
 -17   0   9 50.3625 36.7163   3
 -16   0   9-24.3638 33.4758   3
 -15   0   9-160.235 36.0697   3
 -14   0   9 7.12518 31.2322   3
 -13   0   9-16.4266 27.7616   3
 -12   0   9-9.46653 27.9348   3
 -11   0   9-29.8579 29.5371   3
 -10   0   9 72.0333 29.6374   3
  -9   0   9-12.0614 27.2258   3
  -8   0   9-25.8916 26.3477   3
  -7   0   9-11.3120 22.5699   3
  -6   0   9 10.2840 21.3421   3
  -5   0   9-18.1292 21.0084   3
  -4   0   9-7.84204 20.7265   3
  -3   0   9 15.3080 20.8282   3
  -3   0   9 0.12937 9.20920   0
  -2   0   9 8.35313 21.0252   3
  -2   0   9-0.19324 8.00324   0
  -1   0   9-1.14762 7.25545   0
  -1   0   9 86.1039 24.1715   3
   0   0   9 31.6353 23.3403   3
   0   0   9 12.1438 6.43791   0
   1   0   9-1.69235 5.75121   0
   1   0   9-16.5914 23.8880   3
   2   0   9 8.42659 20.0120   3
  -2   0  -9-5.62563 20.1807   2
   3   0   9-9.64697 24.6642   3
  -3   0  -9 15.1823 21.5179   2
  -4   0  -9-0.39073 20.8540   2
   4   0   9-6.24716 23.6562   3
  -5   0  -9-6.92415 21.8291   2
  -6   0  -9-18.8872 20.9875   2
  -7   0  -9-61.1137 23.4967   2
  -8   0  -9-4.15737 22.1956   2
  -9   0  -9 27.0041 22.6494   2
 -10   0  -9 2.83855 21.7587   2
 -11   0  -9 0.00000 26.2151   2
 -12   0  -9-3.28291 32.5464   2
 -13   0  -9-15.7268 31.1947   2
 -14   0  -9 68.7768 38.7908   2
 -15   0  -9 8.10166 35.4182   2
 -16   0  -9 5.48697 36.5741   2
 -17   0  -9-12.8891 35.3502   2
 -18   0  -9 137.903 39.8342   2
 -23   1   9 289.427 47.3535   3
 -22   1   9 92.1096 38.7956   3
 -21   1   9 132.104 41.3911   3
 -20   1   9 4.96609 29.6279   2
 -20   1   9 28.8057 41.2014   3
 -19   1   9 314.249 42.1912   3
 -19   1   9 340.679 36.2916   2
 -18   1   9 1220.82 62.9141   3
 -18   1   9 1128.00 53.2328   2
 -17   1   9 73.2050 41.4752   3
 -17   1   9-0.21882 27.4369   2
 -16   1   9 32.6712 34.9053   3
 -16  -1   9 36.4218 32.8932   3
 -15   1   9 750.857 48.2921   3
 -15  -1   9 756.703 47.5826   3
 -14   1   9 317.128 41.2240   3
 -14  -1   9 340.067 38.8943   3
 -13  -1   9 8000.54 112.562   3
 -13   1   9 8124.75 119.278   3
 -12   1   9 77.9797 33.4510   3
 -12  -1   9 89.5706 28.7415   3
 -11  -1   9 3809.66 74.0922   3
 -11   1   9 3677.30 80.0810   3
 -10   1   9-20.5847 27.9195   3
 -10  -1   9-18.9878 23.6887   3
  -9   1   9 5687.73 91.3304   3
  -9  -1   9 5726.10 86.1090   3
  -8  -1   9 3412.76 64.9626   3
  -8   1   9 3415.17 70.5045   3
  -7   1   9 282.265 28.2833   3
  -7  -1   9 309.300 25.0335   3
  -6   1   9 2408.36 59.5397   3
  -6  -1   9 2471.45 53.7929   3
  -5   1   9 8411.31 104.565   3
  -5  -1   9 8410.33 94.5429   3
  -5   1   9 8437.49 81.2642   0
  -4   1   9 986.386 29.8806   0
  -4  -1   9 978.394 35.9389   3
  -4   1   9 1032.88 43.1051   3
  -3  -1   9 2126.25 48.6043   3
  -3   1   9 2130.26 39.1323   0
  -3   1   9 2196.20 54.6123   3
  -2  -1   9 249.759 23.8849   3
  -2   1   9 247.384 19.6456   0
  -2   1   9 233.209 29.9807   3
  -1  -1   9 20269.2 142.350   3
  -1   1   9 20456.4 159.250   3
  -1   1   9 19988.1 112.652   0
   0  -1  -9 291.030 21.8101   2
   0  -1   9 270.068 27.4767   3
   0   1   9 314.427 33.4954   3
   0   1   9 282.179 20.0215   0
  -1  -1  -9 427.661 25.0919   2
   1  -1   9 353.167 28.1715   3
   1   1   9 368.500 31.6542   3
   1   1   9 414.097 20.9788   0
  -2  -1  -9 7561.76 87.2516   2
   2  -1   9 7463.15 93.2052   3
   2   1   9 7518.40 103.657   3
   2   1   9 7794.71 73.4278   0
  -3  -1  -9 1852.37 47.4241   2
   3   1   9 1888.58 39.1481   0
   3  -1   9 1806.31 51.0177   3
   3   1   9 1795.68 57.5138   3
  -4  -1  -9 9396.98 104.352   2
  -4   1  -9 9686.27 117.281   2
   4   1   9 9699.63 120.813   3
  -5  -1  -9 21.4069 21.2778   2
  -5   1  -9 41.9161 28.8295   2
  -6   1  -9 876.079 46.2217   2
  -6  -1  -9 890.924 39.3878   2
  -7   1  -9 4356.03 88.7298   2
  -7  -1  -9 4121.86 78.3014   2
  -8   1  -9 1717.52 62.2962   2
  -8  -1  -9 1673.89 54.5785   2
  -9   1  -9 943.361 51.3201   2
  -9  -1  -9 934.440 46.5675   2
 -10  -1  -9 148.393 29.5134   2
 -10   1  -9 120.667 33.1242   2
 -11   1  -9 242.776 40.1612   2
 -11  -1  -9 270.757 34.6129   2
 -12  -1  -9 2927.11 80.3047   2
 -12   1  -9 2840.45 84.3938   2
 -13  -1  -9 168.675 36.7490   2
 -13   1  -9 113.841 40.1958   2
 -14  -1  -9 1034.07 58.6904   2
 -14   1  -9 1084.57 65.4810   2
 -15  -1  -9 462.508 48.9627   2
 -15   1  -9 355.729 45.4067   2
 -16  -1  -9 386.715 48.5159   2
 -16   1  -9 472.090 49.5965   2
 -17  -1  -9 202.179 46.2194   2
 -17   1  -9 67.3861 38.9101   2
 -18  -1  -9-83.3476 35.9216   2
 -18   1  -9 54.1509 41.0544   2
 -22   2   9 52.9403 36.5290   3
 -21   2   9 467.821 49.7879   3
 -20   2   9 266.427 44.5708   3
 -19   2   9-0.44772 38.3848   3
 -18   2   9 50.7007 33.4917   3
 -17   2   9 2686.71 82.3133   3
 -16   2   9 1722.38 67.6778   3
 -16  -2   9 1786.58 61.7825   3
 -15   2   9 140.092 38.3902   3
 -15  -2   9 164.108 31.2478   3
 -14   2   9 55.0178 38.1474   3
 -14  -2   9 44.5720 30.8021   3
 -13   2   9 6066.42 108.648   3
 -13  -2   9 6026.34 96.4767   3
 -12   2   9 3062.33 79.8948   3
 -12  -2   9 2994.56 67.3534   3
 -11   2   9 2667.98 72.3030   3
 -11  -2   9 2599.73 60.2621   3
 -10   2   9-22.0577 27.2845   3
 -10  -2   9-4.97981 19.1923   3
  -9   2   9 9.79158 22.4116   3
  -9  -2   9-2.06510 17.0873   3
  -8   2   9 1270.43 47.7237   3
  -8  -2   9 1228.99 39.0857   3
  -8   2   9 1252.90 42.7261   0
  -7   2   9 1322.48 42.9257   0
  -7   2   9 1359.11 48.3924   3
  -7  -2   9 1330.10 38.8927   3
  -6   2   9 599.026 31.3765   0
  -6   2   9 675.701 37.5373   3
  -6  -2   9 626.073 28.3209   3
  -5   2   9 11.8335 17.6744   0
  -5   2   9-5.12932 21.8781   3
  -5  -2   9-4.18809 12.9470   3
  -4   2   9 45.9210 22.9566   3
  -4  -2   9 6.69433 13.6627   3
  -4   2   9 44.3486 17.2123   0
  -3   2   9 1356.40 50.1371   3
  -3   2   9 1295.36 38.4614   0
  -3  -2   9 1295.46 36.8499   3
  -2  -2   9-0.92384 16.3176   3
  -2   2   9-29.8649 27.1970   3
  -2   2   9-58.4356 20.4514   0
  -1  -2   9 3680.45 59.6100   3
  -1   2   9 3495.22 71.9025   3
  -1   2   9 3782.06 63.3406   0
   0  -2   9 19298.8 133.409   3
   0   2   9 18913.7 165.128   3
   0   2   9 19937.6 141.447   0
   1  -2   9 557.791 30.8187   3
   1   2   9 673.865 41.1883   3
   1   2   9 655.504 30.9927   0
   2   2   9 4798.33 89.1651   3
   2  -2   9 4795.68 71.4024   3
   2   2   9 4743.42 71.4268   0
  -2  -2  -9 4649.18 65.1237   2
   3   2   9 743.135 45.8723   3
  -3  -2  -9 733.288 31.1821   2
   3   2   9 701.465 34.4158   0
   4   2   9 3992.39 69.2342   0
   4   2   9 3934.75 85.0779   3
  -4  -2  -9 3995.20 67.4301   2
  -5   2  -9 6628.05 106.986   2
   5   2   9 6415.08 87.0583   0
  -5  -2  -9 6671.19 90.4004   2
  -6   2  -9 5489.68 101.058   2
  -6  -2  -9 5414.33 85.0647   2
  -7   2  -9 1661.26 62.1741   2
  -7  -2  -9 1544.91 50.9161   2
  -8   2  -9 535.970 42.5362   2
  -8  -2  -9 635.685 38.1753   2
  -9  -2  -9 23.1088 22.0937   2
  -9   2  -9 30.5873 36.4624   2
 -10   2  -9 5716.85 115.474   2
 -10  -2  -9 5596.20 100.204   2
 -11  -2  -9 857.930 48.2201   2
 -11   2  -9 781.274 53.7902   2
 -12  -2  -9 37.0616 24.6755   2
 -12   2  -9 17.3829 36.0630   2
 -13   2  -9 80.3604 36.7093   2
 -13  -2  -9 131.265 33.5239   2
 -14  -2  -9 390.363 40.2988   2
 -14   2  -9 466.967 49.3749   2
 -15   2  -9 229.962 46.8174   2
 -15  -2  -9 410.141 42.2784   2
 -16  -2  -9 166.624 39.3542   2
 -16   2  -9 63.4086 37.2117   2
 -17  -2  -9 1028.26 61.1955   2
 -17   2  -9 1246.02 75.8503   2
 -18  -2  -9 142.584 46.6426   2
 -22   3   9 97.8502 42.7613   3
 -21   3   9 0.69644 41.7396   3
 -20   3   9 60.4500 32.3034   3
 -19   3   9-24.8228 35.5428   3
 -18   3   9 67.5998 37.4398   3
 -17   3   9 41.3504 35.3158   3
 -16   3   9-7.62745 32.9624   3
 -15   3   9 2187.28 75.6496   3
 -14   3   9 923.411 55.7299   3
 -13   3   9 915.793 50.8133   0
 -13   3   9 804.036 52.4576   3
 -12   3   9 90.2507 31.6084   0
 -12   3   9 35.6048 29.8188   3
 -11   3   9 386.070 37.5851   0
 -11   3   9 344.710 36.4736   3
 -10   3   9 612.745 40.5197   0
 -10   3   9 607.720 42.6725   3
  -9   3   9 2351.81 65.5750   0
  -9   3   9 2330.45 66.6289   3
  -8   3   9 5.20122 25.7651   0
  -8   3   9-20.5134 24.1396   3
  -7   3   9 61.9473 24.4326   3
  -7   3   9 49.1132 25.3075   0
  -6   3   9 35.3528 23.7791   3
  -6   3   9 46.2509 22.0586   0
  -5   3   9 156.864 25.9321   3
  -5   3   9 170.237 26.2704   0
  -4   3   9-1.56687 28.0482   3
  -4   3   9-15.7418 26.2674   0
  -3   3   9 648.545 39.9552   3
  -3   3   9 752.402 41.0412   0
  -2   3   9 1987.20 59.2647   3
  -2   3   9 1984.55 57.6834   0
  -1   3   9 3121.17 73.4914   3
  -1   3   9 3097.31 70.7372   0
   0   3   9 1539.95 55.5270   3
   0   3   9 1505.14 53.1608   0
   1   3   9 62.5657 34.6113   3
   1   3   9 92.5860 31.9864   0
   2   3   9 5528.28 100.935   3
   2   3   9 5619.45 91.0425   0
   3   3   9 3987.50 89.6464   3
   3   3   9 3898.77 78.7898   0
   4   3   9 9.25911 35.8704   3
   4   3   9 17.8025 26.8493   0
   5   3   9 122.886 28.4138   0
  -5   3  -9 143.560 31.1962   2
  -6   3  -9 409.842 41.1453   2
   6   3   9 392.967 35.2386   0
  -7   3  -9-18.9774 32.6133   2
  -8   3  -9-15.7609 32.0537   2
  -9   3  -9 183.024 36.8475   2
 -10   3  -9 8.27027 33.7936   2
 -11   3  -9 120.231 40.2796   2
 -12   3  -9 114.693 44.1595   2
 -13   3  -9 100.673 38.0861   2
 -14   3  -9-29.7255 32.7968   2
 -15   3  -9-41.4865 42.5717   2
 -16   3  -9 69.8736 44.8893   2
 -18   4   9 153.743 45.4225   0
 -17   4   9 17.0349 39.1365   0
 -16   4   9 88.7047 41.9691   0
 -15   4   9 146.159 40.0092   0
 -14   4   9 1009.78 57.3314   0
 -13   4   9 9.66302 33.3079   0
 -12   4   9 41.6346 35.9213   0
 -11   4   9 379.449 43.6880   0
 -10   4   9 15.6040 32.2400   0
  -9   4   9 62.4771 30.0650   0
  -8   4   9 2403.58 72.9319   0
  -7   4   9 1108.56 53.2217   0
  -6   4   9 1047.68 55.6622   0
  -5   4   9 449.257 45.6534   0
  -4   4   9 387.986 45.1805   0
  -3   4   9 1240.39 58.3208   0
  -2   4   9 653.413 49.4231   0
  -1   4   9 723.280 48.3254   0
   0   4   9 1566.52 63.6757   0
   1   4   9 940.120 51.7858   0
   2   4   9 15.2033 28.6669   0
   2   4   9 33.6325 26.0568   1
   3   4   9 819.043 47.6438   1
   3   4   9 765.547 49.0316   0
   4   4   9 192.243 33.1816   0
   4   4   9 207.294 31.8111   1
   5   4   9 159.215 34.0031   0
  -5   4  -9 122.018 31.9612   2
   5   4   9 144.797 31.5054   1
  -6   4  -9 102.082 30.2415   2
   6   4   9 59.3210 30.1777   1
   6   4   9 89.0030 31.9226   0
   7   4   9 24.0571 30.3744   0
  -7   4  -9-5.76733 28.2719   2
   7   4   9 29.3810 30.8036   1
  -8   4  -9 315.747 39.8769   2
   8   4   9 338.477 39.0746   1
  -9   4  -9 152.015 38.6387   2
   9   4   9 70.7327 32.0060   1
 -10   4  -9 745.385 54.5884   2
  10   4   9 797.920 55.9532   1
 -11   4  -9 197.205 39.2641   2
  11   4   9 156.827 35.6548   1
 -12   4  -9 251.564 41.5805   2
  12   4   9 122.140 39.1960   1
 -13   4  -9 188.923 44.7403   2
  13   4   9 111.098 37.7964   1
 -14   4  -9 4.61983 48.7903   2
 -14   5   9 99.5396 42.4682   0
 -13   5   9 457.455 49.7837   0
 -12   5   9 53.5710 37.0672   0
 -11   5   9 54.0179 37.9445   0
 -10   5   9 1027.52 59.9861   0
  -9   5   9 1488.96 68.3418   0
  -8   5   9 48.9874 35.8323   0
  -7   5   9 367.345 49.7515   0
  -6   5   9 815.075 56.3867   0
  -5   5   9 2694.29 86.1801   0
  -4   5   9-11.1913 37.8247   0
  -3   5   9-9.20822 35.4025   0
  -2   5   9 1246.64 63.7463   0
  -1   5   9 327.197 42.9842   0
   0   5   9-1.88390 33.1597   0
   1   5   9 3.73987 30.8933   0
   2   5   9 196.055 36.8287   0
   3   5   9-8.16482 30.0528   0
   3   5   9 19.1300 26.9700   1
   4   5   9 1351.64 65.5530   0
   4   5   9 1556.08 65.2676   1
   5   5   9 359.920 43.6840   0
   5   5   9 459.125 42.4623   1
   6   5   9 86.1484 38.1277   0
   6   5   9 115.526 32.1226   1
   7   5   9 588.387 52.7408   0
   7   5   9 597.605 45.8213   1
   8   5   9 580.286 47.4828   1
   9   5   9 265.279 42.9572   1
  10   5   9 87.2952 42.4925   1
  -7   6   9 70.7611 51.4444   0
  -6   6   9 21.3917 34.0335   0
  -5   6   9 80.1910 39.6234   0
  -4   6   9 58.4269 47.4931   0
  -3   6   9 297.883 48.9426   0
  -2   6   9 128.614 43.4797   0
  -1   6   9-44.4101 41.1507   0
   0   6   9-6.97949 40.3685   0
   1   6   9 35.8728 31.4893   0
   2   6   9 66.5052 48.0822   0
 -23   0  10 529.883 52.8037   3
 -22   0  10 481.275 51.4185   3
 -21   0  10 54.0928 37.5084   3
 -20   0  10 308.335 40.8981   3
 -19   0  10 1090.49 59.9871   3
 -18   0  10 26.5996 39.6433   3
 -17   0  10-20.3602 35.2297   3
 -16   0  10 623.066 49.0119   3
 -15   0  10 487.646 42.9042   3
 -14   0  10 5975.68 106.004   3
 -13   0  10-4.61092 32.9979   3
 -12   0  10 238.555 35.9537   3
 -11   0  10 303.786 35.5365   3
 -10   0  10 21231.4 174.775   3
  -9   0  10 3431.71 72.1432   3
  -8   0  10 85.9038 25.3709   3
  -7   0  10 4197.87 77.3359   3
  -6   0  10 5889.88 89.4825   3
  -5   0  10 942.181 41.6915   3
  -4   0  10 12684.9 79.7001   0
  -4   0  10 13410.9 129.473   3
  -3   0  10 11302.6 69.8888   0
  -3   0  10 11958.5 119.669   3
  -2   0  10 11387.7 64.5252   0
  -2   0  10 12533.0 123.444   3
  -1   0  10 2442.96 58.6422   3
   0   0  10 80.5112 23.2354   3
   1   0  10 270.897 29.5608   3
   2   0  10 150.601 27.6693   3
  -2   0 -10 140.594 23.9317   2
  -3   0 -10 5365.58 85.1636   2
   3   0  10 5651.02 91.6435   3
  -4   0 -10 294.786 28.3674   2
   4   0  10 261.566 30.8897   3
  -5   0 -10 758.988 39.1921   2
  -6   0 -10 4183.73 83.7392   2
  -7   0 -10 1267.46 52.7859   2
  -8   0 -10 1266.26 53.1835   2
  -9   0 -10 68.0428 28.3061   2
 -10   0 -10 792.613 47.5515   2
 -11   0 -10 2827.22 80.0032   2
 -12   0 -10 531.595 48.2589   2
 -13   0 -10 2812.33 86.6206   2
 -14   0 -10 3713.20 100.435   2
 -15   0 -10 139.946 39.5473   2
 -16   0 -10 1142.56 63.3323   2
 -17   0 -10 571.907 48.3822   2
 -23   1  10 224.068 44.5089   3
 -23  -1  10 263.316 35.5270   3
 -22   1  10 358.892 43.5271   3
 -22  -1  10 385.300 39.2288   3
 -21   1  10 210.172 45.7218   3
 -21  -1  10 276.345 44.7903   3
 -20   1  10 25.1890 34.6476   3
 -20  -1  10 109.029 35.7455   3
 -19   1  10 76.3069 43.9525   3
 -19  -1  10 76.9721 35.6835   3
 -18   1  10 1868.58 73.8244   3
 -18  -1  10 2001.63 70.4368   3
 -17   1  10-3.03598 36.5034   3
 -17  -1  10 19.9961 27.8072   3
 -16   1  10 169.353 40.0625   3
 -16  -1  10 162.033 34.8217   3
 -15   1  10 16.1368 34.5759   3
 -15  -1  10 71.1397 34.9912   3
 -14   1  10 3625.17 88.7415   3
 -14  -1  10 3605.64 82.1677   3
 -13   1  10 1072.36 57.3766   3
 -13  -1  10 1085.42 49.4659   3
 -12   1  10 6724.44 110.714   3
 -12  -1  10 6590.33 102.583   3
 -11   1  10 1025.72 50.4836   3
 -11  -1  10 1031.65 45.9230   3
 -10  -1  10 232.785 28.9854   3
 -10   1  10 234.277 33.6609   3
  -9   1  10 3312.02 73.5100   3
  -9  -1  10 3184.77 67.6981   3
  -8   1  10 811.653 41.8665   3
  -8  -1  10 820.063 37.5558   3
  -7   1  10 138.825 25.8682   3
  -7  -1  10 174.918 23.5479   3
  -6   1  10 251.142 20.3558   0
  -6   1  10 206.852 29.1643   3
  -6  -1  10 203.762 24.8804   3
  -5   1  10 1403.24 36.6767   0
  -5   1  10 1401.99 49.7238   3
  -5  -1  10 1462.26 45.5404   3
  -4   1  10 7120.64 99.6257   3
  -4  -1  10 7060.47 90.3065   3
  -4   1  10 6747.60 72.3936   0
  -3  -1  10 1470.39 44.2431   3
  -3   1  10 1505.19 34.3367   0
  -3   1  10 1449.32 50.3581   3
  -2  -1  10 887.414 36.3745   3
  -2   1  10 942.357 43.1191   3
  -2   1  10 887.301 27.9680   0
  -1  -1  10 6011.03 84.2300   3
  -1   1  10 6059.93 93.1945   3
  -1   1  10 5988.96 64.7727   0
   0  -1 -10 2003.58 46.2045   2
   0  -1  10 1908.55 51.5315   3
   0   1  10 1992.03 58.8000   3
   0   1  10 1989.27 39.1040   0
  -1  -1 -10 240.516 22.9738   2
   1  -1  10 224.183 28.5435   3
   1   1  10 243.497 31.8159   3
   1   1  10 200.728 18.2266   0
   2   1  10 3105.24 49.0681   0
  -2  -1 -10 3149.86 61.8627   2
   2  -1  10 3244.79 67.6214   3
   2   1  10 3096.20 73.9101   3
   3   1  10-1.07882 14.1072   0
   3  -1  10-4.30034 23.9490   3
   3   1  10 3.99443 28.0084   3
  -3  -1 -10 9.02328 19.8793   2
   4   1  10 62.8394 33.3393   3
  -4  -1 -10 129.293 24.9926   2
  -4   1 -10 102.631 30.0645   2
  -5   1 -10 6816.61 107.495   2
   5   1  10 7017.01 111.818   3
  -5  -1 -10 7030.04 98.6852   2
  -6   1 -10 1158.51 53.0166   2
  -6  -1 -10 1108.22 44.6470   2
  -7  -1 -10 213.714 30.4202   2
  -7   1 -10 182.898 32.9045   2
  -8  -1 -10 192.654 30.1107   2
  -8   1 -10 190.127 36.8924   2
  -9   1 -10 2909.48 83.3499   2
  -9  -1 -10 3033.82 76.1715   2
 -10  -1 -10 1552.54 60.0713   2
 -10   1 -10 1729.51 68.8959   2
 -11  -1 -10 166.008 31.6614   2
 -11   1 -10 141.912 39.6854   2
 -12  -1 -10 31.0051 30.7520   2
 -12   1 -10 68.7655 37.5030   2
 -13  -1 -10 2131.21 75.7280   2
 -13   1 -10 2066.25 77.4903   2
 -14   1 -10 359.216 49.3484   2
 -14  -1 -10 372.109 44.4652   2
 -15  -1 -10-40.9440 35.3237   2
 -15   1 -10-36.2542 32.0423   2
 -16   1 -10-7.42980 40.7705   2
 -16  -1 -10 6.87871 40.9957   2
 -17  -1 -10 29.3785 42.5655   2
 -17   1 -10-61.2768 39.7860   2
 -23  -2  10 106.950 37.4238   3
 -22  -2  10 615.916 48.3286   3
 -22   2  10 331.024 53.1150   3
 -21   2  10 24.5396 37.6378   3
 -21  -2  10 178.916 38.3333   3
 -20  -2  10 304.476 37.8607   3
 -20   2  10 340.011 47.7696   3
 -19   2  10 81.3933 40.4358   3
 -19  -2  10 239.878 38.1760   3
 -18   2  10 128.391 39.6415   3
 -18  -2  10 110.684 31.5468   3
 -17   2  10 763.729 57.3896   3
 -17  -2  10 720.287 46.9356   3
 -16   2  10 57.3648 37.9543   3
 -16  -2  10 43.7818 28.3025   3
 -15  -2  10 375.048 38.0308   3
 -15   2  10 222.703 39.7123   3
 -14   2  10 1179.95 58.7902   3
 -14  -2  10 1102.61 51.0906   3
 -13   2  10 3613.13 88.1307   3
 -13  -2  10 3737.73 79.1624   3
 -12   2  10-41.0371 37.0240   3
 -12  -2  10-17.4684 24.9434   3
 -11  -2  10 288.609 29.0911   3
 -11   2  10 266.197 36.3386   3
 -10   2  10 45.0019 26.5223   3
 -10  -2  10 22.1779 21.1172   3
  -9   2  10 768.949 36.5754   0
  -9  -2  10 719.672 34.4295   3
  -9   2  10 775.204 42.9536   3
  -8   2  10 45.3829 18.5508   0
  -8   2  10 44.1802 25.9002   3
  -8  -2  10 77.4939 17.9579   3
  -7   2  10 649.704 32.9161   0
  -7   2  10 591.644 38.9193   3
  -7  -2  10 595.863 29.7173   3
  -6   2  10 84.8401 20.5748   0
  -6   2  10 48.0236 26.0758   3
  -6  -2  10 54.7197 17.6625   3
  -5  -2  10 180.198 20.9467   3
  -5   2  10 194.157 21.4279   0
  -5   2  10 211.553 30.3903   3
  -4   2  10 768.233 42.4530   3
  -4  -2  10 805.293 32.0891   3
  -4   2  10 825.275 32.7307   0
  -3  -2  10 413.813 26.4191   3
  -3   2  10 446.704 36.2128   3
  -3   2  10 422.683 28.9961   0
  -2  -2  10 348.558 25.1910   3
  -2   2  10 382.644 36.8569   3
  -2   2  10 364.820 26.1612   0
  -1  -2  10 290.110 24.7933   3
  -1   2  10 284.529 34.2974   3
  -1   2  10 268.310 25.9337   0
   0  -2  10 5861.42 81.6717   3
   0   2  10 5757.74 98.1591   3
   0   2  10 6145.74 81.5825   0
   1  -2  10 98.3827 22.9849   3
   1   2  10 156.065 32.9593   3
   1   2  10 106.367 24.0839   0
   2  -2  10 731.164 36.1277   3
   2   2  10 742.256 47.0251   3
   2   2  10 736.711 35.1951   0
   3   2  10 293.233 28.2451   0
   3   2  10 249.581 38.8573   3
   4   2  10 137.483 35.6246   3
   4   2  10 159.171 24.7587   0
  -5   2 -10 592.000 43.4067   2
   5   2  10 577.012 33.1347   0
  -5  -2 -10 600.493 34.8518   2
  -6   2 -10 416.046 42.3432   2
  -6  -2 -10 467.763 33.4587   2
  -7  -2 -10 149.020 27.1638   2
  -7   2 -10 149.663 35.6040   2
  -8  -2 -10 179.816 27.1370   2
  -8   2 -10 111.571 36.2239   2
  -9  -2 -10 125.555 26.7978   2
  -9   2 -10 86.3205 35.6239   2
 -10  -2 -10-4.22037 22.2835   2
 -10   2 -10-2.45287 33.2735   2
 -11  -2 -10 73.6039 27.2049   2
 -11   2 -10 73.7046 35.3870   2
 -12  -2 -10 67.4193 27.6438   2
 -12   2 -10 30.2284 34.2767   2
 -13   2 -10 310.422 47.1669   2
 -13  -2 -10 421.869 40.3015   2
 -14  -2 -10 69.6435 33.4813   2
 -14   2 -10 40.9605 42.0075   2
 -15  -2 -10 255.924 39.9650   2
 -15   2 -10 315.216 47.1244   2
 -16  -2 -10 159.535 42.1407   2
 -16   2 -10 104.458 44.7082   2
 -17  -2 -10 37.4817 38.0705   2
 -21   3  10 442.713 45.9359   3
 -20   3  10 168.408 41.1983   3
 -19   3  10 2.17235 37.9350   3
 -18   3  10 135.505 37.0386   3
 -17   3  10 284.389 41.2707   3
 -16   3  10 325.767 45.1838   3
 -15   3  10 1238.34 59.3602   3
 -14   3  10 2179.13 71.5382   0
 -14   3  10 2176.68 74.1929   3
 -13   3  10 451.673 41.1256   0
 -13   3  10 442.151 39.3602   3
 -12   3  10 187.743 32.3776   0
 -12   3  10 196.886 34.8179   3
 -11   3  10 19.2190 25.9313   0
 -11   3  10 6.74279 27.9265   3
 -10   3  10-10.7574 29.1577   0
 -10   3  10-76.8036 21.6879   3
  -9   3  10 1698.69 57.7018   0
  -9   3  10 1663.20 61.2245   3
  -8   3  10 1051.35 52.9380   3
  -8   3  10 967.395 46.3934   0
  -7   3  10 1359.63 54.5256   3
  -7   3  10 1290.91 49.5721   0
  -6   3  10 51.1178 22.0876   3
  -6   3  10 53.1292 24.5240   0
  -5   3  10 315.747 31.5088   0
  -5   3  10 275.706 35.5751   3
  -4   3  10 1771.65 61.6329   3
  -4   3  10 1874.45 59.4050   0
  -3   3  10 5246.92 90.2236   0
  -3   3  10 5300.39 98.0472   3
  -2   3  10 2185.35 67.2769   3
  -2   3  10 2311.95 64.7240   0
  -1   3  10 1716.11 64.2372   3
  -1   3  10 1497.61 53.1607   0
   0   3  10 1816.22 65.4910   3
   0   3  10 1915.39 58.8284   0
   1   3  10 17129.2 175.757   3
   1   3  10 16457.2 154.271   0
   2   3  10 431.086 44.3395   3
   2   3  10 472.566 39.0160   0
   3   3  10 296.710 40.3384   3
   3   3  10 297.044 34.7088   0
   4   3  10 15.4074 35.0898   3
   4   3  10 14.1720 26.8083   0
   5   3  10 164.378 29.2571   0
  -5   3 -10 198.803 36.3377   2
   6   3  10 272.150 33.3923   0
  -6   3 -10 231.133 36.3439   2
  -7   3 -10 58.3694 31.8755   2
  -8   3 -10 78.6807 38.7829   2
  -9   3 -10 4126.15 103.939   2
 -10   3 -10 218.786 39.8923   2
 -11   3 -10 30.8618 34.3794   2
 -12   3 -10 146.301 39.8184   2
 -13   3 -10 475.395 56.0788   2
 -14   3 -10 620.158 58.4775   2
 -15   3 -10 245.744 43.1629   2
 -18   4  10 32.0746 39.8402   0
 -17   4  10 299.816 49.2662   0
 -16   4  10 480.902 50.2320   0
 -15   4  10 15.8375 31.8447   0
 -14   4  10 2430.20 83.0843   0
 -13   4  10 189.382 36.6967   0
 -12   4  10-70.5815 31.6620   0
 -11   4  10 1167.48 57.9586   0
 -10   4  10 3058.98 85.8024   0
  -9   4  10 15.0620 35.3427   0
  -8   4  10 218.388 35.8800   0
  -7   4  10 1278.98 59.4327   0
  -6   4  10 7179.85 120.005   0
  -5   4  10 598.353 49.2353   0
  -4   4  10 221.347 39.1038   0
  -3   4  10 1405.57 61.8752   0
  -2   4  10 2165.12 71.3477   0
  -1   4  10 518.836 44.1620   3
  -1   4  10 537.395 46.2347   0
   0   4  10 3774.61 90.8441   3
   0   4  10 3821.30 89.3788   0
   1   4  10 3216.34 84.3427   3
   1   4  10 3156.23 82.6623   0
   2   4  10 359.297 42.2250   3
   2   4  10 359.170 38.7680   0
   3   4  10 1162.84 54.6174   3
   3   4  10 1099.18 55.3821   0
   4   4  10 298.469 35.5324   0
   5   4  10 24.8030 31.7397   0
  -5   4 -10 35.1938 31.8118   2
   6   4  10 149.272 34.6128   0
  -6   4 -10 214.825 37.7094   2
   7   4  10 328.115 39.0107   0
  -7   4 -10 225.601 39.1752   2
  -8   4 -10 206.779 43.0977   2
  -9   4 -10 184.232 42.3090   2
 -10   4 -10 337.218 49.5667   2
 -11   4 -10 375.941 49.2787   2
 -12   4 -10 145.606 45.4781   2
 -13   4 -10 540.748 51.0574   2
 -14   5  10 17.8101 39.9394   0
 -13   5  10 499.442 49.4411   0
 -12   5  10 86.9514 38.6677   0
 -11   5  10 228.391 45.6411   0
 -10   5  10 91.8968 39.0937   0
  -9   5  10 58.6277 38.1841   0
  -8   5  10 348.522 42.7251   0
  -7   5  10 71.3200 41.7430   0
  -6   5  10-40.5935 34.6450   0
  -5   5  10 209.488 47.8589   0
  -4   5  10 80.5743 37.4619   0
  -3   5  10 7.48956 36.2124   0
  -2   5  10 190.093 44.6527   0
  -1   5  10 27.6478 39.6257   0
   0   5  10 60.5427 38.2156   0
   1   5  10 45.0084 36.7570   0
   2   5  10 11.4906 37.1513   0
   3   5  10-8.10323 33.3866   0
   4   5  10 8.45524 32.9462   0
   5   5  10 106.847 35.2217   0
   5   5  10 176.538 37.0194   1
   6   5  10 45.6454 34.0796   0
   6   5  10 164.492 40.6144   1
   7   5  10 16.4721 27.8861   0
   7   5  10 117.358 41.7719   1
   8   5  10 248.813 45.9178   1
   9   5  10 79.6605 47.5122   1
  -4   6  10 347.418 50.9204   0
  -3   6  10 217.180 49.6314   0
  -2   6  10 258.359 43.4364   0
  -1   6  10 17.9387 49.6017   0
 -23   0  11 202.151 42.9391   3
 -22   0  11 98.7246 39.7632   3
 -21   0  11 54.7460 29.9954   3
 -20   0  11-7.30029 33.6652   3
 -19   0  11 40.8011 31.1097   3
 -18   0  11-12.7426 29.8081   3
 -17   0  11 4.90266 29.9045   3
 -16   0  11 30.1914 36.6688   3
 -15   0  11-29.7028 31.9588   3
 -14   0  11 9.88202 36.5856   3
 -13   0  11-29.4570 37.2373   3
 -12   0  11 46.5019 35.2440   3
 -11   0  11 100.629 33.8621   3
 -10   0  11 2.20166 31.1945   3
  -9   0  11-12.2874 25.9684   3
  -8   0  11-7.20478 27.1719   3
  -7   0  11 3.05403 26.0653   3
  -6   0  11 14.3912 24.5983   3
  -5   0  11-9.69636 25.9209   3
  -4   0  11 20.3585 23.8266   3
  -3   0  11 21.9572 21.7334   3
  -2   0  11-4.68232 21.3717   3
  -1   0  11-14.8406 21.9165   3
   0   0  11 3.95644 22.5633   3
   1   0  11-4.30852 23.9107   3
   2   0  11 0.57053 24.4725   3
  -2   0 -11-3.35318 21.0153   2
   3   0  11-4.76210 29.3159   3
  -3   0 -11-24.4949 19.1478   2
   4   0  11-75.1118 28.6786   3
  -4   0 -11-4.18354 22.4960   2
  -5   0 -11-2.10753 25.2366   2
  -6   0 -11-17.4877 28.0789   2
  -7   0 -11-15.9510 30.4562   2
  -8   0 -11 15.7678 26.3534   2
  -9   0 -11-26.3126 28.4071   2
 -10   0 -11-55.2399 29.3899   2
 -11   0 -11 0.82608 28.6984   2
 -12   0 -11-23.2037 34.4762   2
 -13   0 -11 56.8520 34.8957   2
 -14   0 -11-7.20173 34.4886   2
 -15   0 -11 70.6321 37.5108   2
 -16   0 -11 55.3469 34.1587   2
 -23  -1  11 501.962 45.7901   3
 -22   1  11 3.80168 32.4854   3
 -22  -1  11-43.0047 40.9860   3
 -21   1  11 71.4539 40.7778   3
 -21  -1  11 135.918 36.3879   3
 -20   1  11 340.340 41.8187   3
 -20  -1  11 473.901 48.8336   3
 -19   1  11 479.526 50.5908   3
 -19  -1  11 495.971 42.5476   3
 -18   1  11 792.992 57.2593   3
 -18  -1  11 875.144 53.7770   3
 -17   1  11 207.578 38.7826   3
 -17  -1  11 231.907 35.4927   3
 -16   1  11 1509.39 65.6465   3
 -16  -1  11 1513.79 61.5036   3
 -15   1  11 3507.30 92.5490   3
 -15  -1  11 3761.26 89.1778   3
 -14   1  11-11.1195 39.4556   3
 -14  -1  11-81.4925 32.6287   3
 -13   1  11 388.487 47.1348   3
 -13  -1  11 346.357 41.6457   3
 -12   1  11 1393.77 60.0887   3
 -12  -1  11 1413.52 56.0299   3
 -11   1  11 3655.04 85.7146   3
 -11  -1  11 3673.67 79.7896   3
 -10   1  11 576.969 41.5678   3
 -10  -1  11 586.308 38.9409   3
  -9  -1  11 205.284 28.1244   3
  -9   1  11 184.767 33.4008   3
  -8   1  11 1504.40 55.0419   3
  -8  -1  11 1427.28 48.6530   3
  -7   1  11 717.944 29.8845   0
  -7   1  11 772.512 43.6400   3
  -7  -1  11 805.766 39.2521   3
  -6   1  11-15.5915 15.4771   0
  -6   1  11-17.2976 27.8061   3
  -6  -1  11-0.57751 21.0587   3
  -5   1  11 739.443 42.1366   3
  -5  -1  11 708.649 35.6147   3
  -5   1  11 678.220 28.0928   0
  -4   1  11 4089.44 81.1311   3
  -4  -1  11 4047.91 73.3131   3
  -4   1  11 4151.81 58.0076   0
  -3  -1  11 3334.09 67.7698   3
  -3   1  11 3422.90 76.1055   3
  -3   1  11 3200.73 49.9303   0
  -2  -1  11 860.023 39.5703   3
  -2   1  11 825.116 45.0275   3
  -2   1  11 835.189 27.9554   0
  -1  -1  11 369.509 32.7756   3
  -1   1  11 341.735 37.1336   3
  -1   1  11 419.997 21.3937   0
   0  -1 -11 3339.99 62.5571   2
   0  -1  11 3296.78 70.0757   3
   0   1  11 3297.19 77.6500   3
  -1  -1 -11 707.700 33.3563   2
   1  -1  11 723.293 39.0339   3
   1   1  11 653.993 43.0573   3
  -2  -1 -11 3271.02 65.9341   2
   2  -1  11 3174.71 71.2888   3
   2   1  11 3209.20 79.4246   3
  -3  -1 -11 1440.37 47.0537   2
   3  -1  11 1413.30 50.7670   3
   3   1  11 1374.67 58.3678   3
   4   1  11 55.6122 33.3139   3
  -4  -1 -11 75.9557 24.4676   2
  -4   1 -11 65.5599 28.8428   2
  -5   1 -11 231.927 34.3729   2
   5   1  11 225.815 39.7728   3
  -5  -1 -11 211.682 29.2525   2
  -6  -1 -11 68.9310 25.6322   2
  -6   1 -11 63.6371 34.5728   2
  -7   1 -11 263.904 36.7929   2
  -7  -1 -11 289.035 32.5952   2
  -8   1 -11 420.566 41.1060   2
  -8  -1 -11 392.669 36.4995   2
  -9   1 -11 364.098 42.2924   2
  -9  -1 -11 322.340 35.1306   2
 -10  -1 -11 100.333 32.5559   2
 -10   1 -11 9.79794 32.2278   2
 -11  -1 -11-21.6767 28.7144   2
 -11   1 -11-17.9898 34.5895   2
 -12  -1 -11 89.2466 32.2661   2
 -12   1 -11-12.8899 33.3578   2
 -13   1 -11 79.2561 40.5087   2
 -13  -1 -11 117.501 37.9222   2
 -14  -1 -11 174.004 38.3665   2
 -14   1 -11-35.8430 30.2687   2
 -15  -1 -11 457.588 49.0085   2
 -15   1 -11 476.783 51.5060   2
 -16  -1 -11 215.253 43.5549   2
 -16   1 -11 156.798 41.3988   2
 -23  -2  11 336.146 44.8884   3
 -22   2  11 133.678 45.2160   3
 -22  -2  11 212.886 42.4990   3
 -21   2  11 430.968 49.2376   3
 -21  -2  11 528.004 44.4166   3
 -20  -2  11 478.188 40.1208   3
 -20   2  11 150.947 42.4398   3
 -19   2  11 486.763 53.9266   3
 -19  -2  11 601.537 46.0908   3
 -18   2  11 726.436 56.7903   3
 -18  -2  11 630.245 46.2629   3
 -17   2  11 1700.23 74.6917   3
 -17  -2  11 1721.35 63.2268   3
 -16   2  11 359.609 44.8891   3
 -16  -2  11 418.422 40.0834   3
 -15   2  11 1105.80 59.0030   3
 -15  -2  11 1030.04 49.4918   3
 -14   2  11 260.411 42.8378   3
 -14  -2  11 222.781 31.8874   3
 -13   2  11 4787.92 102.888   3
 -13  -2  11 4654.39 90.9648   3
 -12   2  11 313.969 37.7415   3
 -12  -2  11 228.495 32.7978   3
 -11   2  11 33.1679 30.7567   3
 -11  -2  11-105.561 24.8502   3
 -10   2  11 61.3906 22.0656   0
 -10   2  11 56.0079 29.8066   3
 -10  -2  11 22.1639 20.6869   3
  -9   2  11 270.804 27.3899   0
  -9   2  11 290.401 36.5285   3
  -9  -2  11 301.275 28.2426   3
  -8   2  11 645.658 34.7176   0
  -8   2  11 670.150 42.9665   3
  -8  -2  11 657.663 34.1338   3
  -7  -2  11 188.596 23.8027   3
  -7   2  11 174.914 22.9247   0
  -7   2  11 176.003 32.2231   3
  -6   2  11 56.1985 24.0306   3
  -6   2  11 12.2198 18.0547   0
  -5   2  11 858.397 41.5061   3
  -5  -2  11 781.196 32.2754   3
  -5   2  11 767.716 33.5210   0
  -4  -2  11 447.419 29.3043   3
  -4   2  11 466.269 41.1454   3
  -4   2  11 457.653 28.6633   0
  -3  -2  11 788.160 35.4203   3
  -3   2  11 811.256 46.0422   3
  -3   2  11 822.986 36.6015   0
  -2   2  11 119.787 24.8042   0
  -2  -2  11 223.079 25.7045   3
  -2   2  11 156.080 33.8045   3
  -1  -2  11 1958.08 52.8940   3
  -1   2  11 1913.27 65.3489   3
  -1   2  11 1918.44 50.1403   0
   0  -2  11 9179.28 106.575   3
   0   2  11 9305.07 129.712   3
   0   2  11 9112.20 100.480   0
   1   2  11 2961.39 79.9496   3
   1  -2  11 3022.10 66.2446   3
   1   2  11 2886.03 59.6156   0
   2  -2  11 199.520 27.7626   3
   2   2  11 204.377 40.7606   3
   2   2  11 222.843 28.1769   0
   3   2  11 778.955 39.0052   0
   3   2  11 877.132 55.0648   3
  -4   2 -11 3467.36 87.0179   2
   4   2  11 3123.16 64.5554   0
   4   2  11 3275.33 88.5354   3
  -5   2 -11 3271.06 85.3917   2
   5   2  11 3263.60 88.8910   3
  -6   2 -11 1329.14 61.4760   2
  -7   2 -11 281.297 41.8962   2
  -8   2 -11 676.885 49.9434   2
  -8  -2 -11 628.475 39.5844   2
  -9   2 -11 238.328 40.0288   2
  -9  -2 -11 257.217 31.1833   2
 -10  -2 -11 137.471 27.5270   2
 -10   2 -11 189.197 39.8204   2
 -11  -2 -11-83.7991 26.6581   2
 -11   2 -11 27.3240 36.8464   2
 -12   2 -11 202.585 44.7490   2
 -12  -2 -11 362.133 40.4662   2
 -13  -2 -11 303.813 41.7823   2
 -13   2 -11 285.081 44.4771   2
 -14  -2 -11 113.824 37.9236   2
 -14   2 -11 0.36642 38.6293   2
 -15   2 -11-6.02542 41.6206   2
 -15  -2 -11 68.1370 35.9666   2
 -16  -2 -11 503.613 51.4178   2
 -21   3  11-86.3469 40.5795   3
 -20   3  11-17.5003 43.1322   3
 -19   3  11 215.714 47.9012   3
 -18   3  11-56.8321 35.6510   3
 -17   3  11 26.3395 29.8103   3
 -16   3  11 5.57283 29.0542   0
 -16   3  11 94.7522 37.9786   3
 -15   3  11 1841.75 68.4919   0
 -15   3  11 1819.94 71.0727   3
 -14   3  11 82.9356 32.1196   0
 -14   3  11 113.033 30.6734   3
 -13   3  11 109.575 32.9879   0
 -13   3  11 123.236 33.8371   3
 -12   3  11 224.318 35.5402   0
 -12   3  11 237.119 37.0351   3
 -11   3  11 504.508 39.6818   0
 -11   3  11 551.931 41.4639   3
 -10   3  11 277.770 34.7783   0
 -10   3  11 230.994 35.1410   3
  -9   3  11 785.646 49.4533   3
  -9   3  11 737.077 42.5261   0
  -8   3  11 149.620 33.1483   3
  -8   3  11 182.577 29.9795   0
  -7   3  11 1031.07 47.3750   3
  -7   3  11 960.909 45.8770   0
  -6   3  11 159.852 32.6460   3
  -6   3  11 178.546 28.0123   0
  -5   3  11 668.715 47.0177   3
  -5   3  11 748.696 42.3551   0
  -4   3  11 300.453 38.7708   3
  -4   3  11 289.943 33.6995   0
  -3   3  11 562.201 44.0550   3
  -3   3  11 613.919 39.7504   0
  -2   3  11 1144.93 54.4980   3
  -2   3  11 1245.43 51.2381   0
  -1   3  11 2778.17 78.0735   3
  -1   3  11 2870.40 71.3887   0
   0   3  11 958.167 53.2954   3
   0   3  11 867.911 44.5551   0
   1   3  11 2628.13 79.2229   3
   1   3  11 2502.27 66.3275   0
   2   3  11 1936.90 70.8026   3
   2   3  11 1885.45 57.4712   0
   3   3  11 248.618 39.0517   3
   3   3  11 246.695 32.0037   0
   4   3  11 224.703 33.4402   0
   4   3  11 150.663 41.2245   3
  -5   3 -11 88.5202 32.9110   2
   5   3  11 59.4193 27.7904   0
   6   3  11 85.1341 29.5638   0
  -6   3 -11 99.0166 34.9954   2
  -7   3 -11 181.013 41.8009   2
  -8   3 -11 11.9881 29.8588   2
  -9   3 -11 150.643 38.4039   2
 -10   3 -11 4.22211 34.0061   2
 -11   3 -11-68.8367 34.0227   2
 -12   3 -11 130.570 43.2888   2
 -13   3 -11 52.9765 44.2744   2
 -14   3 -11 21.4904 35.3909   2
 -17   4  11 78.8405 44.7039   0
 -16   4  11 20.8985 35.7891   0
 -15   4  11 66.0528 37.0216   0
 -14   4  11 176.585 43.0604   0
 -13   4  11 182.806 40.9951   0
 -12   4  11 33.3576 33.5923   0
 -11   4  11 170.792 37.3612   0
 -10   4  11 315.257 44.4857   0
  -9   4  11-12.6705 31.5154   0
  -8   4  11 519.703 44.0394   0
  -7   4  11 30.0711 31.7204   0
  -6   4  11 194.280 33.3043   3
  -6   4  11 164.613 34.9268   0
  -5   4  11 630.052 45.9113   3
  -5   4  11 693.334 48.2514   0
  -4   4  11 30.6096 32.7322   0
  -4   4  11-41.1005 29.5007   3
  -3   4  11-5.85169 31.5642   0
  -3   4  11-26.0717 28.5636   3
  -2   4  11 103.843 31.5140   0
  -2   4  11 70.0705 27.6848   3
  -1   4  11 6.76124 28.1204   3
  -1   4  11 83.3722 33.8886   0
   0   4  11 663.843 46.2192   3
   0   4  11 701.267 44.2731   0
   1   4  11 273.346 37.3108   3
   1   4  11 288.361 39.9189   0
   2   4  11 97.0929 31.3287   0
   2   4  11 174.868 37.8460   3
   3   4  11 0.69203 29.9200   3
   3   4  11 47.9491 32.9898   0
   4   4  11 466.158 42.0075   0
   5   4  11-20.7058 30.6363   0
  -5   4 -11 20.2167 30.7238   2
   6   4  11 29.3604 28.4439   0
  -6   4 -11 46.5733 35.6902   2
  -7   4 -11 226.464 40.7773   2
   7   4  11 205.304 37.1029   0
  -8   4 -11 184.393 43.2908   2
  -9   4 -11 69.1626 49.6026   2
 -10   4 -11-36.7454 43.0101   2
 -11   4 -11-40.0197 45.5884   2
 -12   4 -11 244.274 43.1579   2
 -13   5  11 187.713 44.4294   0
 -12   5  11 24.5052 35.3090   0
 -11   5  11 376.032 47.8390   0
 -10   5  11 122.059 43.0185   0
  -9   5  11 334.304 43.9510   0
  -8   5  11 296.043 41.8125   0
  -7   5  11 820.031 58.5518   0
  -6   5  11 462.210 44.3628   0
  -5   5  11-17.9172 41.7123   0
  -4   5  11 201.909 42.5914   0
  -3   5  11 443.967 47.4207   0
  -2   5  11 825.706 58.3819   0
  -1   5  11 172.510 41.1965   0
   0   5  11 16.9328 36.8274   0
   1   5  11 175.218 43.5528   0
   2   5  11 290.972 45.0207   0
   3   5  11 456.963 52.0259   0
  -4   5 -11 163.771 38.5365   2
   4   5  11 279.788 46.1418   0
   5   5  11 73.7256 41.1072   0
  -5   5 -11-40.6896 41.8990   2
   6   5  11 557.572 51.5552   0
   7   5  11 350.658 46.3717   0
 -22   0  12 113.214 39.9834   3
 -21   0  12 10.9830 34.8899   3
 -20   0  12 490.370 48.1575   3
 -19   0  12 504.483 48.1268   3
 -18   0  12 40.4468 36.0899   3
 -17   0  12 796.784 54.6751   3
 -16   0  12 3127.72 87.4865   3
 -15   0  12 2028.33 71.9693   3
 -14   0  12 33.1875 37.7010   3
 -13   0  12 1307.26 60.6409   3
 -12   0  12 22994.1 204.331   3
 -11   0  12 18736.4 179.318   3
 -10   0  12 3977.52 85.0460   3
  -9   0  12 113.594 32.0405   3
  -8   0  12 4484.14 89.7714   3
  -7   0  12 5441.22 97.6424   3
  -6   0  12 6858.17 106.729   3
  -5   0  12 503.686 39.8591   3
  -4   0  12 15128.6 150.805   3
  -3   0  12 358.335 35.0264   3
  -2   0  12-4.08007 28.7741   3
  -1   0  12 1158.83 49.8743   3
   0   0  12 3136.75 76.4551   3
   1   0  12 936.457 45.9229   3
  -2   0 -12 6524.49 101.582   2
   2   0  12 6543.45 108.063   3
  -3   0 -12 1810.13 59.1419   2
   3   0  12 1792.36 63.8115   3
  -4   0 -12 384.745 36.6198   2
   4   0  12 369.966 39.5504   3
  -5   0 -12 4956.32 96.0683   2
  -6   0 -12 3104.92 79.5294   2
  -7   0 -12 589.634 45.2045   2
  -8   0 -12 134.704 34.4590   2
  -9   0 -12-24.0579 31.5047   2
 -10   0 -12-0.56265 30.6102   2
 -11   0 -12 78.5753 31.5614   2
 -12   0 -12 2138.25 81.3946   2
 -13   0 -12 1498.57 70.9193   2
 -14   0 -12 640.041 49.6970   2
 -15   0 -12 292.600 46.1297   2
 -22   1  12-81.5235 33.2870   3
 -22  -1  12-66.3339 41.8281   3
 -21   1  12 1.59694 40.4271   3
 -21  -1  12 45.7729 31.4493   3
 -20   1  12 20.9408 36.5700   3
 -20  -1  12 12.3581 34.0385   3
 -19   1  12 257.366 44.9938   3
 -19  -1  12 271.580 42.1264   3
 -18   1  12 415.154 46.3162   3
 -18  -1  12 454.225 45.2842   3
 -17   1  12 83.3454 39.2788   3
 -17  -1  12 89.0621 37.0533   3
 -16   1  12 129.232 40.1239   3
 -16  -1  12 143.103 31.9584   3
 -15   1  12 908.760 59.1490   3
 -15  -1  12 989.528 55.1264   3
 -14   1  12 660.143 51.4413   3
 -14  -1  12 728.164 50.5823   3
 -13   1  12 2941.57 83.3530   3
 -13  -1  12 2966.34 79.1934   3
 -12   1  12 914.056 53.0611   3
 -12  -1  12 822.592 48.9247   3
 -11   1  12-8.36028 32.9633   3
 -11  -1  12-27.5617 29.2869   3
 -10   1  12 4244.88 94.3712   3
 -10  -1  12 4167.29 85.1411   3
  -9   1  12 2565.91 75.7108   3
  -9  -1  12 2789.11 70.8895   3
  -8   1  12 1168.13 38.8746   0
  -8   1  12 1168.08 55.4867   3
  -8  -1  12 1212.85 49.6670   3
  -7   1  12 488.822 27.3947   0
  -7   1  12 569.607 43.8285   3
  -7  -1  12 542.284 38.4576   3
  -6   1  12 379.679 39.6078   3
  -6   1  12 385.467 25.0090   0
  -6  -1  12 405.050 33.6569   3
  -5   1  12 75.0685 30.4459   3
  -5  -1  12 86.7959 26.6484   3
  -5   1  12 98.5037 18.6027   0
  -4  -1  12 1629.90 52.4799   3
  -4   1  12 1500.24 57.6222   3
  -4   1  12 1627.93 38.8024   0
  -3  -1  12 446.384 33.5820   3
  -3   1  12 418.885 38.9999   3
  -2  -1  12 61.9855 24.2917   3
  -2   1  12 54.4675 32.3397   3
  -1  -1  12 609.614 37.0510   3
  -1   1  12 510.089 41.5298   3
   0  -1 -12 707.015 34.4479   2
   0  -1  12 675.913 38.4566   3
   0   1  12 592.580 45.2984   3
  -1  -1 -12 325.922 27.9508   2
   1  -1  12 298.401 31.2523   3
   1   1  12 277.127 38.7848   3
   2  -1  12 29.5401 29.6294   3
   2   1  12 37.5362 32.9155   3
  -2  -1 -12 55.4194 21.9676   2
  -3  -1 -12 964.942 43.5391   2
  -3   1 -12 1002.60 51.1190   2
   3  -1  12 961.302 47.6886   3
   3   1  12 1035.13 56.1327   3
  -4  -1 -12 5086.78 90.2620   2
  -4   1 -12 4899.85 98.3184   2
   4   1  12 5305.79 106.323   3
  -5  -1 -12 2341.84 66.2119   2
  -5   1 -12 2271.05 72.7776   2
   5   1  12 2611.82 79.8222   3
  -6  -1 -12 38.5946 26.8032   2
  -6   1 -12 95.7210 36.7218   2
  -7   1 -12 513.227 43.3084   2
  -7  -1 -12 505.914 39.5322   2
  -8   1 -12 609.399 46.1620   2
  -8  -1 -12 648.805 41.7394   2
  -9  -1 -12 73.0498 29.1443   2
  -9   1 -12 68.7699 34.8112   2
 -10  -1 -12 997.179 52.4580   2
 -10   1 -12 1029.96 58.7676   2
 -11  -1 -12 119.637 34.9202   2
 -11   1 -12 69.1456 33.9126   2
 -12  -1 -12 72.6872 31.0165   2
 -12   1 -12-13.9496 37.3867   2
 -13  -1 -12-18.0766 30.1880   2
 -13   1 -12 11.2500 30.7766   2
 -14   1 -12 394.272 44.3662   2
 -14  -1 -12 518.243 45.8110   2
 -15  -1 -12-52.5559 34.8187   2
 -15   1 -12 68.7799 34.8008   2
 -22  -2  12 71.8073 39.3471   3
 -21   2  12 62.6826 35.2251   3
 -21  -2  12 2.29887 41.4566   3
 -20   2  12 181.815 44.4030   3
 -20  -2  12 230.166 31.0877   3
 -19  -2  12 393.943 41.0527   3
 -19   2  12 276.083 48.7613   3
 -18   2  12 373.887 48.0508   3
 -18  -2  12 291.138 38.8705   3
 -17   2  12 126.930 36.9228   3
 -17  -2  12 74.1517 29.2110   3
 -16   2  12 40.9660 40.7381   3
 -16  -2  12 137.187 32.3392   3
 -15   2  12 534.126 47.1763   3
 -15  -2  12 530.973 43.8957   3
 -14   2  12-17.6950 29.9474   3
 -14  -2  12-7.15837 30.2747   3
 -13   2  12 591.025 45.2430   3
 -13  -2  12 484.308 39.9031   3
 -12   2  12 80.9058 34.3714   3
 -12  -2  12 87.9453 28.7630   3
 -11   2  12 53.7370 25.0376   0
 -11   2  12 82.2829 31.1008   3
 -11  -2  12 44.1917 23.4438   3
 -10   2  12 534.590 34.5036   0
 -10   2  12 543.448 43.9786   3
 -10  -2  12 477.002 34.7928   3
  -9   2  12 82.0530 23.7904   0
  -9   2  12 60.6004 31.7941   3
  -9  -2  12 36.1818 22.1851   3
  -8   2  12-3.66645 22.1736   0
  -8   2  12 33.0694 28.1920   3
  -8  -2  12 23.1507 20.6679   3
  -7   2  12 865.752 48.8559   3
  -7  -2  12 751.875 37.4429   3
  -7   2  12 759.715 37.8362   0
  -6   2  12 7.21380 26.3196   3
  -6  -2  12-1.65354 18.6155   3
  -6   2  12 1.37317 20.2930   0
  -5  -2  12 342.153 29.6440   3
  -5   2  12 385.561 27.0374   0
  -5   2  12 305.565 37.4267   3
  -4  -2  12 453.486 31.5311   3
  -4   2  12 448.565 41.9933   3
  -4   2  12 407.406 29.6282   0
  -3  -2  12 830.495 39.5625   3
  -3   2  12 825.789 49.1160   3
  -3   2  12 925.307 38.7481   0
  -2  -2  12 595.529 35.5767   3
  -2   2  12 550.972 43.0788   3
  -2   2  12 602.909 33.6645   0
  -1  -2  12 801.386 39.1113   3
  -1   2  12 827.413 49.6097   3
  -1   2  12 768.594 37.0177   0
   0  -2  12-11.5761 26.6969   3
   0   2  12 33.6184 33.5870   3
   0   2  12 55.5442 23.8343   0
   1  -2  12 6146.01 96.9061   3
   1   2  12 6030.59 113.824   3
   2  -2  12 1152.92 49.9249   3
   2   2  12 1344.54 64.6512   3
   3   2  12 2031.05 76.8756   3
   4   2  12 80.2234 39.5594   3
  -4   2 -12 138.003 34.4160   2
   5   2  12-5.14447 37.6107   3
  -5   2 -12 3.84771 31.9652   2
  -6   2 -12-11.4780 33.5276   2
  -7   2 -12 165.008 39.6429   2
  -8   2 -12 699.802 54.6434   2
  -9   2 -12 679.446 54.3297   2
 -10   2 -12 158.406 42.9131   2
 -11   2 -12 460.262 52.6873   2
 -12   2 -12 0.90011 35.4575   2
 -13   2 -12 37.4080 34.0926   2
 -14   2 -12 1.36705 43.2185   2
 -20   3  12 18.1307 46.2766   3
 -19   3  12 229.334 47.4998   3
 -18   3  12 119.633 40.4641   3
 -17   3  12 1829.29 73.9984   0
 -17   3  12 1836.12 74.9815   3
 -16   3  12 22.6104 31.3909   0
 -16   3  12-12.8897 32.9631   3
 -15   3  12 821.053 52.0327   0
 -15   3  12 1005.73 57.6100   3
 -14   3  12 703.456 50.3057   0
 -14   3  12 709.214 50.3625   3
 -13   3  12 384.553 41.8211   0
 -13   3  12 407.415 41.2214   3
 -12   3  12 164.424 32.3372   0
 -12   3  12 124.495 36.9356   3
 -11   3  12-7.11923 27.7389   0
 -11   3  12-18.9617 29.9758   3
 -10   3  12 879.256 52.4192   3
 -10   3  12 866.078 47.7486   0
  -9   3  12 181.321 28.0787   0
  -9   3  12 143.193 32.8951   3
  -8   3  12 1352.20 59.0456   3
  -8   3  12 1482.47 54.7754   0
  -7   3  12 44.6377 31.8803   3
  -7   3  12 68.8912 25.2634   0
  -6   3  12 304.027 38.6592   3
  -6   3  12 267.951 32.1184   0
  -5   3  12 877.553 51.8752   3
  -5   3  12 759.823 42.2242   0
  -4   3  12 151.727 32.9695   3
  -4   3  12 239.475 31.7959   0
  -3   3  12 528.013 44.0691   3
  -3   3  12 563.761 38.3430   0
  -2   3  12 712.287 49.9151   3
  -2   3  12 694.282 37.2337   0
  -1   3  12-11.6892 34.2225   3
  -1   3  12 57.6434 26.9560   0
   0   3  12 7190.76 124.694   3
   0   3  12 7243.18 107.865   0
   1   3  12 1618.12 67.7514   3
   1   3  12 1500.79 54.5174   0
   2   3  12 637.908 53.4961   3
   2   3  12 536.844 41.6091   0
   3   3  12 1069.41 49.2417   0
   3   3  12 1118.84 59.4966   3
   4   3  12 379.336 34.5544   0
   4   3  12 553.065 53.0311   3
  -5   3 -12 233.373 43.3463   2
  -6   3 -12 61.3403 38.1477   2
  -7   3 -12 904.029 62.3168   2
  -8   3 -12 2579.68 89.9541   2
  -9   3 -12 101.826 38.0844   2
 -10   3 -12 36.2713 35.1968   2
 -11   3 -12 49.2377 39.4399   2
 -12   3 -12 400.461 53.3005   2
 -13   3 -12 673.829 59.6355   2
 -17   4  12 140.116 32.4666   0
 -16   4  12 397.528 46.1222   0
 -15   4  12 1001.61 60.8492   0
 -14   4  12 72.9041 32.0424   0
 -13   4  12 187.032 39.7415   0
 -12   4  12 105.689 37.3387   0
 -11   4  12 699.608 52.3682   0
 -10   4  12 884.712 53.1232   0
  -9   4  12 369.715 43.6943   3
  -9   4  12 327.540 39.8405   0
  -8   4  12 459.068 42.8483   3
  -8   4  12 489.947 42.9374   0
  -7   4  12 679.228 50.0182   3
  -7   4  12 701.387 45.8865   0
  -6   4  12 156.845 35.9230   3
  -6   4  12 192.010 35.9144   0
  -5   4  12 264.790 39.6796   0
  -5   4  12 195.361 36.0771   3
  -4   4  12 30.8859 30.5475   0
  -4   4  12 38.2830 34.0770   3
  -3   4  12 369.605 42.0091   3
  -3   4  12 280.913 35.9287   0
  -2   4  12 187.131 37.5271   3
  -2   4  12 237.290 39.8813   0
  -1   4  12 16.8694 33.3651   3
  -1   4  12 22.9611 33.6121   0
   0   4  12 381.893 41.3630   3
   0   4  12 312.497 39.3779   0
   1   4  12 1003.32 55.6100   3
   1   4  12 1001.56 53.6078   0
   2   4  12 221.687 38.1598   0
   2   4  12 203.933 41.6370   3
   3   4  12-75.2657 35.4098   3
   3   4  12-9.02906 28.8323   0
   4   4  12 82.7541 30.3174   0
  -4   4 -12-93.4093 32.6891   2
  -5   4 -12 855.478 60.1390   2
   5   4  12 692.961 48.0527   0
  -6   4 -12 347.409 50.3109   2
   6   4  12 272.802 37.4970   0
  -7   4 -12 418.492 53.1109   2
  -8   4 -12 42.3736 45.7221   2
  -9   4 -12 249.797 47.9802   2
 -10   4 -12 85.8596 47.2508   2
 -11   4 -12 260.905 46.9419   2
 -12   5  12 62.8503 27.4282   0
 -11   5  12-55.0077 33.6028   0
 -10   5  12 109.073 37.8366   0
  -9   5  12 22.8202 31.6020   0
  -8   5  12 170.318 41.2488   0
  -7   5  12 24.0986 37.9887   0
  -6   5  12 59.2084 35.8616   0
  -5   5  12 118.677 42.7291   0
  -4   5  12 222.719 44.9777   0
  -3   5  12 260.699 41.3293   0
  -2   5  12 50.6258 34.3372   0
  -1   5  12-5.54849 37.5236   0
   0   5  12-4.54832 39.8373   0
   1   5  12 15.5521 39.5989   0
   2   5  12 0.00000 39.8684   0
   3   5  12 57.8927 37.6564   0
   4   5  12 189.112 40.7811   0
  -4   5 -12 162.551 39.9091   2
  -5   5 -12-64.7476 40.0876   2
   5   5  12 21.1772 36.0580   0
   6   5  12 187.509 35.9111   0
  -6   5 -12 287.208 47.7375   2
   7   5  12 53.1808 38.3142   0
  -7   5 -12 51.7694 45.8850   2
 -22   0  13-80.3374 39.1392   3
 -21   0  13-87.4976 40.6183   3
 -20   0  13 25.2404 36.8744   3
 -19   0  13 54.1498 34.3536   3
 -18   0  13-32.1709 30.1802   3
 -17   0  13-14.6662 39.6129   3
 -16   0  13 32.4712 33.3742   3
 -15   0  13-4.13382 36.2978   3
 -14   0  13 56.7746 37.7209   3
 -13   0  13 213.601 43.7281   3
 -12   0  13 211.619 38.2800   3
 -11   0  13 61.5601 34.7654   3
 -10   0  13 43.0340 34.3589   3
  -9   0  13 15.5153 32.3794   3
  -8   0  13-10.5798 30.6877   3
  -7   0  13-95.9544 31.8772   3
  -6   0  13-39.7536 30.8873   3
  -5   0  13-72.3449 27.8295   3
  -4   0  13 16.7891 26.8630   3
  -3   0  13 3.96441 24.0309   3
  -2   0  13-23.6567 26.9288   3
  -1   0  13-10.3256 28.3363   3
   0   0  13 25.2167 26.3503   3
   1   0  13-23.1302 28.7043   3
   2   0  13-9.57819 32.2294   3
  -2   0 -13 50.3718 28.3237   2
   3   0  13-23.0900 30.8129   3
  -3   0 -13 22.0373 26.6976   2
   4   0  13-21.0376 31.0265   3
  -4   0 -13-26.0195 28.5509   2
  -5   0 -13-6.68914 28.1074   2
  -6   0 -13-9.38887 29.5670   2
  -7   0 -13 1.31581 27.5660   2
  -8   0 -13 44.0951 27.7196   2
  -9   0 -13-110.251 29.8589   2
 -10   0 -13 9.04651 31.2705   2
 -11   0 -13-16.1270 35.1175   2
 -12   0 -13 1.67202 29.5749   2
 -13   0 -13 80.0880 39.4680   2
 -14   0 -13-130.245 39.1841   2
 -22  -1  13 372.865 41.0457   3
 -21   1  13 350.217 53.2698   3
 -21  -1  13 254.709 41.4545   3
 -20   1  13 578.627 58.3097   3
 -20  -1  13 591.946 48.7469   3
 -19   1  13 632.569 54.9143   3
 -19  -1  13 634.096 49.7953   3
 -18   1  13 44.5422 41.2737   3
 -18  -1  13 50.6251 30.6552   3
 -17   1  13 23.8060 36.6428   3
 -17  -1  13 10.1497 29.5930   3
 -16   1  13 947.906 57.8328   3
 -16  -1  13 909.357 52.5977   3
 -15   1  13 224.657 38.6232   3
 -15  -1  13 269.848 39.8545   3
 -14   1  13 1875.07 72.4066   3
 -14  -1  13 1996.25 71.1096   3
 -13   1  13 5424.21 109.243   3
 -13  -1  13 5443.63 105.095   3
 -12   1  13 637.245 48.8845   3
 -12  -1  13 727.686 44.7347   3
 -11   1  13 731.301 50.9293   3
 -11  -1  13 725.305 43.3863   3
 -10   1  13 2124.89 73.9028   3
 -10  -1  13 2207.27 67.2067   3
  -9   1  13 1039.69 40.0132   0
  -9   1  13 991.774 58.1504   3
  -9  -1  13 1083.32 51.7221   3
  -8   1  13 4599.01 99.2091   3
  -8  -1  13 4636.43 91.9202   3
  -8   1  13 4528.82 72.5437   0
  -7   1  13 4978.50 103.268   3
  -7  -1  13 4747.54 90.9414   3
  -6   1  13 1521.48 61.6099   3
  -6  -1  13 1527.64 55.4093   3
  -5  -1  13 2041.61 61.7116   3
  -5   1  13 2124.90 68.9822   3
  -4  -1  13-18.8465 26.6338   3
  -4   1  13-30.5425 34.7692   3
  -3  -1  13 6135.17 100.657   3
  -3   1  13 6147.11 108.500   3
  -2  -1  13 2900.63 72.3335   3
  -2   1  13 2829.32 79.9814   3
  -1  -1  13 1339.46 54.5254   3
  -1   1  13 1300.48 61.2251   3
   0  -1 -13 1885.08 54.7464   2
   0  -1  13 1924.53 62.8642   3
   0   1  13 1870.08 68.5673   3
  -1  -1 -13 361.462 30.5657   2
   1  -1  13 398.246 37.8308   3
   1   1  13 346.782 43.8684   3
   2  -1  13 1.73859 28.2785   3
   2   1  13-35.4149 37.9009   3
  -2  -1 -13-8.88144 23.5041   2
  -3  -1 -13 364.157 33.2725   2
  -3   1 -13 312.037 36.5541   2
   3  -1  13 382.199 36.7764   3
   3   1  13 389.479 45.3684   3
  -4  -1 -13 2598.84 69.7465   2
  -4   1 -13 2590.23 76.6128   2
   4   1  13 2584.19 79.8774   3
   5   1  13 205.415 44.5707   3
  -5  -1 -13 170.807 29.7168   2
  -5   1 -13 175.376 36.4510   2
  -6  -1 -13 69.6914 27.4202   2
  -6   1 -13 96.4809 32.4109   2
  -7   1 -13 256.815 39.1720   2
  -7  -1 -13 251.521 33.4569   2
  -8  -1 -13 177.947 34.4061   2
  -8   1 -13 244.439 38.8171   2
  -9  -1 -13 64.1526 27.6766   2
  -9   1 -13 3.90621 33.2229   2
 -10  -1 -13 743.021 51.1463   2
 -10   1 -13 722.398 52.7338   2
 -11  -1 -13 119.374 32.2913   2
 -11   1 -13 91.7596 34.7800   2
 -12  -1 -13 965.911 55.4761   2
 -12   1 -13 917.971 61.7828   2
 -13  -1 -13 14.9553 39.4812   2
 -13   1 -13 138.994 33.7350   2
 -14  -1 -13 788.590 55.0747   2
 -14   1 -13 588.316 55.7251   2
 -15  -1 -13-18.8330 46.4989   2
 -22  -2  13 676.331 51.2407   3
 -21   2  13 286.528 43.6343   3
 -21  -2  13 153.109 39.8795   3
 -20   2  13-0.36510 43.8550   3
 -20  -2  13-52.1863 40.0395   3
 -19   2  13 34.4841 38.3170   3
 -19  -2  13 194.945 36.9706   3
 -18   2  13 1320.17 68.3449   3
 -18  -2  13 1449.06 63.5951   3
 -17   2  13 22.0586 39.7172   3
 -17  -2  13-53.2190 27.1955   3
 -16   2  13 20.4186 37.7931   3
 -16  -2  13 46.0285 32.4962   3
 -15   2  13 219.669 43.1532   3
 -15  -2  13 96.4542 32.5050   3
 -14   2  13 1548.55 68.1922   3
 -14  -2  13 1338.32 55.3673   3
 -13   2  13 49.9322 37.4464   3
 -13  -2  13 17.9162 25.1678   3
 -12   2  13 13.6110 26.2505   0
 -12   2  13 40.7372 35.1434   3
 -12  -2  13 27.6051 22.4682   3
 -11   2  13 1478.06 51.9527   0
 -11   2  13 1466.01 64.5597   3
 -11  -2  13 1358.42 52.5511   3
 -10   2  13 3.96829 23.5448   0
 -10   2  13 33.8034 30.2780   3
 -10  -2  13 3.67189 22.6053   3
  -9   2  13 3648.91 75.5534   0
  -9   2  13 3686.82 92.3005   3
  -9  -2  13 3852.73 81.0529   3
  -8   2  13 382.057 41.9253   3
  -8  -2  13 438.926 35.4830   3
  -8   2  13 421.003 34.1071   0
  -7   2  13 69.3551 34.1769   3
  -7  -2  13 42.3104 21.8181   3
  -7   2  13 52.7090 23.6218   0
  -6   2  13 668.043 50.0954   3
  -6  -2  13 713.765 38.8129   3
  -6   2  13 701.809 36.5350   0
  -5  -2  13 2339.83 62.9882   3
  -5   2  13 2398.65 78.2138   3
  -5   2  13 2306.38 56.2460   0
  -4  -2  13 1403.88 50.8680   3
  -4   2  13 1415.09 63.8780   3
  -4   2  13 1394.37 46.8494   0
  -3  -2  13 503.956 36.5035   3
  -3   2  13 446.038 50.3083   3
  -3   2  13 530.202 32.4506   0
  -2  -2  13 208.685 32.4173   3
  -2   2  13 217.882 46.6559   3
  -1   2  13 11815.0 159.234   3
   0   2  13 2097.16 74.3878   3
   1   2  13 3344.69 90.6355   3
   2   2  13 672.663 54.7853   3
   3   2  13 982.570 58.8157   3
   4   2  13 97.1096 40.0001   3
  -4   2 -13 166.961 36.1246   2
   5   2  13 23.1854 34.7446   3
  -5   2 -13-35.1860 33.0396   2
  -6   2 -13 235.602 40.6682   2
  -7   2 -13 766.772 54.0561   2
  -8   2 -13 32.9670 35.8216   2
  -9   2 -13 1126.92 64.0162   2
 -10   2 -13 1038.71 65.4315   2
 -11   2 -13 306.779 46.8357   2
 -12   2 -13 302.824 43.1246   2
 -13   2 -13 10.5361 39.1010   2
 -20   3  13-87.9442 45.8005   3
 -19   3  13 128.040 37.6912   0
 -19   3  13-27.8570 44.6284   3
 -18   3  13-90.2280 31.7185   0
 -18   3  13 95.2580 41.7268   3
 -17   3  13 38.6690 32.2836   0
 -17   3  13 214.987 39.1934   3
 -16   3  13 252.721 43.8167   0
 -16   3  13 187.657 43.9718   3
 -15   3  13 183.087 34.4331   0
 -15   3  13 212.383 39.8660   3
 -14   3  13 27.9419 33.3031   0
 -14   3  13 35.5728 31.3920   3
 -13   3  13 353.207 36.8703   0
 -13   3  13 405.207 38.8240   3
 -12   3  13 36.8278 29.6038   0
 -12   3  13 82.2543 36.1055   3
 -11   3  13 168.315 32.4208   0
 -11   3  13 219.661 37.2748   3
 -10   3  13 58.5068 30.0913   0
 -10   3  13 26.6940 33.8717   3
  -9   3  13 295.142 33.0903   0
  -9   3  13 277.621 41.1588   3
  -8   3  13 29.8332 32.6655   3
  -8   3  13 50.2090 23.9704   0
  -7   3  13 258.281 30.8760   0
  -7   3  13 180.610 37.7751   3
  -6   3  13 668.615 47.3724   3
  -6   3  13 660.991 41.3449   0
  -5   3  13 78.9765 36.1010   3
  -5   3  13 46.5366 25.3704   0
  -4   3  13-14.3228 24.7112   0
  -4   3  13-24.2327 33.7817   3
  -3   3  13 34.2208 25.1593   0
  -3   3  13 33.0666 35.0043   3
  -2   3  13 69.2739 25.1294   0
  -2   3  13 70.8600 33.8772   3
  -1   3  13 4.05721 36.5848   3
  -1   3  13 3.19702 26.4814   0
   0   3  13 390.052 44.9404   3
   0   3  13 319.400 33.2170   0
   1   3  13 394.718 49.4792   3
   1   3  13 230.791 30.3601   0
   2   3  13 500.109 47.0648   3
   3   3  13 55.3228 39.6429   3
   4   3  13-34.5812 42.7570   3
  -4   3 -13 10.3747 34.1368   2
  -5   3 -13 207.158 40.7307   2
  -6   3 -13 85.8255 35.8543   2
  -7   3 -13 186.902 45.2713   2
  -8   3 -13 9.13870 39.0080   2
  -9   3 -13 107.667 36.9515   2
 -10   3 -13 115.427 36.1356   2
 -11   3 -13-1.60819 39.9887   2
 -16   4  13 18.6978 39.2322   0
 -15   4  13 522.703 47.3350   0
 -14   4  13 901.463 59.1873   0
 -13   4  13 45.6847 32.6692   0
 -12   4  13-4.54444 37.8947   3
 -12   4  13 38.9514 34.5785   0
 -11   4  13 50.6961 30.1482   3
 -11   4  13 98.5374 33.0811   0
 -10   4  13 79.8656 38.0240   3
 -10   4  13-1.10153 33.0144   0
  -9   4  13 514.616 43.0181   0
  -9   4  13 348.550 45.4885   3
  -8   4  13 199.680 40.5659   3
  -8   4  13 220.760 41.5742   0
  -7   4  13 296.861 43.4852   3
  -7   4  13 226.917 39.3780   0
  -6   4  13 1136.61 60.5001   3
  -6   4  13 1201.77 55.6199   0
  -5   4  13 94.4613 32.9644   0
  -5   4  13 25.4706 33.2679   3
  -4   4  13 68.1581 34.4324   0
  -4   4  13 18.9940 29.7490   3
  -3   4  13 118.739 37.2601   0
  -3   4  13 76.7706 36.7466   3
  -2   4  13 156.727 39.0452   3
  -2   4  13 173.560 38.2011   0
  -1   4  13 1130.25 62.4445   3
  -1   4  13 1260.09 59.5449   0
   0   4  13 18.7748 37.6321   3
   0   4  13 33.2370 31.3417   0
   1   4  13 279.885 43.8150   3
   1   4  13 284.931 36.9743   0
   2   4  13-15.2013 35.8897   3
   2   4  13-27.8529 33.0230   0
   3   4  13 450.047 41.8595   0
   3   4  13 563.058 50.1327   3
  -4   4 -13 446.115 48.2331   2
   4   4  13 251.015 37.4537   0
  -5   4 -13 95.7104 36.8146   2
  -6   4 -13 114.729 36.3477   2
  -7   4 -13 247.600 43.1029   2
  -8   4 -13 27.8811 37.0192   2
  -9   4 -13 64.0652 43.1981   2
 -11   5  13 145.878 39.9873   0
 -10   5  13 53.1863 33.0532   0
  -9   5  13 537.396 53.7280   0
  -8   5  13 379.785 55.4550   0
  -7   5  13 55.2434 33.1456   0
  -6   5  13 169.737 46.4532   0
  -5   5  13 1150.63 63.5801   0
  -4   5  13 37.4516 40.6653   0
  -3   5  13 639.113 59.2994   0
  -2   5  13 58.9613 37.9615   0
  -1   5  13 33.1552 31.5502   0
   0   5  13 20.3141 30.8687   0
   1   5  13 48.8991 32.1342   0
   2   5  13 254.475 42.7829   0
   3   5  13 289.752 40.4605   0
  -4   5 -13 864.187 69.0451   2
   4   5  13 469.101 42.7056   0
   5   5  13 59.4705 34.1137   0
  -5   5 -13 14.3183 51.3238   2
   6   5  13 189.969 36.0444   0
  -6   5 -13 288.242 50.0543   2
 -21   0  14 187.994 49.0650   3
 -20   0  14 304.437 46.8133   3
 -19   0  14 231.853 38.5136   3
 -18   0  14-14.2617 32.4934   3
 -17   0  14 4.27719 31.6458   3
 -16   0  14 1548.28 70.8357   3
 -15   0  14 2252.22 77.0808   3
 -14   0  14 127.691 35.7068   3
 -13   0  14 343.717 43.6032   3
 -12   0  14 7931.31 130.129   3
 -11   0  14 3487.31 89.7040   3
 -10   0  14 114.210 33.6664   3
  -9   0  14 156.476 36.2988   3
  -8   0  14 603.765 46.7071   3
  -7   0  14 337.191 37.5524   3
  -6   0  14-0.44717 31.1265   3
  -5   0  14 204.181 36.1437   3
  -4   0  14 6084.63 107.347   3
  -3   0  14 1193.67 56.4133   3
  -2   0  14 163.344 35.7958   3
  -1   0  14 627.795 45.9815   3
   0   0  14 801.405 49.5797   3
  -1   0 -14 1270.85 53.9807   2
   1   0  14 1314.58 60.3594   3
  -2   0 -14 1303.10 53.8425   2
   2   0  14 1188.44 58.4454   3
  -3   0 -14 958.563 50.7017   2
   3   0  14 942.504 54.2701   3
  -4   0 -14 2081.16 68.4333   2
   4   0  14 2216.59 76.7417   3
  -5   0 -14 3257.90 85.6975   2
  -6   0 -14-3.25639 30.9786   2
  -7   0 -14 85.0299 34.0790   2
  -8   0 -14 46.7666 33.5744   2
  -9   0 -14 331.303 43.7083   2
 -10   0 -14 321.004 42.4520   2
 -11   0 -14 639.013 54.7520   2
 -12   0 -14 47.2293 35.1765   2
 -13   0 -14 568.591 53.6338   2
 -21   1  14 11.7351 42.4533   3
 -21  -1  14 141.462 40.6351   3
 -20   1  14 58.8365 44.5436   3
 -20  -1  14-62.4106 40.1765   3
 -19   1  14 324.446 50.4305   3
 -19  -1  14 265.013 43.5181   3
 -18   1  14-26.0452 32.9294   3
 -18  -1  14 41.3171 31.6007   3
 -17   1  14 95.2667 33.7771   3
 -17  -1  14 94.5841 32.0103   3
 -16   1  14-15.5699 44.4679   3
 -16  -1  14-78.9969 28.9735   3
 -15   1  14 50.7602 33.5911   3
 -15  -1  14 37.6123 37.7931   3
 -14   1  14 93.4193 36.7437   3
 -14  -1  14 68.7519 32.5613   3
 -13   1  14 2660.02 84.5214   3
 -13  -1  14 2585.85 76.9121   3
 -12   1  14 571.317 50.3547   3
 -12  -1  14 554.415 43.0335   3
 -11   1  14-17.7395 30.7921   3
 -11  -1  14 9.40926 26.5877   3
 -10   1  14 665.064 50.3239   3
 -10  -1  14 653.937 43.2862   3
  -9   1  14 11.2846 34.0945   3
  -9  -1  14-4.91238 27.7339   3
  -8   1  14 129.233 33.8571   3
  -8  -1  14 167.679 32.1063   3
  -7   1  14 238.642 36.9151   3
  -7  -1  14 226.291 34.4970   3
  -6   1  14 0.72326 33.4151   3
  -6  -1  14 2.50324 28.1868   3
  -5  -1  14-28.6424 27.8528   3
  -5   1  14 7.26618 31.3338   3
  -4  -1  14 49.8325 28.0197   3
  -4   1  14 127.233 34.3825   3
  -3  -1  14 55.7467 27.4252   3
  -3   1  14 75.8582 35.4506   3
  -2  -1  14 347.502 35.4489   3
  -2   1  14 341.461 38.7090   3
   1  -1 -14 1226.91 47.4473   2
  -1  -1  14 1128.25 52.2919   3
  -1   1  14 1238.10 58.2896   3
   0  -1 -14 369.805 31.4054   2
   0  -1  14 336.770 37.8674   3
   0   1  14 405.476 41.7514   3
   1  -1  14 37.6064 29.8509   3
   1   1  14 2.25045 36.2092   3
  -1  -1 -14 39.4885 23.9808   2
  -2  -1 -14 2417.72 66.6172   2
   2  -1  14 2312.80 71.9478   3
   2   1  14 2344.39 80.6484   3
  -3  -1 -14 673.434 42.3044   2
  -3   1 -14 713.061 49.2473   2
   3  -1  14 606.515 46.3729   3
   3   1  14 587.267 51.3636   3
  -4  -1 -14 1064.84 50.2348   2
  -4   1 -14 990.108 53.4592   2
   4   1  14 961.657 59.8742   3
  -5  -1 -14 517.738 40.2865   2
  -5   1 -14 573.967 47.8709   2
   5   1  14 528.687 51.3079   3
  -6   1 -14 701.000 51.5008   2
  -6  -1 -14 682.280 43.6613   2
  -7  -1 -14 4.22262 27.2014   2
  -7   1 -14 144.942 39.8784   2
  -8  -1 -14 229.804 34.4186   2
  -8   1 -14 294.429 42.5945   2
  -9  -1 -14 122.672 30.1919   2
  -9   1 -14 53.6926 36.9908   2
 -10  -1 -14 103.756 32.4180   2
 -10   1 -14 232.666 41.7054   2
 -11  -1 -14-19.6377 38.6201   2
 -12  -1 -14-49.4023 36.3161   2
 -12   1 -14 120.821 39.3060   2
 -13  -1 -14 285.713 35.7212   2
 -13   1 -14 236.141 44.7338   2
 -14  -1 -14 58.1159 41.4582   2
 -21  -2  14-20.2592 44.7141   3
 -20   2  14 30.2373 42.5511   3
 -20  -2  14-85.2477 37.7573   3
 -19   2  14 120.663 37.8855   3
 -19  -2  14 3.69254 36.0319   3
 -18   2  14 143.241 35.4748   3
 -18  -2  14 212.023 40.3443   3
 -17   2  14 641.078 53.9249   3
 -17  -2  14 535.853 44.0992   3
 -16   2  14 18.3513 29.2383   3
 -16  -2  14 2.15916 30.5624   3
 -15   2  14 73.5480 32.3635   3
 -15  -2  14-104.779 28.6976   3
 -14   2  14 139.801 40.2521   3
 -14  -2  14 75.8464 27.1540   3
 -13   2  14 153.923 28.4574   0
 -13   2  14 172.128 43.2678   3
 -13  -2  14 104.517 24.2259   3
 -12   2  14 107.903 27.2075   0
 -12   2  14 61.5970 36.0919   3
 -12  -2  14 121.094 29.4295   3
 -11   2  14 205.640 29.0056   0
 -11   2  14 194.532 40.5616   3
 -11  -2  14 154.225 28.0539   3
 -10   2  14 43.3585 25.4852   0
 -10   2  14 5.98229 25.0839   3
 -10  -2  14 20.4837 21.9731   3
  -9   2  14 1.66807 20.2879   0
  -9   2  14-51.8756 33.0395   3
  -9  -2  14-3.43366 26.1375   3
  -8   2  14 444.740 45.3350   3
  -8  -2  14 513.765 35.6482   3
  -8   2  14 438.242 31.8688   0
  -7   2  14 308.038 40.5074   3
  -7  -2  14 312.459 30.1129   3
  -7   2  14 211.370 23.2410   0
  -6   2  14-11.8370 35.5696   3
  -5   2  14-61.6412 39.3418   3
  -4   2  14 592.275 49.4626   3
  -3   2  14 3799.58 96.7605   3
  -2   2  14 70.5992 36.5834   3
  -1   2  14 9.62548 39.5240   3
   0   2  14 1004.20 59.1903   3
   1   2  14 541.110 52.2375   3
   2   2  14 155.461 41.3882   3
   3   2  14-10.2606 40.9239   3
   4   2  14-31.7283 36.0917   3
  -4   2 -14 95.2024 35.9074   2
  -5   2 -14 42.4472 34.8034   2
  -6   2 -14 95.0492 37.5757   2
  -7   2 -14 152.112 42.1386   2
  -8   2 -14 168.355 46.1926   2
  -9   2 -14 136.329 43.8564   2
 -10   2 -14 43.9655 34.5331   2
 -11   2 -14 126.949 41.6119   2
 -19   3  14 540.960 51.3487   0
 -19   3  14 602.208 52.0856   3
 -18   3  14 8.48636 34.8118   0
 -18   3  14 64.3515 43.6667   3
 -17   3  14 180.904 35.5932   0
 -17   3  14 176.231 39.0489   3
 -16   3  14 120.388 38.9484   0
 -16   3  14 196.847 40.6227   3
 -15   3  14 1160.81 60.6474   0
 -15   3  14 1061.38 62.1934   3
 -14   3  14 82.2114 32.6698   0
 -14   3  14 172.980 36.3855   3
 -13   3  14-5.85843 30.9552   0
 -13   3  14-48.8579 28.6603   3
 -12   3  14 94.8494 30.2479   0
 -12   3  14 134.302 40.9619   3
 -11   3  14 45.9431 28.0118   0
 -11   3  14 32.2356 33.8314   3
 -10   3  14 588.602 48.8675   3
 -10   3  14 572.514 40.9037   0
  -9   3  14 29.8503 27.0615   3
  -9   3  14 58.2974 24.2712   0
  -8   3  14 22.7941 28.8536   3
  -8   3  14 95.8475 24.1475   0
  -7   3  14 578.582 46.8143   3
  -7   3  14 550.156 39.0758   0
  -6   3  14 750.393 53.1906   3
  -6   3  14 801.168 43.0127   0
  -5   3  14 275.238 43.0723   3
  -5   3  14 388.616 36.3186   0
  -4   3  14 107.331 26.3811   0
  -4   3  14-10.8739 40.8916   3
  -3   3  14 260.788 43.1485   3
  -3   3  14 228.374 28.7641   0
  -2   3  14 1501.27 67.3046   3
  -1   3  14 822.176 56.9501   3
   0   3  14 2597.29 87.0386   3
   1   3  14 2601.74 90.5219   3
   2   3  14-151.449 42.9723   3
   3   3  14 397.238 52.4492   3
  -4   3 -14 435.566 49.1818   2
   4   3  14 432.952 49.4122   3
  -5   3 -14 123.957 40.5255   2
  -6   3 -14 20.6525 37.3996   2
  -7   3 -14 347.666 51.2915   2
  -8   3 -14 208.561 47.6658   2
  -9   3 -14 93.8805 42.8435   2
 -10   3 -14 150.935 44.3582   2
 -15   4  14 462.969 51.3910   0
 -14   4  14 764.913 59.1194   3
 -14   4  14 765.733 54.6518   0
 -13   4  14 133.551 39.5825   3
 -13   4  14 84.1665 34.4841   0
 -12   4  14 302.761 44.0988   0
 -12   4  14 211.652 39.8817   3
 -11   4  14-54.6782 39.0003   3
 -11   4  14-9.42385 33.0867   0
 -10   4  14-41.4204 33.4763   3
 -10   4  14 108.675 34.5001   0
  -9   4  14 134.618 40.5891   3
  -9   4  14 30.0952 37.4797   0
  -8   4  14 941.210 59.7551   3
  -8   4  14 899.751 55.1485   0
  -7   4  14 41.4983 29.5006   0
  -7   4  14 4.66756 35.0337   3
  -6   4  14 998.232 61.3101   3
  -6   4  14 920.414 53.9005   0
  -5   4  14 163.743 37.1695   0
  -5   4  14 204.719 43.6721   3
  -4   4  14 278.880 36.0677   0
  -4   4  14 237.636 47.7906   3
  -3   4  14-76.3927 41.4105   3
  -3   4  14 114.322 34.3003   0
  -2   4  14 43.7692 39.8543   3
  -2   4  14 33.6119 34.9742   0
  -1   4  14 149.161 42.9337   3
  -1   4  14 188.066 37.5971   0
   0   4  14 785.950 56.1879   3
   0   4  14 475.430 40.3405   0
   1   4  14 39.4484 29.0870   0
   1   4  14-35.1007 33.6834   3
   2   4  14 33.0640 34.2007   3
   3   4  14 28.1054 36.8732   3
  -4   4 -14 92.1455 41.4860   2
  -5   4 -14-133.994 43.5959   2
  -6   4 -14 101.583 44.5815   2
  -7   4 -14-59.3242 46.3835   2
 -10   5  14-72.3465 38.3165   0
  -9   5  14 83.9888 39.6758   0
  -8   5  14-47.4421 31.3308   0
  -7   5  14 82.2301 38.3131   0
  -6   5  14 65.6307 40.7089   0
  -5   5  14 23.0404 38.2306   0
  -4   5  14 105.153 34.2315   0
  -3   5  14-46.9163 38.4105   0
  -2   5  14 48.6486 40.8713   0
  -1   5  14-24.1190 37.2281   0
   0   5  14 58.1490 34.6316   0
   1   5  14 82.3278 34.0807   0
   2   5  14 23.6625 34.6221   0
   3   5  14 80.3784 35.7279   0
  -3   5 -14-138.194 51.4218   2
 -21   0  15 116.167 40.4199   3
 -20   0  15-28.6611 40.9799   3
 -19   0  15-118.791 35.1390   3
 -18   0  15 29.1528 28.5047   3
 -17   0  15 46.5646 36.9516   3
 -16   0  15-84.1417 33.8373   3
 -15   0  15-1.33918 38.0204   3
 -14   0  15-43.8990 36.3394   3
 -13   0  15 94.8818 41.3710   3
 -12   0  15-21.0433 34.0051   3
 -11   0  15 11.6878 32.1254   3
 -10   0  15-19.4911 37.6401   3
  -9   0  15-137.536 35.9877   3
  -8   0  15-10.0279 33.9853   3
  -7   0  15 2.58798 27.7099   3
  -6   0  15 0.12122 29.6917   3
  -5   0  15-2.68361 27.6385   3
  -4   0  15 13.0102 31.0283   3
  -3   0  15-70.0950 31.2335   3
  -2   0  15-17.3756 28.1334   3
  -1   0  15-18.3392 28.2197   3
   0   0  15-4.59781 31.4749   3
   1   0  15-5.35320 33.4075   3
  -1   0 -15-5.56601 28.7269   2
   2   0  15 14.2451 30.9510   3
  -2   0 -15 6.58296 22.5729   2
   3   0  15-0.70354 38.4015   3
  -3   0 -15 8.26759 30.8950   2
   4   0  15-3.03890 30.8313   3
  -4   0 -15 2.43616 28.8920   2
  -5   0 -15 11.3826 28.1894   2
  -6   0 -15-20.9987 28.9961   2
  -7   0 -15 9.67503 27.5295   2
  -8   0 -15 54.5760 32.2170   2
  -9   0 -15-105.331 34.9231   2
 -10   0 -15 38.5767 37.1344   2
 -11   0 -15 9.20423 41.1799   2
 -12   0 -15-15.0023 41.1320   2
 -21  -1  15 75.6860 36.7228   3
 -20   1  15-18.0732 42.0116   3
 -20  -1  15 129.755 33.3641   3
 -19   1  15 57.8181 41.3667   3
 -19  -1  15 19.8997 32.7845   3
 -18   1  15 74.6099 38.2420   3
 -18  -1  15 120.865 35.1644   3
 -17   1  15-23.2398 33.2631   3
 -17  -1  15 33.6549 31.7947   3
 -16   1  15 49.8724 31.0055   3
 -16  -1  15-150.162 32.7791   3
 -15   1  15-9.26043 37.4368   3
 -15  -1  15 0.56817 27.4408   3
 -14   1  15 528.104 52.2518   3
 -14  -1  15 564.085 46.6434   3
 -13  -1  15 335.743 43.1489   3
 -13   1  15 330.825 47.6515   3
 -12   1  15 218.242 41.7343   3
 -12  -1  15 199.317 32.3766   3
 -11   1  15 19.4176 36.2156   3
 -11  -1  15 45.3887 30.9560   3
 -10   1  15 29.0866 33.7227   3
 -10  -1  15-17.3434 29.7508   3
  -9   1  15 510.513 46.5425   3
  -9  -1  15 506.139 41.0889   3
  -8   1  15 471.321 44.8646   3
  -8  -1  15 402.701 37.3469   3
  -7   1  15 364.891 40.2579   3
  -7  -1  15 458.075 39.8961   3
  -6  -1  15 28.2316 26.9964   3
  -6   1  15 19.0453 29.5934   3
  -5  -1  15 6.24585 25.8402   3
  -5   1  15-17.4726 32.1634   3
  -4  -1  15 398.686 36.5389   3
  -4   1  15 393.612 40.9182   3
  -3  -1  15 26.8967 25.8906   3
  -3   1  15-170.452 32.8361   3
  -2  -1  15 113.045 29.0957   3
  -2   1  15 130.430 33.8888   3
  -1  -1  15 419.771 37.8784   3
  -1   1  15 413.379 44.7488   3
   0  -1  15 18.5465 30.3620   3
   0   1  15 76.4277 34.8928   3
  -1  -1 -15 484.818 35.3465   2
   1  -1  15 482.050 44.0661   3
   1   1  15 507.212 50.2369   3
   2  -1  15 182.628 36.7353   3
   2   1  15 211.846 42.7335   3
  -2  -1 -15 248.385 33.5135   2
  -2   1 -15 225.714 38.5526   2
  -3  -1 -15 1705.69 61.8354   2
  -3   1 -15 1648.93 68.0721   2
   3  -1  15 1449.58 62.5146   3
   3   1  15 1524.81 71.3171   3
   4   1  15-24.9054 35.8923   3
  -4  -1 -15 30.4904 23.3204   2
  -5   1 -15 300.429 41.0720   2
  -5  -1 -15 230.129 26.0602   2
  -6  -1 -15 108.203 28.4703   2
  -6   1 -15 68.5785 31.8068   2
  -7  -1 -15 40.2868 30.8626   2
  -7   1 -15 31.7632 29.6889   2
  -8   1 -15 378.358 43.5633   2
  -8  -1 -15 363.960 38.2782   2
  -9   1 -15 640.478 57.3066   2
  -9  -1 -15 839.210 54.5209   2
 -10  -1 -15 12.6051 32.9745   2
 -10   1 -15 98.4274 41.2925   2
 -11  -1 -15 0.88748 43.1880   2
 -11   1 -15-11.4430 35.4490   2
 -12  -1 -15 5.61782 45.1629   2
 -13  -1 -15 771.904 52.6674   2
 -19   2  15 93.1312 42.1969   3
 -18   2  15 190.880 35.1575   3
 -17   2  15 111.884 40.9718   3
 -16   2  15 461.759 46.3241   3
 -16  -2  15 379.963 37.5608   3
 -15   2  15 573.382 41.1175   0
 -15   2  15 663.593 57.6087   3
 -15  -2  15 554.350 42.2446   3
 -14   2  15 3.25091 30.2880   0
 -14   2  15-26.7357 38.5369   3
 -13   2  15 352.042 39.0449   0
 -13   2  15 420.418 48.1679   3
 -12   2  15 238.507 30.3142   0
 -12   2  15 271.033 44.1152   3
 -11   2  15 238.428 30.4736   0
 -11   2  15 355.764 43.7536   3
 -10   2  15 1472.66 67.1977   3
  -9   2  15 158.760 39.4389   3
  -8   2  15 25.9987 35.5341   3
  -7   2  15 90.0435 38.8376   3
  -6   2  15 85.8831 40.5153   3
  -5   2  15 454.309 49.7884   3
  -4   2  15 82.2658 36.8696   3
  -3   2  15 184.741 41.0268   3
  -2   2  15 345.376 45.5335   3
  -1   2  15 456.542 44.3316   3
   0   2  15 11.1686 38.4089   3
   1   2  15 1635.86 73.9765   3
   2   2  15 266.379 45.3165   3
   3   2  15 119.676 44.8391   3
  -3   2 -15 193.179 40.0960   2
   4   2  15 139.482 46.1496   3
  -4   2 -15 237.773 41.1032   2
  -5   2 -15 424.769 49.1351   2
  -6   2 -15 586.108 56.3308   2
  -7   2 -15 623.102 51.6950   2
  -8   2 -15 152.738 43.2094   2
  -9   2 -15 124.585 40.0075   2
 -10   2 -15 115.253 45.1908   2
 -18   3  15 18.5036 38.3420   0
 -18   3  15 167.435 39.3048   3
 -17   3  15 70.0738 38.3337   0
 -17   3  15 166.883 45.6426   3
 -16   3  15 69.0056 34.6021   0
 -16   3  15 60.6299 36.4148   3
 -15   3  15 465.826 46.4528   0
 -15   3  15 610.137 55.2388   3
 -14   3  15 19.3688 32.4453   0
 -14   3  15 5.72369 37.0784   3
 -13   3  15 557.604 54.3474   3
 -13   3  15 480.824 43.8735   0
 -12   3  15 48.5614 32.5761   0
 -12   3  15 10.7575 35.5691   3
 -11   3  15 35.9746 38.7613   3
 -11   3  15 3.71804 24.1635   0
 -10   3  15 13.3899 32.7334   3
 -10   3  15 47.7111 32.8336   0
  -9   3  15 725.589 54.4877   3
  -9   3  15 731.750 47.5608   0
  -8   3  15 537.897 48.4491   3
  -8   3  15 418.877 35.3888   0
  -7   3  15-56.9488 28.7203   3
  -7   3  15 48.8712 27.3428   0
  -6   3  15-18.1779 29.9912   3
  -5   3  15 99.6401 31.8422   3
  -4   3  15-0.31328 31.9888   3
  -3   3  15 98.5238 38.1929   3
  -2   3  15 290.288 46.3662   3
  -1   3  15 780.025 58.6700   3
   0   3  15 217.379 45.1067   3
   1   3  15 406.807 49.2421   3
   2   3  15 794.938 62.9815   3
   3   3  15-13.6468 43.6590   3
   4   3  15-46.7478 43.1926   3
  -4   3 -15 54.0637 37.1183   2
  -5   3 -15-65.2062 38.4736   2
  -6   3 -15 96.6954 42.6843   2
  -7   3 -15 57.0062 41.8464   2
  -8   3 -15-38.1525 41.6474   2
 -16   4  15 164.499 52.9432   3
 -15   4  15 89.5647 47.8550   3
 -15   4  15 269.326 42.8145   0
 -14   4  15 342.742 45.5758   0
 -14   4  15 295.555 45.1737   3
 -13   4  15-98.6307 42.1764   3
 -13   4  15 32.5370 39.1499   0
 -12   4  15 109.312 43.5887   3
 -12   4  15 10.5538 41.5250   0
 -11   4  15 48.2806 42.7536   3
 -11   4  15 58.6918 36.0713   0
 -10   4  15 159.087 38.3948   3
 -10   4  15 161.442 29.4270   0
  -9   4  15-116.327 41.3649   3
  -9   4  15 61.4139 35.3882   0
  -8   4  15 461.053 48.5446   3
  -8   4  15 371.484 39.3489   0
  -7   4  15 69.0024 32.1550   0
  -7   4  15 88.7609 35.4118   3
  -6   4  15 117.509 34.3807   0
  -6   4  15 5.06749 36.5071   3
  -5   4  15 59.9077 33.9225   0
  -5   4  15 54.7703 40.2016   3
  -4   4  15 15.1495 30.6193   0
  -4   4  15 0.17417 41.5346   3
  -3   4  15 306.263 46.5502   3
  -3   4  15 225.794 34.6424   0
  -2   4  15 218.722 44.5665   3
  -1   4  15 89.4142 42.1159   3
   0   4  15 344.714 50.0298   3
   1   4  15-31.7939 43.1176   3
   2   4  15 291.412 51.1237   3
   3   4  15 291.527 51.0622   3
  -4   4 -15 125.356 42.9986   2
  -5   4 -15-173.267 45.4460   2
  -8   5  15 133.962 42.2021   0
  -7   5  15-60.6280 37.2070   0
  -6   5  15 268.168 44.0525   0
  -5   5  15 13.3060 37.4993   0
  -4   5  15 230.056 40.9455   0
  -3   5  15 77.0039 34.9531   0
  -2   5  15 21.6772 32.6726   0
  -1   5  15-3.40357 38.2141   0
   0   5  15 297.497 40.8215   0
 -20   0  16 56.3583 39.1627   3
 -19   0  16-88.4976 34.0484   3
 -18   0  16-101.175 34.9435   3
 -17   0  16 4.88993 37.9001   3
 -16   0  16-24.3019 39.5990   3
 -15   0  16 1813.33 74.6470   3
 -14   0  16 60.9233 35.3514   3
 -13   0  16 4438.66 108.783   3
 -12   0  16 1804.69 76.1176   3
 -11   0  16 2544.42 83.7928   3
 -10   0  16 2718.42 86.8089   3
  -9   0  16 783.619 56.0897   3
  -8   0  16 42.8215 37.3009   3
  -7   0  16 250.784 38.3557   3
  -6   0  16 187.188 34.6662   3
  -5   0  16 3364.45 89.0519   3
  -4   0  16 436.131 42.1461   3
  -3   0  16 120.940 35.4368   3
  -2   0  16-5.58434 31.3546   3
  -1   0  16-13.6054 34.5730   3
   0   0  16 765.693 50.7568   3
   1   0  16 10.4185 39.6221   3
  -1   0 -16 69.5709 29.1787   2
  -2   0 -16 1222.76 58.3721   2
   2   0  16 1150.73 61.0336   3
   3   0  16 184.886 40.1172   3
  -3   0 -16 95.6365 34.7728   2
  -4   0 -16 2224.84 79.2061   2
   4   0  16 2331.11 83.4727   3
  -5   0 -16 551.205 51.2017   2
  -6   0 -16 253.253 42.9100   2
  -7   0 -16 189.133 37.8001   2
  -8   0 -16 139.004 35.5121   2
  -9   0 -16-45.0379 41.4399   2
 -10   0 -16 136.578 36.0838   2
 -11   0 -16-15.0243 46.8684   2
 -20  -1  16 117.403 44.3008   3
 -19   1  16-7.76912 41.5514   3
 -19  -1  16 41.4407 42.7161   3
 -18   1  16 106.164 33.8081   3
 -18  -1  16-114.217 38.0503   3
 -17   1  16-75.3766 37.2971   3
 -17  -1  16 11.1507 35.0848   3
 -16   1  16 141.432 39.4495   3
 -16  -1  16 133.013 33.1642   3
 -15   1  16 116.508 41.0602   3
 -15  -1  16 128.577 34.9945   3
 -14   1  16 12.5005 36.1326   3
 -14  -1  16 28.2468 32.1245   3
 -13   1  16 167.447 44.2058   3
 -13  -1  16 164.666 34.7307   3
 -12   1  16 2436.79 84.3611   3
 -12  -1  16 2449.56 81.9501   3
 -11  -1  16 359.168 40.5546   3
 -11   1  16 317.835 45.2207   3
 -10   1  16 421.486 46.4784   3
 -10  -1  16 418.346 40.2193   3
  -9   1  16 68.9214 41.1407   3
  -9  -1  16 128.931 30.7151   3
  -8   1  16 375.780 48.7046   3
  -8  -1  16 347.015 37.1816   3
  -7  -1  16 206.647 34.2520   3
  -7   1  16 173.112 40.9652   3
  -6  -1  16 618.816 43.2311   3
  -6   1  16 627.843 50.2034   3
  -5  -1  16 19.1458 31.9443   3
  -5   1  16 36.8039 32.2521   3
  -4  -1  16 511.918 43.7286   3
  -4   1  16 591.304 47.3825   3
  -3  -1  16 217.657 34.9152   3
  -3   1  16 254.769 41.1147   3
  -2  -1  16 105.045 31.4392   3
  -2   1  16 120.189 35.3064   3
  -1  -1  16 704.794 48.3974   3
  -1   1  16 705.023 51.6640   3
   0  -1  16 321.159 40.2552   3
   0   1  16 257.834 42.7300   3
   1  -1  16 60.3238 32.6183   3
   1   1  16 58.9669 36.9606   3
  -2   1 -16 1649.29 70.4461   2
   2  -1  16 1612.05 69.8231   3
   2   1  16 1593.02 69.8739   3
   3  -1  16 15.5933 31.9793   3
   3   1  16 52.3025 38.9527   3
  -3   1 -16 22.2949 31.2298   2
   4   1  16 149.367 43.1846   3
  -4   1 -16 255.119 38.4223   2
  -5   1 -16 700.772 52.0747   2
  -6  -1 -16 3.25487 28.9212   2
  -6   1 -16 25.4127 35.7167   2
  -7  -1 -16 104.884 32.2888   2
  -7   1 -16 53.7429 38.0370   2
  -8  -1 -16 49.1294 36.5530   2
  -8   1 -16 57.4409 38.4150   2
  -9  -1 -16 151.486 37.8604   2
  -9   1 -16-74.9226 35.0639   2
 -10   1 -16 315.848 51.9596   2
 -10  -1 -16 360.451 42.6986   2
 -11  -1 -16 241.750 48.1178   2
 -18   2  16 100.789 40.7573   3
 -17   2  16 168.979 28.3036   0
 -17   2  16 211.400 45.5650   3
 -16   2  16-24.4162 29.8655   0
 -16   2  16 22.7121 39.3882   3
 -15   2  16 242.618 31.5965   0
 -15   2  16 344.941 48.2559   3
 -14   2  16 237.494 44.7647   3
 -13   2  16-9.17590 36.5557   3
 -12   2  16 15.0480 37.7383   3
 -11   2  16 37.6226 32.0092   3
 -10   2  16 225.753 44.2565   3
  -9   2  16 16.3109 29.8362   3
  -8   2  16-2.61941 34.6453   3
  -7   2  16 120.807 41.3845   3
  -6   2  16 43.4837 38.5569   3
  -5   2  16 9.38559 38.3170   3
  -4   2  16 158.543 38.9943   3
  -3   2  16 5.56615 32.8801   3
  -2   2  16 17.2189 35.4838   3
  -1   2  16 295.840 45.5038   3
   0   2  16 256.235 50.1478   3
   1   2  16 1291.30 71.0068   3
   2   2  16 101.321 33.6685   3
   3   2  16 124.339 37.9413   3
  -3   2 -16 121.105 39.4691   2
   4   2  16-16.6851 38.4737   3
  -4   2 -16 45.6228 32.3886   2
  -5   2 -16 124.604 31.8032   2
  -6   2 -16-0.37552 35.8003   2
  -7   2 -16 36.0812 39.7266   2
  -8   2 -16 61.3897 43.2898   2
 -17   3  16 489.940 45.5454   0
 -17   3  16 870.164 59.5292   3
 -16   3  16 140.419 37.1246   0
 -16   3  16 209.894 43.5515   3
 -15   3  16 13.0617 30.6007   0
 -15   3  16-15.6666 44.6332   3
 -14   3  16 39.5637 31.8862   0
 -14   3  16-20.6877 41.9128   3
 -13   3  16-35.4964 31.2307   0
 -13   3  16-20.5180 41.2645   3
 -12   3  16 80.2558 39.6721   3
 -12   3  16 72.6481 27.4841   0
 -11   3  16 858.698 57.9827   3
 -11   3  16 623.390 41.7837   0
 -10   3  16 126.010 37.6016   3
  -9   3  16 45.6496 39.0317   3
  -8   3  16 866.714 62.5863   3
  -7   3  16 419.700 48.8270   3
  -6   3  16-55.2884 33.9734   3
  -5   3  16-156.834 36.3523   3
  -4   3  16 548.543 54.0653   3
  -3   3  16 1155.29 67.4191   3
  -2   3  16 164.297 41.4943   3
  -1   3  16 1635.89 77.6581   3
   0   3  16 3805.46 110.975   3
   1   3  16 107.683 42.1699   3
   2   3  16-84.1619 36.7917   3
   3   3  16-13.0471 40.5045   3
  -3   3 -16-80.3950 35.8969   2
   4   3  16 61.5244 46.1221   3
  -4   3 -16 44.8586 40.9451   2
  -5   3 -16 479.892 59.7328   2
  -6   3 -16 279.682 54.5252   2
 -15   4  16 171.660 53.6332   3
 -14   4  16 83.0437 38.5430   0
 -13   4  16 228.830 51.7046   3
 -13   4  16 139.637 38.3814   0
 -12   4  16-10.6884 49.2669   3
 -12   4  16 103.958 36.8565   0
 -11   4  16 71.0165 43.0421   3
 -11   4  16-20.8416 35.2878   0
 -10   4  16 152.394 38.6434   3
 -10   4  16 237.838 31.5341   0
  -9   4  16 587.778 58.9433   3
  -9   4  16 409.312 38.2562   0
  -8   4  16 94.9579 29.5053   0
  -8   4  16 12.9554 39.4525   3
  -7   4  16 133.945 35.1827   0
  -7   4  16-8.21919 42.3838   3
  -6   4  16 176.696 51.5150   3
  -5   4  16 730.215 62.1481   3
  -4   4  16-73.1886 37.3499   3
  -3   4  16 11.5958 38.8607   3
  -2   4  16 547.481 57.5665   3
  -1   4  16 155.326 46.3004   3
   0   4  16 68.2383 48.5008   3
   1   4  16 338.487 55.2276   3
   2   4  16 45.2918 43.5667   3
   3   4  16 109.848 40.3943   3
  -5   5  16 16.2837 44.0606   0
  -4   5  16 62.1368 34.2864   0
 -19   0  17 14.0886 34.8349   3
 -18   0  17-106.008 41.8391   3
 -17   0  17-36.2137 35.8949   3
 -16   0  17-11.1556 39.8628   3
 -15   0  17-52.0241 35.5572   3
 -14   0  17 134.509 40.6356   3
 -13   0  17 10.7224 41.0584   3
 -12   0  17 44.7561 43.2132   3
 -11   0  17-35.8634 36.1211   3
 -10   0  17-62.3315 41.2705   3
  -9   0  17 1.91925 40.3078   3
  -8   0  17-38.2263 32.6867   3
  -7   0  17 32.6480 31.7366   3
  -6   0  17-1.42968 33.4929   3
  -5   0  17 46.2849 34.5625   3
  -4   0  17-18.5827 28.6744   3
  -3   0  17-20.6724 31.5581   3
  -2   0  17 25.8300 31.3320   3
  -1   0  17 26.4179 27.6834   3
   0   0  17-26.6514 35.1235   3
   0   0 -17-11.7562 28.0432   2
   1   0  17-8.42651 36.0161   3
  -1   0 -17-12.0410 28.0439   2
   2   0  17-9.58101 33.0543   3
  -2   0 -17 67.8406 32.3252   2
   3   0  17 14.9979 33.4580   3
  -3   0 -17 20.8089 32.5721   2
   4   0  17 71.4398 42.1427   3
  -4   0 -17-68.0732 33.9814   2
  -5   0 -17 32.0267 34.1275   2
  -6   0 -17 43.6173 32.4682   2
  -7   0 -17-156.882 37.9419   2
  -8   0 -17 110.044 44.4952   2
  -9   0 -17-90.5359 37.6415   2
 -10   0 -17-47.8533 47.0442   2
 -19  -1  17 458.229 44.8637   3
 -18   1  17 335.139 45.3639   3
 -18  -1  17 283.631 34.7271   3
 -17   1  17 76.0630 40.6840   3
 -17  -1  17 27.5421 40.5572   3
 -16  -1  17 469.444 43.8220   3
 -16   1  17 236.368 42.0180   3
 -15   1  17 120.511 43.2833   3
 -15  -1  17 12.9990 30.9003   3
 -14   1  17 1710.71 78.5515   3
 -14  -1  17 1746.40 71.6512   3
 -13   1  17 186.170 45.5159   3
 -13  -1  17 170.576 37.3938   3
 -12   1  17-4.04507 36.0706   3
 -12  -1  17 43.8190 30.4362   3
 -11   1  17 412.413 50.9521   3
 -11  -1  17 311.037 42.2277   3
 -10   1  17 1204.54 66.3890   3
 -10  -1  17 1155.17 57.2623   3
  -9   1  17 118.748 42.3853   3
  -9  -1  17 111.815 29.7464   3
  -8  -1  17 126.541 30.3058   3
  -8   1  17 100.578 35.6504   3
  -7  -1  17 300.814 39.6447   3
  -7   1  17 294.124 41.4337   3
  -6  -1  17 924.916 53.2110   3
  -6   1  17 1011.53 59.2935   3
  -5  -1  17-30.8448 27.6591   3
  -5   1  17 44.1232 33.9110   3
  -4  -1  17 108.301 35.5181   3
  -4   1  17 12.1363 31.3245   3
  -3  -1  17 917.157 53.7011   3
  -3   1  17 856.702 55.7679   3
  -2  -1  17 803.479 54.8640   3
  -2   1  17 721.199 53.1438   3
  -1  -1  17 106.480 34.8758   3
  -1   1  17 190.200 38.5691   3
   0  -1  17 107.908 38.1899   3
   0   1  17 159.417 37.5616   3
   1  -1  17 8.17267 29.9023   3
   1   1  17-41.5413 33.5020   3
   2  -1  17 337.469 40.4579   3
   2   1  17 236.400 44.8083   3
  -2   1 -17 280.322 42.8042   2
  -3   1 -17 650.076 48.8453   2
   3  -1  17 638.645 53.0183   3
   3   1  17 636.926 58.1240   3
   4   1  17-14.2471 41.5796   3
  -4   1 -17 46.7042 37.1798   2
  -5   1 -17 19.6680 34.9547   2
  -6   1 -17 127.136 42.6334   2
  -7   1 -17 93.8745 40.7290   2
  -8   1 -17 104.142 35.1288   2
 -17   2  17 59.8053 36.3510   3
 -16   2  17 199.935 45.2648   3
 -15   2  17-1.14767 41.0385   3
 -14   2  17 88.3941 39.3472   3
 -13   2  17 225.640 40.5715   3
 -12   2  17 191.894 44.4037   3
 -11   2  17-83.1004 39.1415   3
 -10   2  17 313.873 43.1221   3
  -9   2  17 759.049 57.2079   3
  -8   2  17 145.573 39.7943   3
  -7   2  17 567.651 51.7939   3
  -6   2  17-16.8547 39.1355   3
  -5   2  17 450.500 51.2321   3
  -4   2  17 408.698 48.4110   3
  -3   2  17 546.713 51.2862   3
  -2   2  17 259.165 38.7608   3
  -1   2  17 2398.73 86.7179   3
   0   2  17 93.9503 44.3341   3
   1   2  17 2257.92 88.8981   3
   2   2  17 70.8340 45.0807   3
  -2   2 -17 27.7948 35.2317   2
   3   2  17 49.8474 44.1365   3
  -3   2 -17 154.148 40.1339   2
  -4   2 -17 557.940 50.1577   2
   4   2  17 379.757 56.2249   3
  -5   2 -17 584.463 52.3971   2
  -6   2 -17 300.868 52.1164   2
  -7   2 -17 78.4010 46.4166   2
 -17   3  17-0.48349 33.7245   0
 -16   3  17-16.6355 36.5589   0
 -15   3  17 31.9947 26.8289   0
 -15   3  17-144.265 41.5033   3
 -14   3  17-13.0013 35.2627   3
 -13   3  17-66.0159 35.7456   3
 -12   3  17-54.5298 33.4446   3
 -11   3  17-11.7523 37.0590   3
 -10   3  17-5.07305 39.5759   3
  -9   3  17 14.9268 31.8768   3
  -8   3  17 139.716 47.4946   3
  -7   3  17-39.7472 37.5422   3
  -6   3  17 120.099 42.2454   3
  -5   3  17 16.2275 41.6377   3
  -4   3  17 113.248 45.2063   3
  -3   3  17-18.2601 40.8662   3
  -2   3  17 147.555 44.5014   3
  -1   3  17 99.8818 42.8759   3
   0   3  17 199.673 42.2873   3
   1   3  17 264.131 50.5596   3
   2   3  17 50.7994 44.9756   3
   3   3  17-23.4069 47.3347   3
  -3   3 -17-9.58468 36.0621   2
  -4   3 -17-84.9718 42.4535   2
 -13   4  17-34.8332 50.9972   3
 -13   4  17 88.9295 39.0580   0
 -12   4  17 266.177 50.5479   3
 -12   4  17 120.572 38.2793   0
 -11   4  17 22.0952 45.0684   3
 -11   4  17 136.723 36.1429   0
 -10   4  17 54.7396 44.1671   3
  -9   4  17 184.679 50.3391   3
  -8   4  17 133.017 40.9911   3
  -7   4  17 147.424 49.5204   3
  -6   4  17-161.295 39.7105   3
  -5   4  17 263.248 49.1981   3
  -4   4  17 97.3292 50.4205   3
  -3   4  17 108.626 45.0265   3
  -2   4  17 438.758 50.4467   3
  -1   4  17-130.180 51.0268   3
   0   4  17-35.3005 52.3497   3
   1   4  17 354.719 50.7506   3
   2   4  17 124.192 48.0453   3
 -18   0  18 112.147 45.6659   3
 -17   0  18-137.674 35.3122   3
 -16   0  18 338.733 48.7557   3
 -15   0  18 341.623 48.1674   3
 -14   0  18 836.712 60.2851   3
 -13   0  18 129.163 46.0319   3
 -12   0  18 3701.86 108.052   3
 -11   0  18 926.885 59.5732   3
 -10   0  18 267.517 48.2479   3
  -9   0  18-70.3456 34.5280   3
  -8   0  18 125.910 35.6388   3
  -7   0  18 665.161 50.6671   3
  -6   0  18 909.758 56.2357   3
  -5   0  18-78.5603 31.5895   3
  -4   0  18 391.019 43.7875   3
  -3   0  18 17.7351 33.4883   3
  -2   0  18 651.467 52.7223   3
  -1   0  18-40.6522 38.1771   3
   0   0  18 118.761 42.1569   3
   0   0 -18 233.496 33.9040   2
   1   0  18 387.437 47.2183   3
  -1   0 -18 321.435 41.6821   2
  -2   0 -18 2324.69 82.3686   2
   2   0  18 2165.70 83.8368   3
  -3   0 -18 467.047 48.8867   2
   3   0  18 239.172 36.7075   3
  -4   0 -18 138.540 38.4823   2
  -5   0 -18 800.558 53.6836   2
  -6   0 -18 443.974 44.1748   2
  -7   0 -18 152.023 46.8390   2
  -8   0 -18 198.267 39.4404   2
 -18  -1  18 91.6006 44.5117   3
 -17   1  18 101.651 43.7440   3
 -17  -1  18-41.8779 42.5754   3
 -16   1  18 99.3826 35.8634   3
 -16  -1  18 6.54325 43.0636   3
 -15   1  18 13.0541 43.4100   3
 -15  -1  18-32.6569 40.2957   3
 -14   1  18 303.053 51.5198   3
 -14  -1  18 136.310 40.7872   3
 -13   1  18 613.393 56.7202   3
 -13  -1  18 565.259 50.4074   3
 -12   1  18 93.8313 42.0396   3
 -12  -1  18-26.2746 30.2276   3
 -11   1  18 25.1281 35.1494   3
 -11  -1  18 8.56490 34.4171   3
 -10   1  18 226.054 44.4967   3
 -10  -1  18 309.552 39.1509   3
  -9  -1  18 28.0421 27.4939   3
  -9   1  18 15.4790 29.6185   3
  -8  -1  18 149.468 32.4077   3
  -8   1  18 115.361 38.4909   3
  -7  -1  18 100.386 29.8417   3
  -7   1  18 64.4554 36.1591   3
  -6  -1  18 44.0449 28.9688   3
  -6   1  18 4.00467 35.6237   3
  -5  -1  18 55.3633 32.3485   3
  -5   1  18 25.0337 31.9901   3
  -4  -1  18 43.8326 33.5862   3
  -4   1  18 59.6280 30.8722   3
  -3  -1  18-9.07783 28.7715   3
  -3   1  18-18.2575 30.3533   3
  -2  -1  18 74.8450 32.1592   3
  -2   1  18 8.78727 33.0841   3
  -1  -1  18 270.650 43.3221   3
  -1   1  18 186.155 42.3062   3
   0  -1  18 203.032 36.5393   3
   0   1  18 227.364 44.8762   3
  -1   1 -18 550.882 51.1522   2
   1  -1  18 475.025 44.1275   3
   1   1  18 470.141 55.2208   3
   2  -1  18 102.069 41.1702   3
   2   1  18 22.6097 44.2120   3
  -2   1 -18 112.441 35.8907   2
  -3   1 -18 521.369 51.5200   2
   3  -1  18 575.624 55.0941   3
   3   1  18 483.147 54.6230   3
  -4   1 -18 1435.78 71.9957   2
   4   1  18 1497.72 77.4325   3
  -5   1 -18 38.6220 41.4086   2
  -6   1 -18 140.209 45.3262   2
  -7   1 -18 38.9711 41.0444   2
 -16   2  18-20.3572 44.2783   3
 -15   2  18 206.012 44.5435   3
 -14   2  18 26.4007 33.5530   3
 -13   2  18 37.5672 35.1162   3
 -12   2  18 127.034 35.8324   3
 -11   2  18 283.297 41.5609   3
 -10   2  18-148.854 40.5231   3
  -9   2  18 229.814 41.4032   3
  -8   2  18-125.430 43.5211   3
  -7   2  18 85.4107 39.8565   3
  -6   2  18 74.1703 37.7311   3
  -5   2  18-5.59535 40.2611   3
  -4   2  18-45.6449 42.0297   3
  -3   2  18 158.318 42.2463   3
  -2   2  18 75.7999 46.6343   3
  -1   2  18 596.875 59.9436   3
   0   2  18 160.683 45.0015   3
   1   2  18 9.27136 35.7885   3
   2   2  18 262.782 54.3670   3
  -2   2 -18 249.867 45.3628   2
   3   2  18 36.9488 46.5666   3
  -3   2 -18 106.238 42.8237   2
   4   2  18 156.775 56.2771   3
  -4   2 -18 186.189 45.1048   2
  -5   2 -18 112.903 37.8747   2
 -13   3  18 208.923 48.1435   3
 -12   3  18 142.798 45.4001   3
 -11   3  18 78.6232 44.6382   3
 -10   3  18-83.2602 41.2085   3
  -9   3  18 264.438 49.0061   3
  -8   3  18 712.847 64.6926   3
  -7   3  18 121.220 46.5558   3
  -6   3  18 13.4119 48.1279   3
  -5   3  18 100.848 49.1519   3
  -4   3  18 180.896 45.7506   3
  -3   3  18 825.829 64.8778   3
  -2   3  18-50.5420 48.9267   3
  -1   3  18 658.422 64.0621   3
   0   3  18 411.537 54.2023   3
   1   3  18-2.11504 41.7517   3
   2   3  18 249.689 53.0405   3
  -9   4  18 123.098 54.7591   3
  -8   4  18 232.775 49.8885   3
  -7   4  18 334.818 51.5602   3
  -6   4  18 34.4825 52.9248   3
  -5   4  18-83.7405 50.4964   3
  -4   4  18 105.384 47.0946   3
  -3   4  18 355.283 56.0606   3
  -2   4  18 62.3474 44.7590   3
 -15   0  19 97.0096 43.6384   3
 -14   0  19-71.9471 40.3462   3
 -13   0  19 163.098 42.4928   3
 -12   0  19-6.94806 40.1501   3
 -11   0  19-3.10704 33.3610   3
 -10   0  19-115.176 36.4600   3
  -9   0  19 71.1478 32.9862   3
  -8   0  19-41.4515 36.3714   3
  -7   0  19-134.494 33.8949   3
  -6   0  19-14.4157 31.4259   3
  -5   0  19 102.597 33.2215   3
  -4   0  19-15.8035 29.3426   3
  -3   0  19-42.9685 30.5140   3
  -2   0  19 71.0932 32.5119   3
  -1   0  19-60.9865 34.3387   3
   1   0 -19-84.7752 33.8464   2
   0   0  19-98.0670 35.5538   3
   0   0 -19-103.387 32.9427   2
   1   0  19-10.2785 35.5481   3
  -1   0 -19 50.8385 31.9064   2
   2   0  19 43.5259 39.5718   3
  -2   0 -19-39.3820 35.2096   2
   3   0  19-58.7972 34.7752   3
  -3   0 -19-92.5398 42.2802   2
  -4   0 -19 149.721 44.5748   2
  -5   0 -19-49.2715 39.0156   2
  -6   0 -19-74.1213 48.9162   2
 -17  -1  19 88.3879 40.5257   3
 -16  -1  19-62.9517 47.0056   3
 -15   1  19 1014.57 72.2014   3
 -15  -1  19 935.407 58.0235   3
 -14   1  19 301.879 48.4400   3
 -14  -1  19 147.040 44.8250   3
 -13   1  19 26.0845 41.2663   3
 -13  -1  19 219.114 40.8145   3
 -12   1  19 290.109 48.1113   3
 -12  -1  19 181.977 32.4247   3
 -11   1  19 587.382 53.8787   3
 -11  -1  19 548.950 49.8799   3
 -10  -1  19 303.799 38.3687   3
 -10   1  19 372.063 44.9233   3
  -9  -1  19 63.9112 36.0433   3
  -9   1  19 75.3567 40.7095   3
  -8  -1  19 387.146 44.9129   3
  -8   1  19 372.388 45.1041   3
  -7  -1  19 682.002 55.1696   3
  -7   1  19 645.195 57.3133   3
  -6   1  19-44.1536 41.5087   3
  -5  -1  19 173.006 41.2057   3
  -5   1  19 224.935 45.1793   3
  -4  -1  19 621.723 53.7131   3
  -4   1  19 521.944 52.5617   3
  -3  -1  19 191.125 40.2565   3
  -3   1  19 155.852 43.5375   3
  -2  -1  19 90.3418 34.5133   3
  -2   1  19 307.848 51.3517   3
  -1  -1  19 190.425 39.2651   3
  -1   1  19 208.851 50.6950   3
   0  -1  19 189.289 42.8546   3
   0   1  19 117.815 48.8609   3
  -1   1 -19 1077.12 65.1773   2
   1  -1  19 976.064 61.0203   3
   1   1  19 1027.50 71.8971   3
   2   1  19 162.631 50.3751   3
  -2   1 -19 107.451 42.2486   2
   3   1  19-22.2463 40.1205   3
  -3   1 -19 26.8401 43.8334   2
  -4   1 -19 180.075 38.7058   2
  -5   1 -19 51.0831 46.8064   2
 -13   2  19-99.6468 46.2387   3
 -12   2  19 134.671 44.4483   3
 -11   2  19-159.849 41.5691   3
 -10   2  19 960.424 64.7194   3
  -9   2  19 216.085 50.7684   3
  -8   2  19 215.218 50.9209   3
  -7   2  19 11.6799 47.0711   3
  -6   2  19 131.393 42.3676   3
  -5   2  19 264.822 55.4378   3
  -4   2  19 850.403 69.4883   3
  -3   2  19-83.3869 40.2798   3
  -2   2  19 1007.78 70.0056   3
  -1   2  19 29.3278 50.8210   3
   0   2  19 1032.81 74.6225   3
   1   2  19-35.7366 47.4485   3
  -1   2 -19-12.8448 43.2736   2
   2   2  19 62.5634 45.3190   3
  -2   2 -19 17.8137 37.5041   2
 -10   3  19-15.7318 35.2227   3
  -9   3  19 42.3896 44.4147   3
  -8   3  19 103.906 48.4114   3
  -7   3  19 215.809 43.2483   3
  -6   3  19-36.8682 49.1209   3
  -5   3  19 23.5458 40.4853   3
  -4   3  19 300.184 52.4585   3
  -3   3  19-46.0683 48.2284   3
  -2   3  19 61.6621 38.3940   3
 -15   0  20 95.6501 46.5990   3
 -14   0  20 507.647 46.5429   3
 -13   0  20 2634.27 95.6882   3
 -12   0  20 963.288 62.4022   3
 -11   0  20 259.622 41.1833   3
 -10   0  20 76.6102 34.8180   3
  -9   0  20 215.579 47.1562   3
  -8   0  20 791.617 56.8189   3
  -7   0  20 401.048 51.6893   3
  -6   0  20 1120.69 69.9194   3
  -5   0  20 245.933 47.9865   3
  -4   0  20-57.9676 35.7018   3
  -3   0  20 280.200 44.7537   3
  -2   0  20 130.652 43.2393   3
  -1   0  20 82.8238 44.9843   3
   0   0  20 463.399 50.5475   3
   1   0  20-111.952 47.2788   3
  -1   0 -20-29.6296 42.4920   2
   2   0  20 102.487 46.4720   3
  -2   0 -20 227.102 41.1039   2
   3   0  20 232.917 42.3293   3
  -3   0 -20-55.3203 42.9602   2
  -4   0 -20 814.839 62.9459   2
  -5   0 -20 23.9898 42.6136   2
 -15  -1  20 157.058 50.1067   3
 -14  -1  20 451.903 48.7834   3
 -13   1  20 262.772 40.4176   3
 -13  -1  20 290.475 43.8170   3
 -12   1  20 598.310 51.7499   3
 -12  -1  20 408.382 42.4843   3
 -11  -1  20 286.455 41.9802   3
 -11   1  20 247.728 47.4283   3
 -10  -1  20 74.8362 39.4597   3
 -10   1  20 59.2087 43.8830   3
  -9  -1  20 405.930 43.1315   3
  -9   1  20 365.722 42.9859   3
  -8  -1  20 85.8202 35.4115   3
  -8   1  20-14.4935 40.9561   3
  -7   1  20 4.85254 35.0637   3
  -6  -1  20 109.913 39.9413   3
  -6   1  20 77.0323 45.4071   3
  -5   1  20 497.520 53.1573   3
  -5  -1  20 415.389 44.5552   3
  -4  -1  20-111.894 43.5284   3
  -4   1  20 46.4937 37.8059   3
  -3  -1  20 163.101 43.3124   3
  -3   1  20 173.242 46.6437   3
  -2  -1  20 107.739 43.3475   3
  -2   1  20-107.680 47.7493   3
  -1  -1  20 270.655 45.5336   3
  -1   1  20 286.317 50.4992   3
   0   1  20 54.7075 37.0072   3
   0   1 -20-23.5338 45.4048   2
   1   1  20-34.1154 47.1318   3
  -1   1 -20 8.02330 46.6304   2
  -2   1 -20 789.062 54.1787   2
   2  -1  20 636.650 54.6333   3
  -3   1 -20-61.6778 48.9924   2
 -10   2  20-42.4298 43.3721   3
  -9   2  20 50.1497 45.4122   3
  -8   2  20 39.0020 37.1328   3
  -7   2  20-19.4968 45.4514   3
  -6   2  20 90.2470 45.4028   3
  -5   2  20-0.21243 50.1470   3
  -4   2  20-4.29603 37.7080   3
  -3   2  20 373.492 57.5379   3
  -2   2  20-19.1439 48.2234   3
 -12   0  21 74.4195 38.2546   3
 -11   0  21 64.7847 44.7173   3
 -10   0  21 48.7344 46.3120   3
  -9   0  21 8.09061 36.5885   3
  -8   0  21 96.3527 46.9268   3
  -7   0  21-161.578 36.1262   3
  -6   0  21 74.3487 46.0905   3
  -5   0  21 86.2786 43.7315   3
  -4   0  21-74.1286 37.8367   3
  -3   0  21-54.0553 45.9847   3
  -2   0  21 54.3757 50.1251   3
  -1   0  21-144.239 48.0144   3
   0   0  21 7.64367 38.3616   3
 -13  -1  21 93.5558 51.0261   3
 -12  -1  21 476.951 46.4974   3
 -11  -1  21 23.4070 38.0090   3
 -10  -1  21 223.309 47.4533   3
  -9  -1  21 80.1734 36.4305   3
  -9   1  21-20.0463 46.4936   3
  -8  -1  21 98.8799 47.7024   3
  -8   1  21 234.537 53.7872   3
  -7  -1  21 299.492 45.5082   3
  -7   1  21 309.108 50.2999   3
  -6  -1  21-67.8805 38.9855   3
  -6   1  21-6.04973 49.0423   3
  -5  -1  21 171.177 45.0194   3
  -5   1  21 169.615 47.7762   3
  -4  -1  21 470.337 49.8021   3
  -4   1  21 452.770 55.1673   3
  -3  -1  21-25.6246 49.4144   3
  -3   1  21 59.3370 48.9467   3
  -1  -1  21 162.773 45.8355   3
   0  -1  21 310.337 40.4282   3
   0   1 -21 380.192 52.0116   2
   1  -1  21 149.072 46.8128   3
 -10  -1  22-44.8350 38.9867   3
  -9  -1  22-57.7032 51.9344   3
  -8  -1  22 128.642 42.3610   3
  -6  -1  22 389.690 46.2742   3
  -5  -1  22 25.6429 48.7393   3
  -3  -1  22 162.612 49.3358   3
   0   0   0    0.00    0.00   0
;
_shelx_hkl_checksum     83599
_shelx_res_file
;
TITL PBBSH P21/C
CELL  0.71073 19.22100  5.42700 17.14300 90.00000 105.45000 90.00000
ZERR 4  0.00200  0.00070  0.00200  0.00000  0.02000  0.00000
LATT 1
SYMM -X, Y+ 0.50000, -Z+ 0.50000
SFAC C H N O S
UNIT 72 84 12 8 4
PLAN 30
FMAP 2
SHEL 20 0.83
SIZE 0.44 0.32 0.28
L.S. 24
BOND $H
HTAB N1 O1_$1
EQIV $1 X, Y+1, Z
CONF
ACTA
REM DFIX 0.86 0.02 N1 H1N
WGHT    0.043800    0.795600
FVAR       2.43531
C1    1    0.605774    0.151951    0.465368    11.00000    0.02811    0.04182 =
         0.04420   -0.00299    0.00752   -0.00313
C2    1    0.635916   -0.006589    0.421411    11.00000    0.05536    0.05434 =
         0.05942   -0.00461    0.02101    0.00265
AFIX  43
H2    2    0.662464   -0.142201    0.445978    11.00000   -1.20000
AFIX   0
C3    1    0.626144    0.038720    0.339947    11.00000    0.08130    0.08329 =
         0.05777   -0.01945    0.02967   -0.01185
AFIX  43
H3    2    0.645939   -0.068367    0.309307    11.00000   -1.20000
AFIX   0
C4    1    0.587819    0.238588    0.303895    11.00000    0.06402    0.10191 =
         0.03859   -0.00345    0.00465   -0.02765
AFIX  43
H4    2    0.582110    0.268120    0.249109    11.00000   -1.20000
AFIX   0
C5    1    0.557706    0.395986    0.348215    11.00000    0.05356    0.08929 =
         0.05638    0.02063   -0.00013    0.00591
AFIX  43
H5    2    0.531102    0.530941    0.323207    11.00000   -1.20000
AFIX   0
C6    1    0.566628    0.355409    0.429872    11.00000    0.04796    0.06308 =
         0.05239    0.00741    0.01027    0.01311
AFIX  43
H6    2    0.546711    0.462745    0.460325    11.00000   -1.20000
AFIX   0
C7    1    0.792646    0.435460    0.633900    11.00000    0.04725    0.03773 =
         0.03471    0.00142    0.00894    0.00340
AFIX  43
H7    2    0.776127    0.578152    0.653127    11.00000   -1.20000
AFIX   0
C8    1    0.868295    0.420901    0.633509    11.00000    0.04259    0.03557 =
         0.03243    0.00453    0.00505   -0.00062
C9    1    0.896897    0.225510    0.599208    11.00000    0.04433    0.03486 =
         0.04589   -0.00630    0.00333   -0.00861
AFIX  43
H9    2    0.866745    0.097274    0.574931    11.00000   -1.20000
AFIX   0
C10   1    0.968546    0.218305    0.600491    11.00000    0.04654    0.03182 =
         0.04826   -0.00917    0.00792   -0.00276
AFIX  43
H10   2    0.985706    0.085123    0.576954    11.00000   -1.20000
AFIX   0
C11   1    1.016756    0.406447    0.636358    11.00000    0.04322    0.03117 =
         0.02778    0.00177    0.00270   -0.00375
C12   1    0.988025    0.599327    0.671916    11.00000    0.05033    0.03387 =
         0.04152   -0.00857    0.00734   -0.01069
AFIX  43
H12   2    1.018115    0.726507    0.697168    11.00000   -1.20000
AFIX   0
C13   1    0.915918    0.604875    0.670313    11.00000    0.05232    0.03523 =
         0.04296   -0.00630    0.01257   -0.00139
AFIX  43
H13   2    0.898673    0.736071    0.694670    11.00000   -1.20000
AFIX   0
C14   1    1.106743    0.296921    0.565709    11.00000    0.05048    0.05792 =
         0.04917   -0.01718    0.01155   -0.00967
AFIX  23
H14A  2    1.088853    0.411254    0.521406    11.00000   -1.20000
H14B  2    1.081582    0.141793    0.551082    11.00000   -1.20000
AFIX   0
C15   1    1.186249    0.256280    0.576194    11.00000    0.05186    0.06263 =
         0.08570   -0.02834    0.02351   -0.00812
AFIX  23
H15A  2    1.202585    0.121205    0.613653    11.00000   -1.20000
H15B  2    1.194117    0.210088    0.524548    11.00000   -1.20000
AFIX   0
C16   1    1.229967    0.482337    0.607517    11.00000    0.04529    0.05775 =
         0.06575   -0.01302    0.01705   -0.00698
AFIX  23
H16A  2    1.281005    0.446249    0.617386    11.00000   -1.20000
H16B  2    1.217787    0.613506    0.567767    11.00000   -1.20000
AFIX   0
C17   1    1.213881    0.561844    0.684710    11.00000    0.04808    0.07386 =
         0.05347   -0.01479    0.00817   -0.01950
AFIX  23
H17A  2    1.240233    0.712031    0.703988    11.00000   -1.20000
H17B  2    1.230205    0.435624    0.725555    11.00000   -1.20000
AFIX   0
C18   1    1.134256    0.606170    0.672950    11.00000    0.05357    0.06065 =
         0.05983   -0.02608    0.01910   -0.02048
AFIX  23
H18A  2    1.125714    0.645658    0.724805    11.00000   -1.20000
H18B  2    1.119525    0.747105    0.637605    11.00000   -1.20000
AFIX   0
N1    3    0.679093    0.298318    0.617818    11.00000    0.03972    0.04131 =
         0.04439   -0.00157    0.00895    0.00277
H1N   2    0.665024    0.444398    0.616033    11.00000   -1.20000
N2    3    0.748457    0.260243    0.608920    11.00000    0.03821    0.04329 =
         0.03931    0.00221    0.00548    0.00213
N3    3    1.090020    0.393504    0.638151    11.00000    0.04220    0.03868 =
         0.03304   -0.00529    0.00616   -0.00907
O1    4    0.645122   -0.139065    0.589344    11.00000    0.06188    0.03906 =
         0.06888    0.01147    0.01475    0.00429
O2    4    0.553618    0.180342    0.590012    11.00000    0.04442    0.06710 =
         0.05719    0.00089    0.02163    0.00110
S1    5    0.617087    0.102847    0.569348    11.00000    0.03782    0.03969 =
         0.04560    0.00421    0.01179    0.00158
HKLF 4
REM  PBBSH P21/C
REM R1 =  0.0429 for    2475 Fo > 4sig(Fo)  and  0.0610 for all    3164 data
REM    220 parameters refined using      0 restraints
END
WGHT      0.0438      0.7956
REM Highest difference peak  0.243,  deepest hole -0.307,  1-sigma level  0.040
Q1    1   1.1937  0.1988  0.6271  11.00000  0.05    0.24
Q2    1   1.1875  0.1061  0.6722  11.00000  0.05    0.16
Q3    1   0.6032  0.1267  0.5095  11.00000  0.05    0.16
Q4    1   0.8774  0.3926  0.5943  11.00000  0.05    0.15
Q5    1   1.0558  0.3835  0.6515  11.00000  0.05    0.15
Q6    1   0.5670  0.0422  0.5904  11.00000  0.05    0.15
Q7    1   0.5388  0.1684  0.6238  11.00000  0.05    0.15
Q8    1   1.2023  0.0756  0.5492  11.00000  0.05    0.15
Q9    1   1.1126  0.4789  0.6552  11.00000  0.05    0.15
Q10   1   0.5957  0.0102  0.4447  11.00000  0.05    0.14
Q11   1   0.6821 -0.1400  0.5597  11.00000  0.05    0.14
Q12   1   0.8404  0.3975  0.6463  11.00000  0.05    0.14
Q13   1   1.1779  0.6163  0.6765  11.00000  0.05    0.13
Q14   1   1.1064  0.7997  0.6619  11.00000  0.05    0.13
Q15   1   0.6224 -0.0865  0.5661  11.00000  0.05    0.13
Q16   1   0.7647  0.1184  0.5968  11.00000  0.05    0.13
Q17   1   0.5153  0.3656  0.4545  11.00000  0.05    0.13
Q18   1   1.0930  0.5373  0.5225  11.00000  0.05    0.13
Q19   1   0.5421  0.2918  0.3858  11.00000  0.05    0.13
Q20   1   0.6233 -0.2454  0.5623  11.00000  0.05    0.13
Q21   1   0.5282 -0.0907  0.5198  11.00000  0.05    0.13
Q22   1   1.0991  0.3136  0.6180  11.00000  0.05    0.12
Q23   1   0.5431  0.3516  0.5930  11.00000  0.05    0.12
Q24   1   0.5681  0.4059  0.2501  11.00000  0.05    0.12
Q25   1   1.2023  0.3605  0.4550  11.00000  0.05    0.12
Q26   1   0.9337  0.1832  0.6217  11.00000  0.05    0.12
Q27   1   0.5267  0.1850  0.5642  11.00000  0.05    0.12
Q28   1   1.1204  0.6710  0.6267  11.00000  0.05    0.12
Q29   1   1.1019  0.7187  0.6971  11.00000  0.05    0.12
Q30   1   0.5694  0.7325  0.5160  11.00000  0.05    0.12
;
_shelx_res_checksum     28896
_shelxl_version_number     2014/6
data_II
_audit_creation_method     SHELXL-2014/6
_chemical_name_systematic
;\
(<i>E</i>)-4-Methyl-<i>N</i>'-[4-(piperidin-1-yl)benzylidene]\
benzenesulfonohydrazide
;
_chemical_name_common     ?
_chemical_formula_moiety     'C19 H23 N3 O2 S'
_chemical_formula_sum     'C19 H23 N3 O2 S'
_chemical_formula_weight     357.46
_chemical_melting_point     ?
_space_group_crystal_system     monoclinic
_space_group_name_H-M_alt     'P 21/c'
_space_group_name_Hall     '-P 2ybc'
loop_
    _space_group_symop_operation_xyz
    'x, y, z'
    '-x, y+1/2, -z+1/2'
    '-x, -y, -z'
    'x, -y-1/2, z-1/2'
_cell_length_a     18.442(2)
_cell_length_b     5.3250(4)
_cell_length_c     19.412(2)
_cell_angle_alpha     90
_cell_angle_beta     101.740(10)
_cell_angle_gamma     90
_cell_volume     1866.5(3)
_cell_formula_units_Z     4
_cell_measurement_reflns_used     1748
_cell_measurement_theta_min     2.61
_cell_measurement_theta_max     27.95
_cell_measurement_temperature     293(2)
_exptl_crystal_description     prism
_exptl_crystal_colour     'light pink'
_exptl_crystal_size_max     0.480
_exptl_crystal_size_mid     0.240
_exptl_crystal_size_min     0.100
_exptl_crystal_density_diffrn     1.272
_exptl_crystal_density_meas     ?
_exptl_crystal_density_method     ?
_exptl_crystal_F_000     760
_exptl_absorpt_coefficient_mu     0.190
_exptl_absorpt_correction_type     multi-scan
_exptl_absorpt_process_details
;
(CrysAlis RED; Oxford Diffraction, 2009)
;
_exptl_absorpt_correction_T_min     0.914
_exptl_absorpt_correction_T_max     0.981
_diffrn_ambient_temperature     293(2)
_diffrn_source     'Enhance (Mo) X-ray Source'
_diffrn_radiation_type     MoK\a
_diffrn_radiation_wavelength     0.71073
_diffrn_measurement_device_type
;
Oxford Diffraction Xcalibur diffractometer with Sapphire CCD
;
_diffrn_measurement_method
;
Rotation method data acquisition using omega scans.
;
_diffrn_detector_area_resol_mean     ?
_diffrn_reflns_number     6735
_diffrn_reflns_av_R_equivalents     0.0260
_diffrn_reflns_av_unetI/netI     0.0390
_diffrn_reflns_theta_min     2.617
_diffrn_reflns_theta_max     25.350
_diffrn_reflns_theta_full     25.242
_diffrn_measured_fraction_theta_max     0.998
_diffrn_measured_fraction_theta_full     0.998
_diffrn_reflns_limit_h_min     -22
_diffrn_reflns_limit_h_max     13
_diffrn_reflns_limit_k_min     -6
_diffrn_reflns_limit_k_max     2
_diffrn_reflns_limit_l_min     -21
_diffrn_reflns_limit_l_max     23
_refine_special_details     ?
_reflns_number_total     3422
_reflns_number_gt     2166
_reflns_threshold_expression     'I > 2\s(I)'
_refine_ls_structure_factor_coef     Fsqd
_refine_ls_matrix_type     full
_refine_ls_R_factor_all     0.0941
_refine_ls_R_factor_gt     0.0514
_refine_ls_wR_factor_gt     0.1176
_refine_ls_wR_factor_ref     0.1365
_refine_ls_goodness_of_fit_ref     1.024
_refine_ls_restrained_S_all     1.024
_refine_ls_number_reflns     3422
_refine_ls_number_parameters     230
_refine_ls_number_restraints     0
_refine_ls_hydrogen_treatment     mixed
_refine_ls_weighting_scheme     calc
_refine_ls_weighting_details
              'w=1/[\s^2^(Fo^2^)+(0.0561P)^2^+0.7083P] where P=(Fo^2^+2Fc^2^)/3'
_atom_sites_solution_hydrogens     mixed
_atom_sites_solution_primary     ?
_atom_sites_solution_secondary     ?
_refine_ls_shift/su_max     0.000
_refine_ls_shift/su_mean     0.000
_refine_diff_density_max     0.208
_refine_diff_density_min     -0.219
_refine_ls_extinction_method     none
_refine_ls_extinction_coef     .
loop_
    _atom_type_symbol
    _atom_type_description
    _atom_type_scat_dispersion_real
    _atom_type_scat_dispersion_imag
    _atom_type_scat_source
    'C' 'C' 0.0033 0.0016
                         'International Tables Vol C Tables 4.2.6.8 and 6.1.1.4'
    'H' 'H' 0.0000 0.0000
                         'International Tables Vol C Tables 4.2.6.8 and 6.1.1.4'
    'N' 'N' 0.0061 0.0033
                         'International Tables Vol C Tables 4.2.6.8 and 6.1.1.4'
    'O' 'O' 0.0106 0.0060
                         'International Tables Vol C Tables 4.2.6.8 and 6.1.1.4'
    'S' 'S' 0.1246 0.1234
                         'International Tables Vol C Tables 4.2.6.8 and 6.1.1.4'
_computing_data_collection
;
CrysAlis CCD (Oxford Diffraction, 2009)
;
_computing_cell_refinement
;
CrysAlis RED (Oxford Diffraction, 2009)
;
_computing_data_reduction
;
CrysAlis RED (Oxford Diffraction, 2009)
;
_computing_structure_solution
;
<i>SHELXS2013/1</i> (Sheldrick, 2008)
;
_computing_structure_refinement
;
<i>SHELXL2014/6</i> (Sheldrick, 2015)
;
_computing_molecular_graphics
;
PLATON (Spek, 2003)
;
_computing_publication_material
;
<i>SHELXL2014/6</i> (Sheldrick, 2015)
;
loop_
    _atom_site_type_symbol
    _atom_site_label
    _atom_site_fract_x
    _atom_site_fract_y
    _atom_site_fract_z
    _atom_site_U_iso_or_equiv
    _atom_site_adp_type
    _atom_site_calc_flag
    _atom_site_occupancy
    _atom_site_disorder_assembly
    _atom_site_disorder_group
    C C1 0.87009(13) 0.2262(5) 0.74497(13) 0.0464(6) Uani d 1 . .
    C C2 0.85130(16) 0.0568(6) 0.69097(15) 0.0610(8) Uani d 1 . .
    H H2 0.8189 -0.0742 0.6944 0.073 Uiso calc 1 . .
    C C3 0.88094(18) 0.0827(6) 0.63160(16) 0.0716(9) Uani d 1 . .
    H H3 0.8682 -0.0331 0.5953 0.086 Uiso calc 1 . .
    C C4 0.92855(15) 0.2738(6) 0.62451(15) 0.0640(8) Uani d 1 . .
    C C5 0.94574(15) 0.4437(6) 0.67864(16) 0.0635(8) Uani d 1 . .
    H H5 0.9775 0.5760 0.6746 0.076 Uiso calc 1 . .
    C C6 0.91734(15) 0.4236(5) 0.73839(15) 0.0579(7) Uani d 1 . .
    H H6 0.9296 0.5414 0.7742 0.070 Uiso calc 1 . .
    C C7 0.65696(15) 0.5049(5) 0.75489(14) 0.0549(7) Uani d 1 . .
    H H7 0.6648 0.6537 0.7804 0.066 Uiso calc 1 . .
    C C8 0.58859(14) 0.4736(5) 0.70327(14) 0.0497(7) Uani d 1 . .
    C C9 0.57536(16) 0.2675(5) 0.65812(16) 0.0606(8) Uani d 1 . .
    H H9 0.6120 0.1463 0.6600 0.073 Uiso calc 1 . .
    C C10 0.50985(16) 0.2394(5) 0.61123(16) 0.0603(8) Uani d 1 . .
    H H10 0.5032 0.0999 0.5818 0.072 Uiso calc 1 . .
    C C11 0.45234(15) 0.4149(5) 0.60617(14) 0.0508(7) Uani d 1 . .
    C C12 0.46593(15) 0.6186(5) 0.65168(15) 0.0570(7) Uani d 1 . .
    H H12 0.4293 0.7396 0.6503 0.068 Uiso calc 1 . .
    C C13 0.53232(15) 0.6458(5) 0.69881(15) 0.0567(7) Uani d 1 . .
    H H13 0.5392 0.7848 0.7284 0.068 Uiso calc 1 . .
    C C14 0.38983(18) 0.2897(8) 0.48900(18) 0.0869(11) Uani d 1 . .
    H H14A 0.4194 0.1377 0.4942 0.104 Uiso calc 1 . .
    H H14B 0.4156 0.4144 0.4665 0.104 Uiso calc 1 . .
    C C15 0.3168(2) 0.2351(7) 0.44174(19) 0.0947(12) Uani d 1 . .
    H H15A 0.3246 0.2074 0.3944 0.114 Uiso calc 1 . .
    H H15B 0.2970 0.0811 0.4573 0.114 Uiso calc 1 . .
    C C16 0.2620(2) 0.4358(7) 0.43997(19) 0.0892(11) Uani d 1 . .
    H H16A 0.2143 0.3791 0.4139 0.107 Uiso calc 1 . .
    H H16B 0.2767 0.5809 0.4159 0.107 Uiso calc 1 . .
    C C17 0.25546(19) 0.5082(9) 0.5121(2) 0.1010(13) Uani d 1 . .
    H H17A 0.2317 0.3727 0.5326 0.121 Uiso calc 1 . .
    H H17B 0.2239 0.6550 0.5095 0.121 Uiso calc 1 . .
    C C18 0.32853(18) 0.5650(8) 0.55932(19) 0.0931(12) Uani d 1 . .
    H H18A 0.3460 0.7256 0.5456 0.112 Uiso calc 1 . .
    H H18B 0.3210 0.5817 0.6071 0.112 Uiso calc 1 . .
    C C19 0.9621(2) 0.2953(9) 0.56057(18) 0.1048(13) Uani d 1 . .
    H H19A 1.0151 0.2897 0.5744 0.157 Uiso calc 1 . .
    H H19B 0.9474 0.4515 0.5372 0.157 Uiso calc 1 . .
    H H19C 0.9453 0.1585 0.5292 0.157 Uiso calc 1 . .
    N N1 0.76763(13) 0.3858(4) 0.81973(13) 0.0564(6) Uani d 1 . .
    H H1N 0.7786(17) 0.529(6) 0.8265(15) 0.068 Uiso d 1 . .
    N N2 0.70639(12) 0.3358(4) 0.76625(12) 0.0541(6) Uani d 1 . .
    N N3 0.38501(12) 0.3803(4) 0.55849(12) 0.0592(6) Uani d 1 . .
    O O1 0.89223(11) 0.2837(4) 0.87969(10) 0.0729(6) Uani d 1 . .
    O O2 0.80891(11) -0.0554(4) 0.82456(11) 0.0711(6) Uani d 1 . .
    S S1 0.83734(4) 0.19279(14) 0.82295(4) 0.0548(2) Uani d 1 . .
loop_
    _atom_site_aniso_label
    _atom_site_aniso_U_11
    _atom_site_aniso_U_22
    _atom_site_aniso_U_33
    _atom_site_aniso_U_12
    _atom_site_aniso_U_13
    _atom_site_aniso_U_23
    C1 0.0376(13) 0.0478(15) 0.0508(15) 0.0021(12) 0.0023(11) 0.0067(13)
    C2 0.0635(18) 0.0558(18) 0.0625(19) -0.0139(15) 0.0102(15) -0.0011(16)
    C3 0.078(2) 0.075(2) 0.0595(19) -0.0078(19) 0.0097(16) -0.0107(17)
    C4 0.0498(17) 0.081(2) 0.0595(19) 0.0021(17) 0.0074(14) 0.0110(17)
    C5 0.0476(16) 0.073(2) 0.069(2) -0.0149(15) 0.0094(15) 0.0132(17)
    C6 0.0514(16) 0.0578(17) 0.0609(18) -0.0082(14) 0.0027(14) -0.0007(15)
    C7 0.0570(17) 0.0475(16) 0.0638(18) -0.0020(15) 0.0205(14) 0.0029(14)
    C8 0.0489(16) 0.0415(15) 0.0630(17) 0.0007(13) 0.0212(13) 0.0071(13)
    C9 0.0555(18) 0.0483(18) 0.081(2) 0.0126(14) 0.0214(15) -0.0012(15)
    C10 0.0601(18) 0.0470(17) 0.075(2) 0.0066(14) 0.0166(15) -0.0100(14)
    C11 0.0536(16) 0.0468(16) 0.0575(17) 0.0041(13) 0.0244(14) 0.0025(14)
    C12 0.0540(17) 0.0523(17) 0.0678(18) 0.0154(14) 0.0196(15) -0.0018(14)
    C13 0.0601(18) 0.0447(16) 0.0673(19) 0.0057(14) 0.0178(15) -0.0046(14)
    C14 0.075(2) 0.106(3) 0.080(2) 0.018(2) 0.0142(18) -0.019(2)
    C15 0.094(3) 0.100(3) 0.082(3) 0.014(2) -0.003(2) -0.026(2)
    C16 0.080(2) 0.087(3) 0.092(3) 0.008(2) -0.004(2) -0.012(2)
    C17 0.062(2) 0.146(4) 0.092(3) 0.024(2) 0.0066(19) -0.027(3)
    C18 0.062(2) 0.120(3) 0.091(3) 0.027(2) 0.0031(18) -0.037(2)
    C19 0.096(3) 0.157(4) 0.068(2) -0.011(3) 0.034(2) 0.010(2)
    N1 0.0554(15) 0.0502(14) 0.0646(15) -0.0005(12) 0.0141(12) 0.0008(13)
    N2 0.0468(13) 0.0513(14) 0.0650(15) -0.0022(12) 0.0133(11) 0.0058(12)
    N3 0.0522(14) 0.0670(16) 0.0603(15) 0.0086(12) 0.0161(11) -0.0056(12)
    O1 0.0673(13) 0.0926(16) 0.0530(12) 0.0007(12) -0.0013(10) 0.0053(11)
    O2 0.0852(15) 0.0493(12) 0.0840(15) -0.0002(11) 0.0293(12) 0.0194(10)
    S1 0.0529(4) 0.0546(4) 0.0558(4) 0.0012(4) 0.0083(3) 0.0101(4)
_geom_special_details
;
 All esds (except the esd in the dihedral angle between two l.s. planes)
 are estimated using the full covariance matrix.  The cell esds are taken
 into account individually in the estimation of esds in distances, angles
 and torsion angles; correlations between esds in cell parameters are only
 used when they are defined by crystal symmetry.  An approximate (isotropic)
 treatment of cell esds is used for estimating esds involving l.s. planes.
;
loop_
    _geom_bond_atom_site_label_1
    _geom_bond_atom_site_label_2
    _geom_bond_site_symmetry_2
    _geom_bond_distance
    _geom_bond_publ_flag
    C1 C2 . 1.373(4) ?
    C1 C6 . 1.388(4) ?
    C1 S1 . 1.749(3) ?
    C2 C3 . 1.379(4) ?
    C2 H2 . 0.9300 ?
    C3 C4 . 1.369(4) ?
    C3 H3 . 0.9300 ?
    C4 C5 . 1.374(4) ?
    C4 C19 . 1.499(4) ?
    C5 C6 . 1.370(4) ?
    C5 H5 . 0.9300 ?
    C6 H6 . 0.9300 ?
    C7 N2 . 1.269(3) ?
    C7 C8 . 1.452(4) ?
    C7 H7 . 0.9300 ?
    C8 C13 . 1.374(4) ?
    C8 C9 . 1.395(4) ?
    C9 C10 . 1.365(4) ?
    C9 H9 . 0.9300 ?
    C10 C11 . 1.402(4) ?
    C10 H10 . 0.9300 ?
    C11 C12 . 1.389(4) ?
    C11 N3 . 1.402(3) ?
    C12 C13 . 1.379(4) ?
    C12 H12 . 0.9300 ?
    C13 H13 . 0.9300 ?
    C14 N3 . 1.452(4) ?
    C14 C15 . 1.496(4) ?
    C14 H14A . 0.9700 ?
    C14 H14B . 0.9700 ?
    C15 C16 . 1.466(5) ?
    C15 H15A . 0.9700 ?
    C15 H15B . 0.9700 ?
    C16 C17 . 1.481(5) ?
    C16 H16A . 0.9700 ?
    C16 H16B . 0.9700 ?
    C17 C18 . 1.498(4) ?
    C17 H17A . 0.9700 ?
    C17 H17B . 0.9700 ?
    C18 N3 . 1.435(4) ?
    C18 H18A . 0.9700 ?
    C18 H18B . 0.9700 ?
    C19 H19A . 0.9600 ?
    C19 H19B . 0.9600 ?
    C19 H19C . 0.9600 ?
    N1 N2 . 1.395(3) ?
    N1 S1 . 1.637(3) ?
    N1 H1N . 0.79(3) ?
    O1 S1 . 1.421(2) ?
    O2 S1 . 1.424(2) ?
loop_
    _geom_angle_atom_site_label_1
    _geom_angle_atom_site_label_2
    _geom_angle_atom_site_label_3
    _geom_angle_site_symmetry_1
    _geom_angle_site_symmetry_3
    _geom_angle
    _geom_angle_publ_flag
    C2 C1 C6 . . 119.5(3) ?
    C2 C1 S1 . . 121.1(2) ?
    C6 C1 S1 . . 119.4(2) ?
    C1 C2 C3 . . 119.4(3) ?
    C1 C2 H2 . . 120.3 ?
    C3 C2 H2 . . 120.3 ?
    C4 C3 C2 . . 122.0(3) ?
    C4 C3 H3 . . 119.0 ?
    C2 C3 H3 . . 119.0 ?
    C3 C4 C5 . . 117.7(3) ?
    C3 C4 C19 . . 121.4(3) ?
    C5 C4 C19 . . 120.9(3) ?
    C6 C5 C4 . . 121.9(3) ?
    C6 C5 H5 . . 119.1 ?
    C4 C5 H5 . . 119.1 ?
    C5 C6 C1 . . 119.5(3) ?
    C5 C6 H6 . . 120.3 ?
    C1 C6 H6 . . 120.3 ?
    N2 C7 C8 . . 122.1(3) ?
    N2 C7 H7 . . 119.0 ?
    C8 C7 H7 . . 119.0 ?
    C13 C8 C9 . . 116.9(3) ?
    C13 C8 C7 . . 120.4(3) ?
    C9 C8 C7 . . 122.7(2) ?
    C10 C9 C8 . . 121.5(3) ?
    C10 C9 H9 . . 119.2 ?
    C8 C9 H9 . . 119.2 ?
    C9 C10 C11 . . 121.9(3) ?
    C9 C10 H10 . . 119.1 ?
    C11 C10 H10 . . 119.1 ?
    C12 C11 N3 . . 122.9(2) ?
    C12 C11 C10 . . 116.1(3) ?
    N3 C11 C10 . . 121.0(3) ?
    C13 C12 C11 . . 121.7(2) ?
    C13 C12 H12 . . 119.2 ?
    C11 C12 H12 . . 119.2 ?
    C8 C13 C12 . . 121.9(3) ?
    C8 C13 H13 . . 119.0 ?
    C12 C13 H13 . . 119.0 ?
    N3 C14 C15 . . 114.6(3) ?
    N3 C14 H14A . . 108.6 ?
    C15 C14 H14A . . 108.6 ?
    N3 C14 H14B . . 108.6 ?
    C15 C14 H14B . . 108.6 ?
    H14A C14 H14B . . 107.6 ?
    C16 C15 C14 . . 113.7(3) ?
    C16 C15 H15A . . 108.8 ?
    C14 C15 H15A . . 108.8 ?
    C16 C15 H15B . . 108.8 ?
    C14 C15 H15B . . 108.8 ?
    H15A C15 H15B . . 107.7 ?
    C15 C16 C17 . . 110.9(3) ?
    C15 C16 H16A . . 109.5 ?
    C17 C16 H16A . . 109.5 ?
    C15 C16 H16B . . 109.5 ?
    C17 C16 H16B . . 109.5 ?
    H16A C16 H16B . . 108.1 ?
    C16 C17 C18 . . 113.2(3) ?
    C16 C17 H17A . . 108.9 ?
    C18 C17 H17A . . 108.9 ?
    C16 C17 H17B . . 108.9 ?
    C18 C17 H17B . . 108.9 ?
    H17A C17 H17B . . 107.7 ?
    N3 C18 C17 . . 114.8(3) ?
    N3 C18 H18A . . 108.6 ?
    C17 C18 H18A . . 108.6 ?
    N3 C18 H18B . . 108.6 ?
    C17 C18 H18B . . 108.6 ?
    H18A C18 H18B . . 107.5 ?
    C4 C19 H19A . . 109.5 ?
    C4 C19 H19B . . 109.5 ?
    H19A C19 H19B . . 109.5 ?
    C4 C19 H19C . . 109.5 ?
    H19A C19 H19C . . 109.5 ?
    H19B C19 H19C . . 109.5 ?
    N2 N1 S1 . . 114.78(19) ?
    N2 N1 H1N . . 117(2) ?
    S1 N1 H1N . . 115(2) ?
    C7 N2 N1 . . 116.0(2) ?
    C11 N3 C18 . . 116.7(2) ?
    C11 N3 C14 . . 116.3(2) ?
    C18 N3 C14 . . 114.8(2) ?
    O1 S1 O2 . . 120.42(13) ?
    O1 S1 N1 . . 104.23(13) ?
    O2 S1 N1 . . 107.07(13) ?
    O1 S1 C1 . . 108.61(12) ?
    O2 S1 C1 . . 107.88(13) ?
    N1 S1 C1 . . 108.05(12) ?
loop_
    _geom_torsion_atom_site_label_1
    _geom_torsion_atom_site_label_2
    _geom_torsion_atom_site_label_3
    _geom_torsion_atom_site_label_4
    _geom_torsion_site_symmetry_1
    _geom_torsion_site_symmetry_2
    _geom_torsion_site_symmetry_3
    _geom_torsion_site_symmetry_4
    _geom_torsion
    _geom_torsion_publ_flag
    C6 C1 C2 C3 . . . . 1.3(4) ?
    S1 C1 C2 C3 . . . . -177.0(2) ?
    C1 C2 C3 C4 . . . . -0.3(5) ?
    C2 C3 C4 C5 . . . . -0.7(4) ?
    C2 C3 C4 C19 . . . . 178.2(3) ?
    C3 C4 C5 C6 . . . . 0.7(4) ?
    C19 C4 C5 C6 . . . . -178.2(3) ?
    C4 C5 C6 C1 . . . . 0.3(4) ?
    C2 C1 C6 C5 . . . . -1.3(4) ?
    S1 C1 C6 C5 . . . . 177.1(2) ?
    N2 C7 C8 C13 . . . . 171.5(3) ?
    N2 C7 C8 C9 . . . . -6.2(4) ?
    C13 C8 C9 C10 . . . . 0.6(4) ?
    C7 C8 C9 C10 . . . . 178.4(3) ?
    C8 C9 C10 C11 . . . . -0.4(4) ?
    C9 C10 C11 C12 . . . . -0.1(4) ?
    C9 C10 C11 N3 . . . . -178.9(3) ?
    N3 C11 C12 C13 . . . . 179.0(3) ?
    C10 C11 C12 C13 . . . . 0.2(4) ?
    C9 C8 C13 C12 . . . . -0.5(4) ?
    C7 C8 C13 C12 . . . . -178.3(3) ?
    C11 C12 C13 C8 . . . . 0.1(4) ?
    N3 C14 C15 C16 . . . . 47.7(5) ?
    C14 C15 C16 C17 . . . . -51.1(5) ?
    C15 C16 C17 C18 . . . . 51.3(5) ?
    C16 C17 C18 N3 . . . . -48.4(5) ?
    C8 C7 N2 N1 . . . . -176.9(2) ?
    S1 N1 N2 C7 . . . . -168.48(19) ?
    C12 C11 N3 C18 . . . . -1.2(4) ?
    C10 C11 N3 C18 . . . . 177.5(3) ?
    C12 C11 N3 C14 . . . . 139.5(3) ?
    C10 C11 N3 C14 . . . . -41.8(4) ?
    C17 C18 N3 C11 . . . . -174.8(3) ?
    C17 C18 N3 C14 . . . . 43.9(4) ?
    C15 C14 N3 C11 . . . . 175.2(3) ?
    C15 C14 N3 C18 . . . . -43.4(4) ?
    N2 N1 S1 O1 . . . . 178.95(18) ?
    N2 N1 S1 O2 . . . . -52.4(2) ?
    N2 N1 S1 C1 . . . . 63.5(2) ?
    C2 C1 S1 O1 . . . . 146.9(2) ?
    C6 C1 S1 O1 . . . . -31.4(2) ?
    C2 C1 S1 O2 . . . . 14.9(2) ?
    C6 C1 S1 O2 . . . . -163.5(2) ?
    C2 C1 S1 N1 . . . . -100.6(2) ?
    C6 C1 S1 N1 . . . . 81.1(2) ?
loop_
    _geom_hbond_atom_site_label_D
    _geom_hbond_atom_site_label_H
    _geom_hbond_atom_site_label_A
    _geom_hbond_site_symmetry_A
    _geom_hbond_distance_DH
    _geom_hbond_distance_HA
    _geom_hbond_distance_DA
    _geom_hbond_angle_DHA
    N1 H1N O2 1_565 0.79(3) 2.29(3) 3.068(3) 170(3)
_shelx_space_group_comment
;
The symmetry employed for this shelxl refinement is uniquely defined
by the following loop, which should always be used as a source of
symmetry information in preference to the above space-group names.
They are only intended as comments.
;
_shelx_estimated_absorpt_T_min     0.914
_shelx_estimated_absorpt_T_max     0.981
_shelx_hkl_file
;
   0   0  -3-0.31317 6.10735   5
   0   0  -4 651.761 15.3363   5
   0   0  -5-6.60893 11.0664   5
   0   0  -6 2986.89 34.9550   5
   0   0   7 1.96445 8.47508   0
   0   0  -7 2.90363 11.8848   5
   0   0   8 3291.43 36.4564   0
   0   0  -8 3302.13 41.3925   5
   0   0  -9 5.37432 12.2298   5
   0   0   9 7.08660 9.64872   0
   0   0  10 599.177 19.7680   0
   0   0 -10 578.986 23.6113   5
   0   0  11 5.26714 8.40800   0
   0   0 -11-2.62408 17.1956   5
   0   0  12 892.130 25.2008   0
   0   0 -12 887.439 31.1923   5
   0   0  13 4.05824 10.0656   0
   0   0 -13 1.24290 17.2856   5
   0   0  14 3019.35 54.8266   3
   0   0  15 61.7567 21.2315   3
   0   0  16 4068.29 67.2997   3
   0   0  17 79.6157 21.7719   3
   0   0  18 341.289 29.7102   3
   0   0  19 28.6021 22.2452   3
   0   0  20 109.611 28.4911   3
   0   0  21 21.7169 21.6019   3
   0   0  22-7.44741 21.2827   3
   0   0  23 21.3172 24.6476   3
   0   0  24 58.2141 28.3719   3
   0  -1   0 5.27659 6.86160   4
   0  -1   0-2.07043 8.40552   2
   0  -1  -1 24262.5 68.6251   4
   0  -1  -1 25514.4 69.9447   2
   0  -1   1 25389.6 66.0260   2
   0  -1   1 25257.6 68.7713   4
   0  -1  -2 385.522 12.0839   4
   0  -1   2 385.820 10.6577   3
   0  -1   2 406.219 11.1709   4
   0  -1   2 396.842 11.0021   2
   0  -1  -2 371.356 12.4129   5
   0  -1  -2 377.162 11.9041   2
   0  -1   3 45.3674 9.87942   3
   0  -1  -3 36.7494 7.64403   4
   0  -1  -3 46.0174 9.20224   5
   0  -1   3 48.5108 7.28295   4
   0  -1  -4 5063.99 32.3132   4
   0  -1  -4 5042.93 42.7593   5
   0  -1   4 5173.56 40.0571   3
   0  -1   5 1805.65 26.9896   3
   0  -1  -5 1867.50 30.1008   5
   0  -1   6 3077.73 37.5888   3
   0   1  -6 3152.57 29.0601   0
   0  -1  -6 3027.58 39.7186   5
   0   1  -7 918.552 17.8749   0
   0  -1   7 895.036 23.5593   3
   0  -1  -7 898.556 25.1375   5
   0  -1  -8 765.755 24.5826   5
   0  -1   8 784.917 23.9594   3
   0   1  -8 794.920 17.9206   0
   0  -1   9 2749.67 42.7095   3
   0  -1  -9 2901.37 45.9709   5
   0   1  -9 2838.34 33.9915   0
   0  -1  10 590.174 25.5651   3
   0  -1 -10 615.640 26.9019   5
   0  -1  11 573.596 25.3892   3
   0  -1 -11 615.816 28.4922   5
   0  -1  12 647.455 28.3764   3
   0  -1 -12 647.870 29.9241   5
   0  -1  13-0.05428 17.8024   3
   0  -1 -13-12.8637 20.6469   5
   0  -1 -14 7.01447 22.4705   5
   0  -1  14 30.7399 19.2094   3
   0  -1 -15-31.8437 23.7106   5
   0  -1  15 7.13242 19.8374   3
   0  -1  16 49.0930 22.7341   3
   0   1  16 105.793 20.1404   3
   0   1  17 101.847 20.1084   3
   0  -1  17 80.6667 22.6185   3
   0  -1  18 187.888 28.1712   3
   0   1  18 195.965 24.7488   3
   0   1  19 118.643 24.7898   3
   0  -1  19 79.6586 25.3449   3
   0  -1  20 5.51394 25.4845   3
   0   1  20 44.2124 18.6824   3
   0  -1  21 22.6678 23.8393   3
   0   1  21-26.1382 24.2240   3
   0   1  22 25.3140 22.9675   3
   0  -1  22 58.6252 26.9849   3
   0  -1  23-2.97494 25.5184   3
   0   1  23-64.4869 22.1565   3
   0   1  24 76.5624 29.4119   3
   0  -2   0 1417.91 24.7697   4
   0  -2   0 1456.93 25.1654   2
   0  -2   0 1073.08 14.5869   5
   0  -2  -1 267.175 14.9397   2
   0  -2   1 272.603 14.2191   2
   0  -2  -1 258.296 10.4368   5
   0  -2   1 271.288 13.7658   4
   0  -2  -1 259.158 13.5824   4
   0  -2   1 265.620 9.83254   3
   0  -2   2 481.333 16.9482   4
   0  -2  -2 456.348 17.3985   4
   0  -2  -2 455.204 14.4191   5
   0  -2  -2 480.564 17.5555   2
   0  -2   2 510.849 13.8493   3
   0  -2   2 465.395 16.4213   2
   0  -2  -3 2.29440 11.5698   2
   0  -2   3 2.22312 9.56261   2
   0  -2   3 5.60915 9.01477   3
   0  -2  -3 1.55523 10.0297   5
   0  -2  -4 2428.16 34.6272   2
   0  -2   4 2512.15 29.9187   2
   0  -2   4 2434.49 30.8607   3
   0  -2  -4 2479.84 34.7478   5
   0  -2  -5 1493.79 29.6124   5
   0  -2   5 1442.94 26.4954   3
   0  -2  -5 1505.14 28.8850   2
   0  -2   6 16.6666 12.3164   3
   0  -2  -6 26.7422 13.8969   5
   0  -2  -7 1534.32 34.8167   5
   0  -2   7 1359.16 29.0585   3
   0  -2  -8 1189.11 32.8886   5
   0  -2   8 1136.06 28.8239   3
   0   2  -9 6.91525 7.52363   0
   0  -2   9 9.67500 14.4583   3
   0  -2  -9 19.4278 16.6911   5
   0  -2 -10 200.826 21.6844   5
   0  -2  10 171.200 19.0897   3
   0   2 -10 162.177 11.3334   0
   0  -2  11 20.5166 15.0124   3
   0   2 -11 18.3945 7.71332   0
   0  -2 -11 11.7038 18.7651   5
   0  -2  12 4.68515 15.3806   3
   0  -2 -12-16.6636 20.7083   5
   0  -2 -13 8.94658 22.4999   5
   0  -2  13-0.51796 17.7738   3
   0  -2 -14 149.068 26.3711   5
   0  -2  14 170.355 22.8521   3
   0  -2 -15 3.19418 25.3294   5
   0  -2  15 28.4009 19.4981   3
   0  -2  16 35.2965 20.4113   3
   0  -2  17 60.0822 22.8737   3
   0  -2  18 177.541 24.2613   3
   0  -2  19 13.6139 22.0134   3
   0  -2  20 88.8913 26.0957   3
   0  -2  21-20.0992 26.2517   3
   0  -2  22-4.20746 23.0365   3
   0  -3   0-9.42147 13.8329   2
   0  -3   0 0.32673 4.91438   3
   0  -3   1 135.610 15.2654   2
   0  -3   1 97.8880 7.73658   3
   0  -3  -1 126.853 16.4010   2
   0  -3  -1 93.6415 8.37049   5
   0  -3   2 936.823 25.4947   2
   0  -3  -2 866.571 25.5633   2
   0  -3   2 716.355 17.4079   3
   0  -3  -2 911.196 20.6827   5
   0  -3  -3 333.797 20.4691   2
   0  -3   3 319.222 17.2029   2
   0  -3   3 310.781 14.7053   3
   0  -3  -3 293.558 15.5563   5
   0  -3  -4 622.853 21.7341   5
   0  -3   4 694.330 20.9522   3
   0  -3  -4 625.449 23.9058   2
   0  -3   4 688.756 22.1905   2
   0  -3  -5 124.003 17.2321   2
   0  -3   5 137.618 14.0946   3
   0  -3   5 133.902 14.7593   2
   0  -3  -5 116.700 15.2773   5
   0  -3   6 234.774 16.8063   3
   0  -3  -6 211.176 18.6091   2
   0  -3  -6 233.638 17.9856   5
   0  -3   7 41.1288 13.9116   3
   0  -3  -7 49.3098 16.6139   5
   0  -3  -7 34.5214 14.9629   2
   0  -3  -8 6.64086 15.5454   5
   0  -3   8 4.92793 12.5722   3
   0  -3  -8-3.04952 16.2464   2
   0  -3   9 1027.47 30.9366   3
   0  -3  -9 1003.22 31.4798   2
   0  -3  -9 1096.97 35.6105   5
   0  -3  10 61.5538 16.5139   3
   0  -3 -10 79.3104 21.6196   5
   0  -3 -10 91.7275 16.9979   2
   0  -3  11 329.827 23.9881   3
   0  -3 -11 342.120 22.9320   2
   0  -3 -11 355.484 26.8737   5
   0  -3 -12 278.638 28.7922   5
   0  -3  12 265.161 23.1938   3
   0  -3 -12 259.091 22.0777   2
   0  -3 -13 36.2765 23.2712   5
   0  -3  13 30.0127 21.3737   3
   0  -3 -13 26.2271 17.8739   2
   0  -3 -14 19.9219 17.8023   2
   0  -3  14 20.2014 20.1734   3
   0  -3  15 5.34443 20.9106   3
   0  -3  16 101.044 22.0674   3
   0  -3  17 35.5914 19.1702   3
   0  -3  18 113.812 26.4897   3
   0  -3 -18 192.689 22.8319   2
   0  -3 -19 43.5524 23.7297   2
   0  -3  19-47.9991 20.1455   3
   0  -3  21-54.4314 23.1412   3
   0  -4   0 231.592 21.3585   2
   0  -4   1 1107.04 32.5827   2
   0  -4  -1 1130.52 34.3166   2
   0  -4   2 6.99776 16.6016   2
   0  -4  -2 5.39537 17.2809   2
   0  -4   3 528.111 24.3080   2
   0  -4  -3 523.890 25.8107   2
   0  -4  -4 6.75953 15.6736   2
   0  -4   4-3.81006 15.4224   2
   0  -4  -5 402.284 25.6446   2
   0  -4   5 412.832 22.4069   2
   0  -4  -6 17.5196 18.1305   2
   0  -4  -7 822.954 32.4567   2
   0  -4  -8 389.033 26.9945   2
   0  -4  -9 394.495 27.8234   2
   0  -4 -10 14.8037 19.5735   2
   0  -4  11-6.79278 16.8801   3
   0  -4 -11-0.52691 19.9499   2
   0  -4  12 60.8306 22.3776   3
   0  -4 -12 73.3576 22.6872   2
   0  -4 -13 1000.72 37.8927   2
   0  -4  13 1002.75 39.3074   3
   0  -4  14 2.63334 19.1518   3
   0  -4 -14 12.0727 20.8892   2
   0  -4 -15 114.187 21.1365   2
   0  -4  15 98.3542 18.8068   3
   0  -4  16 20.3145 20.6425   3
   0  -4 -16 17.7051 20.9052   2
   0  -4  17 16.2486 20.4292   3
   0  -4 -17 51.7080 24.5738   2
   0  -4  18 50.0950 20.4539   3
   0  -4 -18-1.07471 21.5580   2
   0  -4 -19 18.3942 22.8187   2
   0  -4  19 26.7230 23.1035   3
   0  -4  20-9.25746 29.2679   3
   0  -4 -20-8.25898 22.6669   2
   0  -5   0-0.31092 17.0181   2
   0  -5  -1 9.16541 19.5376   2
   0  -5   1-11.7337 17.6714   2
   0  -5  -2 801.932 34.8220   2
   0  -5   2 803.193 33.6037   2
   0  -5   3 282.064 25.5834   2
   0  -5  -3 339.903 27.9866   2
   0  -5   4 1384.81 41.2231   2
   0  -5  -4 1409.46 43.9818   2
   0  -5  -5 427.730 27.9543   2
   0  -5   5 453.501 28.3084   2
   0  -5  -6 36.5218 22.7576   2
   0  -5  -7 79.1285 20.9878   2
   0  -5  -8-11.2399 21.7776   2
   0  -5  -9 260.942 27.6560   2
   0  -5 -10 8.82676 20.0670   2
   0  -5 -11 353.037 31.6384   2
   0  -5 -12 217.703 27.3522   2
   0  -5 -13-16.9231 17.8429   2
   0  -5 -14 10.6867 22.2378   2
   0  -5 -15-13.8386 19.0194   2
   0  -5 -16 57.0079 22.0271   2
   0  -6   0 21.8167 19.3217   2
   0  -6  -1 18.8068 18.7090   2
   0  -6   1-10.4081 18.4656   2
   0  -6   2 18.9688 19.6876   2
   0  -6  -2 64.5750 19.8521   2
   0  -6  -3 34.2286 23.2784   2
   0  -6   3-37.6277 19.1076   2
   0  -6  -4 132.251 26.8932   2
   0  -6   4 79.9001 19.0062   2
   0  -6  -5 21.5231 21.0487   2
   0  -6   5-33.5036 17.0589   2
   0  -6  -6 15.2650 22.3629   2
   0  -6  -7-20.8145 18.8676   2
   0  -6  -8 50.5655 21.3284   2
   0  -6  -9-27.7819 22.1880   2
   0  -6 -10 18.9184 21.8692   2
  -1   0  24 177.453 31.7524   3
  -1   0  23 26.1424 25.0783   3
  -1   0  22 34.3188 27.5613   3
  -1   0  21 28.2587 25.9877   3
  -1   0  20 790.183 40.6804   3
  -1   0  19 10.4143 21.6280   3
  -1   0  18 355.860 30.4762   3
  -1   0  17-5.24371 21.1579   3
  -1   0  16 35.9407 21.2876   3
  -1   0  15 1.41615 19.8693   3
  -1   0  14 211.606 22.5735   3
  -1   0  14 151.020 14.2462   0
  -1   0  13 11.2260 8.96395   0
  -1   0  13 12.8399 14.7848   3
  -1   0  12 1527.81 36.6801   3
  -1   0  12 1411.68 29.3407   0
  -1   0  11 16.9968 10.3857   0
  -1   0  11 16.4620 15.9838   3
  -1   0  10 2951.78 37.3775   0
  -1   0  10 2994.16 44.6575   3
  -1   0   9 10.4846 15.3182   3
  -1   0   8 1111.98 26.2226   3
  -1   0   7-2.34552 11.9135   3
  -1   0   6 2604.02 32.5441   3
  -1   0   5-10.9603 11.7189   3
  -1   0   4 16554.8 61.0739   3
  -1   0   3-0.26439 7.58030   3
  -1   0  -2 23619.2 225.676   0
   1   0   2 22996.0 220.975   0
  -1   0  -3 3.82416 7.49048   5
   1   0   3-1.29031 7.98413   0
   1   0   4 3753.23 30.3399   0
  -1   0  -4 3866.71 32.9918   5
  -1   0  -5 5.61249 11.5458   5
   1   0   5 0.24345 7.82437   0
  -1   0  -6 39.7617 12.5974   5
   1   0   6 37.8141 9.56355   0
  -1   0  -7 5.41906 11.5832   5
   1   0   7 1.52251 8.50404   0
  -1   0  -8 1134.05 27.0278   5
   1   0   8 1128.51 23.9173   0
  -1   0  -9 1.34829 13.8506   5
   1   0   9 1.45179 9.87363   0
   1   0  10 723.771 21.7934   0
  -1   0 -10 739.220 26.5073   5
   1   0  11 7.94144 10.5559   0
  -1   0 -11-0.56931 14.5554   5
   1   0  12 368.248 19.0085   0
  -1   0 -12 381.496 24.3700   5
  -1   0 -13 3.99899 19.1142   5
  -1   0 -14 2510.08 51.3833   5
  -1   0 -15 41.2424 23.5562   5
  -1   0 -16 3944.77 67.9236   5
   1   0  17 101.833 23.1769   3
   1   0  18 527.557 34.7142   3
   1   0  19-5.15321 23.4556   3
   1   0  20 477.346 33.2184   3
   1   0  21 49.4032 27.2790   3
   1   0  22 382.783 33.3813   3
   1   0  23 9.51102 21.3128   3
  -1   1  24-28.3167 24.0701   3
  -1  -1  23 54.8950 21.4694   3
  -1   1  23 122.719 25.8483   3
  -1  -1  22 158.459 26.7602   3
  -1   1  22 106.867 25.8851   3
  -1   1  21 10.7610 21.1095   3
  -1  -1  21-13.3655 20.5905   3
  -1   1  20 327.117 26.7693   3
  -1  -1  20 331.189 30.6938   3
  -1  -1  19 72.7170 23.2927   3
  -1   1  19 64.0489 21.2473   3
  -1   1  18 0.85613 19.7096   3
  -1  -1  18-1.90661 21.9383   3
  -1  -1  17 199.405 25.7656   3
  -1   1  17 233.749 24.6654   3
  -1   1  16 1216.84 39.0396   3
  -1  -1  16 1054.53 38.6721   3
  -1   1  15 666.998 29.4547   3
  -1  -1  15 601.713 32.1552   3
  -1  -1  14 1281.55 39.0818   3
  -1   1  14 1362.51 37.2331   3
  -1  -1  13 272.051 23.6035   3
  -1   1  13 302.163 20.6042   3
  -1  -1  12 78.6098 17.8978   3
  -1  -1  11 432.638 23.2685   3
   1  -1 -11 486.561 26.3942   5
   1  -1 -10 175.567 18.7945   5
  -1  -1  10 169.866 18.0861   3
  -1  -1   9 1034.40 27.5779   3
   1  -1  -9 1042.07 29.9638   5
  -1  -1   8 636.760 23.0125   3
   1   1  -8 655.020 15.3136   0
   1  -1  -8 634.192 23.7796   5
   1  -1  -8 614.914 12.7895   4
   1  -1  -7 4398.40 31.4282   4
   1   1  -7 4520.91 33.6476   0
  -1  -1   7 4373.65 46.7175   3
   1  -1  -7 4537.14 50.2867   5
   1   1  -6 9851.39 44.8808   0
   1  -1  -6 9718.28 45.4860   4
  -1  -1   6 9513.36 62.4065   3
   1  -1  -6 9480.44 66.7734   5
   1  -1  -5 846.002 22.3556   5
  -1  -1   5 759.627 18.3688   3
   1  -1  -5 792.246 14.5381   4
   1  -1  -4 603.902 17.5150   5
   1  -1  -4 557.817 13.3629   4
  -1  -1   4 565.855 17.5083   3
   1  -1  -3 9692.05 51.1421   5
  -1  -1   3 9553.16 49.2476   3
   1  -1  -3 9664.92 45.2284   4
   1  -1  -2 27833.8 74.6454   4
  -1  -1   2 28393.0 75.0773   3
  -1  -1   2 28347.7 73.0295   2
  -1  -1   1 5066.74 31.7419   2
   1  -1  -1 5041.76 32.6189   4
  -1  -1   1 5084.40 29.5166   3
   1  -1   0 20238.4 58.4623   2
   1  -1   0 20583.9 64.0349   4
  -1  -1   0 20619.1 64.4832   2
  -1  -1  -1 3269.02 25.3311   5
   1  -1   1 3293.38 23.6853   2
   1  -1   1 3339.31 26.3238   4
  -1  -1  -1 3269.79 27.8004   2
   1  -1   2 16088.2 48.5445   2
  -1  -1  -2 15651.1 61.7787   5
   1  -1   2 15993.6 54.4979   4
  -1  -1  -2 15517.0 59.2597   2
   1  -1   3 3323.70 25.3153   4
  -1  -1  -3 3251.54 32.8606   5
  -1  -1  -3 3170.94 29.3593   2
   1  -1   4 2787.56 23.0612   4
  -1  -1  -4 3313.28 35.9434   5
   1  -1   5 5414.30 30.8450   4
  -1  -1  -5 5245.76 48.1045   5
  -1   1  -5 5356.99 34.3931   5
  -1  -1  -6 296.899 17.6098   5
   1  -1   6 320.913 8.80902   4
  -1   1  -6 304.851 12.1100   0
  -1   1  -6 288.584 11.8633   5
   1  -1   7 2377.01 20.0729   4
  -1   1  -7 2317.12 29.1036   5
  -1  -1  -7 2326.03 37.5572   5
  -1   1  -7 2462.75 29.9889   0
  -1  -1  -8 218.468 17.8820   5
  -1   1  -8 214.369 11.7459   0
  -1   1  -8 217.662 13.2498   5
  -1   1  -9 41.7072 9.97363   0
  -1  -1  -9 22.6415 16.6087   5
  -1   1  -9 25.6803 10.6563   5
  -1  -1 -10 838.943 30.1109   5
  -1   1 -10 835.394 22.2882   0
  -1   1 -10 817.989 23.4585   5
  -1  -1 -11 20.0758 16.7627   5
  -1   1 -11 6.43519 11.7204   5
  -1   1 -12 2216.88 40.3519   5
  -1  -1 -12 2458.89 50.7212   5
  -1  -1 -13 104.006 22.0808   5
   1  -1  13 123.171 21.6814   3
  -1   1 -13 90.5014 16.3567   5
   1  -1  14 1038.43 37.3449   3
  -1  -1 -14 1077.02 40.0242   5
   1  -1  15 236.595 25.7199   3
  -1  -1 -15 265.661 28.2828   5
  -1  -1 -16-1.74903 26.1878   5
   1  -1  16 44.2757 24.3292   3
  -1  -1 -17 154.194 27.9649   5
   1  -1  17 210.656 28.0825   3
   1  -1  18 29.7544 23.1618   3
   1   1  18 0.84038 20.3732   3
   1  -1  19 205.903 27.8350   3
   1   1  19 250.432 29.2767   3
   1   1  20 88.6637 24.4543   3
   1  -1  20 95.5309 23.0742   3
   1   1  21-33.4695 20.7724   3
   1  -1  21 27.5903 23.8245   3
   1  -1  22 17.6226 26.6022   3
   1   1  22 23.6119 23.5893   3
   1  -1  23 10.6935 28.0060   3
   1   1  23-3.97233 27.6208   3
   1   1  24-4.43734 26.6108   3
  -1  -2  22 66.2306 25.6578   3
  -1  -2  21 1.57341 24.0347   3
  -1  -2  20 34.2024 19.1556   3
  -1  -2  19 12.8608 23.4381   3
  -1  -2  18 28.9249 22.8276   3
  -1  -2  17 8.50603 23.4424   3
  -1  -2  16 26.7644 19.2094   3
  -1  -2  15 3.21990 21.1494   3
  -1   2  15 28.4226 15.6489   3
  -1  -2  14 224.021 24.3120   3
  -1   2  14 263.279 20.7520   3
  -1   2  13-0.04504 14.2425   3
  -1  -2  13 2.89917 16.0760   3
  -1  -2  12-3.05457 16.5691   3
  -1  -2  11 48.5849 17.3005   3
   1  -2 -11 61.9498 18.5499   5
  -1  -2  10 176.787 18.2807   3
   1  -2 -10 208.106 20.8738   5
   1   2 -10 197.889 11.1828   0
   1   2  -9 15.2237 7.09386   0
  -1  -2   9 9.49823 13.7736   3
   1  -2  -9 11.0306 16.3795   5
  -1  -2   8 54.3084 13.7691   3
   1  -2  -8 64.0115 15.7125   5
  -1  -2   7 490.918 21.0006   3
   1  -2  -7 431.016 15.6121   4
   1  -2  -7 450.380 20.8823   5
   1  -2  -6 1170.14 28.0758   5
  -1  -2   6 1176.98 26.6867   3
   1  -2  -6 1168.95 23.5204   4
   1  -2  -5 29.7557 11.1943   4
  -1  -2   5 37.1327 11.8469   3
   1  -2  -5 32.4904 12.2096   5
   1  -2  -4 2286.12 31.8187   4
  -1  -2   4 2369.08 32.0098   3
   1  -2  -4 2285.31 32.6201   5
  -1  -2   4 2353.44 30.3092   2
   1  -2  -3 80.9778 11.0192   4
   1  -2  -3 82.5029 13.1346   2
  -1  -2   3 61.6048 10.4724   2
  -1  -2   3 62.5310 10.4488   3
   1  -2  -2 196.887 14.4545   4
  -1  -2   2 241.480 14.6828   2
  -1  -2   2 219.674 11.1602   3
   1  -2  -2 238.122 14.2928   2
   1  -2  -1 111.703 11.2826   4
  -1  -2   1 128.049 11.9714   2
   1  -2  -1 123.109 12.2920   2
  -1  -2   1 92.6627 5.49346   5
  -1  -2   1 112.014 9.26639   3
   1  -2   0 31.3997 11.1393   2
   1  -2   0 29.7727 10.9493   4
  -1  -2   0 37.9631 7.11332   3
  -1  -2   0 46.6513 6.84720   5
  -1  -2   0 23.8685 11.1301   2
  -1  -2  -1 2034.26 30.0042   2
   1  -2   1 2056.54 20.4760   3
  -1  -2  -1 1965.07 24.4152   5
   1  -2   1 1947.24 28.3747   4
  -1  -2  -1 1941.58 20.8462   3
   1  -2   1 1984.44 27.3560   2
  -1  -2  -2 330.681 16.7276   2
  -1  -2  -2 319.348 10.0700   3
   1  -2   2 346.141 15.3023   4
  -1  -2  -2 344.772 13.6892   5
   1  -2   2 349.348 11.6014   3
   1  -2   2 349.854 14.3775   2
   1  -2   3 820.085 19.3957   4
   1  -2   3 777.865 17.7358   2
  -1  -2  -3 801.868 20.2409   5
  -1  -2  -3 777.529 21.2505   2
   1  -2   3 823.944 17.4259   3
   1  -2   4 1785.66 26.8338   4
  -1  -2  -4 1739.54 29.8470   2
   1  -2   4 1760.12 24.6592   2
  -1  -2  -4 1795.68 30.7302   5
   1  -2   4 1722.47 26.2515   3
   1  -2   5 80.5379 11.7388   3
  -1  -2  -5 80.4071 14.0898   5
  -1  -2  -5 84.8118 12.6709   2
   1  -2   5 95.3027 10.6061   4
  -1  -2  -6 1259.69 29.5504   5
  -1  -2  -6 1279.38 27.5500   2
   1  -2   6 1232.07 26.9226   3
   1  -2   6 1330.66 23.2421   4
   1  -2   7 52.3551 8.59565   4
   1  -2   7 46.6768 13.0861   3
  -1  -2  -7 45.0778 11.7714   2
  -1  -2  -7 53.6051 15.7204   5
  -1  -2  -8 423.796 22.5031   5
   1  -2   8 376.103 20.1063   3
   1  -2   9 342.867 20.1615   3
  -1  -2  -9 383.437 24.3888   5
  -1   2  -9 341.873 14.9180   0
  -1  -2 -10 22.9626 17.9597   5
   1  -2  10 19.2699 15.8951   3
  -1   2 -10 11.4849 8.63648   0
  -1   2 -11 142.365 12.4187   0
  -1  -2 -11 152.463 21.7380   5
   1  -2  11 144.885 18.5079   3
  -1  -2 -12 443.882 29.1639   5
  -1   2 -12 278.296 14.2632   0
   1  -2  12 396.169 24.2240   3
  -1  -2 -13 17.9760 22.1766   5
   1  -2  13 31.7396 18.5356   3
   1  -2  14-19.6754 19.9552   3
  -1  -2 -14 12.4308 21.6025   5
  -1  -2 -15 124.139 29.4818   5
   1  -2  15 173.520 23.0379   3
   1  -2  16 278.550 26.5331   3
  -1  -2 -16 314.740 32.4563   5
   1  -2  17 15.4552 23.3488   3
  -1  -2 -17-0.09090 24.0588   5
   1  -2  18 26.8804 24.5360   3
   1  -2  19 45.6091 22.2009   3
   1  -2  20-6.66940 19.2412   3
   1  -2  21 29.0883 19.2153   3
   1  -2  22-9.32606 20.7397   3
  -1  -3  21 8.66823 25.0787   3
  -1  -3  20 12.9351 21.3133   3
  -1  -3  19-6.05526 24.1048   3
  -1  -3  18 0.62409 21.4509   3
  -1  -3  17-2.26581 20.0017   3
  -1  -3  16 19.4873 22.5113   3
  -1  -3  15 184.446 25.0008   3
  -1  -3  14 282.699 26.0764   3
  -1  -3  13 6.36847 18.1764   3
  -1  -3  12 53.3765 20.3829   3
  -1  -3  11 33.7722 17.9236   3
  -1  -3  10-4.51064 15.3680   3
   1  -3  -9 148.116 17.9892   2
  -1  -3   9 153.973 19.2439   3
   1  -3  -8 397.865 22.9454   2
  -1  -3   8 426.075 22.1957   3
   1  -3  -7 9.91206 14.4456   2
  -1  -3   7 7.94992 13.0413   3
   1  -3  -6 99.0116 15.8538   2
  -1  -3   6 105.848 14.4620   3
  -1  -3   5 80.2067 13.4258   3
   1  -3  -5 91.2060 14.2238   4
   1  -3  -5 81.0357 14.9214   2
  -1  -3   5 82.2438 13.6053   2
   1  -3  -4 1073.25 27.9664   4
  -1  -3   4 1175.21 26.3620   3
   1  -3  -4 1099.66 29.4933   2
  -1  -3   4 1160.08 28.0438   2
   1  -3  -3 131.510 16.5113   4
  -1  -3   3 162.490 13.2053   3
   1  -3  -3 143.697 16.4449   2
  -1  -3   3 158.454 16.4954   2
  -1  -3   2 1806.94 28.3214   3
   1  -3  -2 1808.30 34.7689   2
   1  -3  -2 1758.56 34.6287   4
  -1  -3   2 1762.89 33.6379   2
  -1  -3   1 24.8531 14.3406   2
  -1  -3   1 34.3619 7.94915   3
   1  -3  -1 25.3960 13.8707   2
  -1  -3   1 15.6014 4.58221   5
   1  -3  -1 22.0230 14.3069   4
   1  -3   0 509.584 21.0804   2
  -1  -3   0 360.309 11.8187   5
  -1  -3   0 353.933 11.6305   3
   1  -3   0 533.244 22.1282   4
  -1  -3   0 506.075 22.0967   2
  -1  -3  -1 149.536 10.0966   5
   1  -3   1 261.609 16.6714   2
   1  -3   1 234.132 17.5896   4
  -1  -3  -1 157.104 8.14290   3
   1  -3   1 144.153 8.26355   3
  -1  -3  -1 230.490 18.2273   2
   1  -3   2 618.432 15.4637   3
  -1  -3  -2 543.054 12.7549   3
  -1  -3  -2 816.840 20.7168   5
  -1  -3  -2 848.716 26.1348   2
   1  -3   2 870.910 24.5443   2
   1  -3   2 849.976 25.1405   4
   1  -3   3 4.56792 12.0221   2
  -1  -3  -3 1.61371 11.9848   5
   1  -3   3 4.13387 13.1112   4
   1  -3   3 3.84046 7.72142   3
  -1  -3  -3-2.37558 13.8047   2
   1  -3   4 4300.25 50.0850   4
  -1  -3  -4 4327.27 50.5576   5
   1  -3   4 4317.81 47.9380   2
   1  -3   4 4310.05 45.3431   3
  -1  -3  -4 4230.92 53.5411   2
  -1  -3  -5 18.2950 15.8668   2
   1  -3   5 18.7758 11.5975   2
   1  -3   5 29.1998 11.9912   3
  -1  -3  -5 30.4723 14.7225   5
  -1  -3  -6 80.8092 17.2625   2
  -1  -3  -6 74.3004 16.2204   5
   1  -3   6 92.5633 13.5989   3
   1  -3   7 536.331 22.1350   3
  -1  -3  -7 539.188 25.2304   2
  -1  -3  -7 573.053 25.3129   5
  -1  -3  -8 260.777 21.9783   5
  -1  -3  -8 242.937 19.6778   2
   1  -3   8 233.776 17.9487   3
  -1  -3  -9 29.8607 15.1150   2
   1  -3   9 48.8842 8.53952   3
  -1  -3  -9 36.6537 16.8787   5
   1  -3  10 215.530 19.6460   3
  -1  -3 -10 224.039 22.8672   5
  -1  -3 -10 197.040 18.7066   2
  -1  -3 -11 295.504 26.0189   5
   1  -3  11 323.242 23.8326   3
  -1  -3 -11 353.449 23.1391   2
   1  -3  12 125.075 20.3710   3
  -1  -3 -12 164.015 25.0252   5
  -1  -3 -12 142.996 19.9128   2
  -1  -3 -13 125.392 24.1627   5
  -1  -3 -13 164.186 20.9324   2
   1  -3  13 134.015 20.5627   3
  -1  -3 -14 55.3300 18.1956   2
   1  -3  14 22.9746 19.8258   3
  -1  -3 -14 50.9401 24.5735   5
  -1  -3 -15 104.674 28.9684   5
  -1  -3 -15 180.719 20.3947   2
   1  -3  15 130.165 24.3688   3
   1  -3  16 16.1393 18.6140   3
  -1  -3 -16 12.7463 27.9761   5
  -1  -3 -16 37.8356 17.3227   2
   1  -3  17 1.47444 22.0760   3
  -1  -3 -17 31.1996 18.7423   2
   1  -3  18 108.770 22.1871   3
  -1  -3 -18 99.2749 20.9988   2
   1  -3  19-15.5470 25.4805   3
   1  -3  20 18.2141 23.8876   3
   1  -3  21 42.0899 23.3655   3
   1  -4 -20-56.1828 25.1605   2
  -1  -4  20-14.9306 28.8468   3
   1  -4 -19 76.7447 25.1202   2
  -1  -4  19 55.1459 27.4762   3
  -1  -4  18 29.7544 24.5145   3
   1  -4 -18 18.2868 22.6105   2
  -1  -4  17 57.5297 22.8641   3
   1  -4 -17 142.302 24.5402   2
  -1  -4  16-46.6599 21.1780   3
   1  -4 -16-6.44916 22.6211   2
   1  -4 -15-3.61666 19.4860   2
  -1  -4  15 1.16674 20.2531   3
   1  -4 -14 35.8867 19.8139   2
  -1  -4  14 18.2329 21.1312   3
   1  -4 -13 862.718 37.8961   2
  -1  -4  13 753.707 35.1043   3
  -1  -4  12 3.42614 20.6813   3
   1  -4 -12 26.1249 19.0718   2
  -1  -4  11 1847.82 47.1241   3
   1  -4 -11 2131.36 49.7167   2
   1  -4 -10 22.1954 19.2357   2
  -1  -4  10 20.3282 15.0123   3
   1  -4  -9 868.269 33.9670   2
   1  -4  -8-3.76108 17.6201   2
   1  -4  -7 110.365 22.3636   2
   1  -4  -6 199.992 22.1394   2
   1  -4  -5 185.506 20.8566   2
  -1  -4   5 183.109 19.2016   2
  -1  -4   4 4.55306 16.7013   2
   1  -4  -4 20.8003 17.4703   2
  -1  -4   3 152.862 18.5870   2
   1  -4  -3 117.967 18.4301   2
  -1  -4   2 99.2689 19.3215   2
   1  -4  -2 117.309 18.6340   2
  -1  -4   1 41.0201 16.5150   2
   1  -4  -1 29.4412 16.9254   2
  -1  -4   0 135.903 18.7948   2
   1  -4   0 121.837 19.0498   2
  -1  -4  -1 764.865 29.2116   2
   1  -4   1 792.370 28.2206   2
  -1  -4  -2 134.057 21.6225   2
   1  -4   2 144.054 19.0065   2
   1  -4   3 2844.70 47.5048   2
  -1  -4  -3 2941.73 52.7661   2
   1  -4   4 52.2066 16.1939   2
  -1  -4  -4 62.5601 19.4562   2
   1  -4   5 293.564 21.3083   2
  -1  -4  -5 280.754 23.9410   2
   1  -4   6 194.460 17.9474   2
  -1  -4  -6 193.685 23.2915   2
  -1  -4  -6 128.445 16.4784   5
  -1  -4  -7 288.467 20.7833   5
  -1  -4  -7 457.703 28.2950   2
  -1  -4  -8 69.7871 20.0144   2
  -1  -4  -8 68.0348 19.7393   5
  -1  -4  -9 923.593 34.7613   2
  -1  -4  -9 921.459 35.7555   5
  -1  -4 -10 96.6387 22.9273   5
  -1  -4 -10 85.7733 20.4708   2
  -1  -4 -11 5.44002 18.3525   2
  -1  -4 -11 13.9198 24.7620   5
   1  -4  12-0.33743 15.0324   3
  -1  -4 -12 4.01394 20.7178   5
  -1  -4 -12 36.3506 17.3245   2
  -1  -4 -13 3.34795 19.8340   2
   1  -4  13 39.0319 19.1135   3
  -1  -4 -14 15.6034 20.7253   2
   1  -4  14 66.4900 20.5369   3
   1  -4  15 42.3253 20.4665   3
  -1  -4 -15 81.3836 23.5165   2
  -1  -4 -16 8.03207 18.9086   2
   1  -4  16 12.5027 21.1477   3
  -1  -4 -17 6.94423 18.8431   2
   1  -4  17 13.2529 21.8746   3
   1  -4  18-27.4823 25.2226   3
  -1  -4 -18 16.8645 20.1498   2
  -1  -4 -19 11.9204 24.6673   2
   1  -5 -16-13.0822 21.9168   2
   1  -5 -15 18.1833 18.9258   2
   1  -5 -14-13.7815 21.4422   2
   1  -5 -13 61.0154 18.1720   2
   1  -5 -12 77.0625 23.2815   2
   1  -5 -11-10.2573 22.9742   2
   1  -5 -10 24.2129 22.4061   2
   1  -5  -9 305.294 28.5982   2
   1  -5  -8 103.190 23.2815   2
   1  -5  -7 391.259 28.1403   2
   1  -5  -6 37.7326 21.4234   2
  -1  -5   5 199.916 22.4206   2
   1  -5  -5 196.064 22.7701   2
  -1  -5   4 8.99617 19.3371   2
   1  -5  -4-6.91781 19.7123   2
  -1  -5   3 228.244 23.3712   2
   1  -5  -3 240.278 25.3705   2
   1  -5  -2 26.2767 18.4736   2
  -1  -5   2 21.8910 18.3090   2
   1  -5  -1 290.061 25.2234   2
  -1  -5   1 300.864 24.1321   2
   1  -5   0 18.0699 15.5074   2
  -1  -5   0-3.88539 19.8463   2
   1  -5   1 18.0076 17.6634   2
  -1  -5  -1 11.4304 19.7712   2
   1  -5   2-1.31640 19.9765   2
  -1  -5  -2 10.4261 20.4474   2
   1  -5   3 23.1423 17.8231   2
  -1  -5  -3 40.0548 21.8082   2
   1  -5   4 23.7712 16.1632   2
  -1  -5  -4 19.5675 20.3905   2
  -1  -5  -5 39.0303 19.9122   2
   1  -5   5 48.4412 18.2429   2
  -1  -5  -6 44.7082 22.6966   2
   1  -5   6 76.3610 17.2440   2
  -1  -5  -7 191.106 22.5223   2
  -1  -5  -8-10.0216 22.1516   2
  -1  -5  -9-13.1487 21.7566   2
  -1  -5 -10 26.9119 22.4053   2
  -1  -5 -11 73.7337 24.8861   2
  -1  -5 -12 5.15464 21.6954   2
  -1  -5 -13 200.571 25.1046   2
  -1  -5 -14 28.0036 22.5895   2
  -1  -5 -15 43.8483 19.6499   2
  -1  -5 -16 39.4680 22.3254   2
   1  -6 -10-44.3069 19.5840   2
   1  -6  -9 52.8211 18.0552   2
   1  -6  -8-51.0698 20.2382   2
   1  -6  -7 59.1797 23.8686   2
   1  -6  -6 21.9323 20.1213   2
   1  -6  -5 127.820 24.5359   2
  -1  -6   5 144.471 23.5447   2
   1  -6  -4 204.679 26.3357   2
  -1  -6   4 287.952 24.9774   2
   1  -6  -3-0.32347 21.5710   2
  -1  -6   3 64.3297 22.6960   2
  -1  -6   2 198.624 22.1942   2
   1  -6  -2 140.420 24.9395   2
  -1  -6   1 3.06977 21.9121   2
   1  -6  -1 6.84442 20.8309   2
  -1  -6   0 10.4660 21.3335   2
   1  -6   0 8.70862 16.3107   2
  -1  -6  -1 115.922 24.6586   2
   1  -6   1 209.857 22.6773   2
  -1  -6  -2-5.90000 23.4653   2
   1  -6   2 55.4598 21.0446   2
   1  -6   3 207.355 23.3959   2
  -1  -6  -3 221.627 27.1822   2
  -1  -6  -4 65.1889 21.2259   2
   1  -6   4 91.0667 18.4463   2
  -1  -6  -5-26.1686 23.2100   2
  -1  -6  -6 17.1890 20.1884   2
  -1  -6  -7 10.9744 20.3250   2
  -1  -6  -8-12.7037 22.5286   2
  -1  -6  -9 21.9769 23.2670   2
  -1  -6 -10 34.9832 22.5387   2
  -2   0  24 26.8394 30.1540   3
  -2   0  23 42.6185 27.6303   3
  -2   0  22 704.177 40.4067   3
  -2   0  21-20.8692 23.2002   3
  -2   0  20 591.502 35.8897   3
  -2   0  19 19.0167 22.7115   3
  -2   0  18-4.88435 20.7226   3
  -2   0  17 5.21714 17.6774   3
  -2   0  16 261.815 25.0448   3
  -2   0  15 2.71289 18.4957   3
  -2   0  14 616.185 28.1763   3
  -2   0  14 436.339 18.6086   0
  -2   0  13-11.8568 17.1966   3
  -2   0  13 1.07263 8.98707   0
  -2   0  12 477.067 24.0402   3
  -2   0  12 481.965 17.9474   0
  -2   0  11 6.25043 13.3620   3
  -2   0  10 1104.02 28.9872   3
  -2   0   9-4.33355 14.4350   3
  -2   0   8 12979.7 77.7052   3
  -2   0   7-3.66774 11.3526   3
  -2   0   6 781.752 19.4074   3
  -2   0   5 7.73564 10.8454   3
  -2   0   4 55897.9 455.677   3
  -2   0   4 58555.1 442.262   1
  -2   0   3-2.79399 7.27524   1
  -2   0   3 3.28836 8.50263   3
   2   0   1 40.8292 6.18676   0
  -2   0  -1 40.0952 7.04390   0
  -2   0  -2 725.622 14.6345   5
  -2   0  -2 672.208 13.6874   0
   2   0   2 713.364 13.4279   0
  -2   0  -3-0.69743 10.2252   5
  -2   0  -3-0.72437 7.20343   0
   2   0   3-1.59151 8.33949   0
  -2   0  -4 5.27666 9.10031   0
  -2   0  -4 6.85970 8.61425   5
   2   0   4 9.34178 9.52386   0
   2   0   5 4.53388 9.41553   0
  -2   0  -5 5.56234 11.8076   5
  -2   0  -6 1038.60 22.9084   5
   2   0   6 1040.39 21.3820   0
  -2   0  -7 4.51807 12.1324   5
   2   0   7-1.52098 9.53075   0
   2   0   8 185.995 13.9258   0
  -2   0  -8 195.034 15.9343   5
   2   0   9 6.69070 8.72649   0
  -2   0  -9-0.84739 14.2921   5
   2   0  10 3560.43 46.1152   0
  -2   0 -10 3663.18 50.8477   5
   2   0  11 7.92835 12.9431   0
  -2   0 -11-5.80827 15.8966   5
  -2   0 -12 8540.13 83.4168   5
  -2   0 -13 8.55058 18.6647   5
  -2   0 -14 135.666 20.5045   5
  -2   0 -15-14.4649 20.9764   5
  -2   0 -16 77.4842 25.3283   5
  -2   0 -17 2.44089 23.0077   5
  -2   0 -18-0.31626 19.8014   5
   2   0  19 19.4803 22.2859   3
   2   0  20 18.1122 22.7447   3
   2   0  21 23.3148 24.1532   3
   2   0  22 37.7614 29.8172   3
   2   0  23-26.0168 23.3006   3
  -2   1  25 22.5097 30.7913   3
  -2   1  24 32.9781 28.2361   3
  -2  -1  23 24.8570 25.6046   3
  -2   1  23 10.7636 24.3884   3
  -2  -1  22 44.8620 27.8739   3
  -2   1  22-38.2813 21.5721   3
  -2  -1  21 16.5640 24.8642   3
  -2   1  21 54.8962 22.4451   3
  -2   1  20 103.956 22.4466   3
  -2  -1  20 99.6655 23.7754   3
  -2  -1  19 20.1528 23.3885   3
  -2   1  19 36.7314 19.0173   3
  -2   1  18 566.323 31.2997   3
  -2  -1  18 508.331 32.3502   3
  -2   1  17 130.579 21.7533   3
  -2  -1  17 105.901 21.6302   3
  -2   1  16 133.792 21.1599   3
  -2  -1  16 150.778 25.1678   3
  -2  -1  15 78.6366 21.5775   3
  -2   1  15 83.0208 19.9179   3
  -2  -1  14 893.639 33.7735   3
  -2   1  14 938.032 30.8962   3
  -2   1  13 69.4434 15.1669   3
  -2  -1  13 65.9788 18.9763   3
  -2   1  12-4.96266 13.7191   3
  -2  -1  12 3.28448 16.1220   3
  -2  -1  11 177.987 17.6013   3
  -2   1  11 157.044 16.1114   3
  -2  -1  10 101.818 17.3963   3
   2  -1 -10 47.7099 6.04475   4
  -2   1  10 84.2653 13.6689   3
  -2  -1   9-4.42047 12.8214   3
   2  -1  -9-2.99315 5.70300   4
  -2   1   9-6.12945 11.0550   3
  -2  -1   8 5.91417 13.6859   3
   2  -1  -8 2.31203 6.76590   4
  -2   1   8-4.39250 10.4218   3
  -2  -1   7 21.9871 11.0719   3
   2  -1  -7 31.2401 7.19596   4
  -2   1   7 40.9706 9.49951   3
   2  -1  -6 353.265 11.3775   4
  -2   1   6 351.809 12.3036   3
  -2  -1   6 333.709 16.9196   3
   2   1  -6 344.911 8.52357   0
  -2   1   5 90.6869 7.52074   1
  -2   1   5 87.1207 8.37088   3
   2   1  -5 84.4757 5.28801   0
  -2  -1   5 80.0304 11.8722   3
  -2  -1   4 916.812 20.3846   3
  -2   1   4 930.949 13.2852   3
  -2   1   4 970.731 14.1296   1
  -2  -1   3 36911.9 101.774   3
  -2  -1   2 15049.3 60.1382   3
  -2  -1   1 3834.14 29.7737   3
  -2  -1   1 3628.06 29.2926   2
  -2  -1   0 48210.8 407.960   2
  -2  -1   0 48529.6 376.501   5
  -2  -1   0 48349.3 97.9397   3
   2  -1   1 7170.99 32.1435   2
  -2  -1  -1 6934.53 41.0998   2
  -2  -1  -1 7013.35 41.2662   5
  -2  -1  -1 6980.98 38.0523   3
  -2  -1  -2 12828.8 55.0906   2
  -2  -1  -2 12813.9 60.7095   5
  -2  -1  -3 66.5005 11.8428   5
  -2  -1  -3 58.4602 10.2603   2
  -2   1  -4 1565.69 18.5108   5
  -2  -1  -4 1532.44 27.5551   5
  -2  -1  -4 1534.98 22.1339   2
  -2  -1  -5 4072.72 44.9400   5
  -2  -1  -5 4034.03 35.0176   2
  -2   1  -5 3988.71 32.3708   5
  -2   1  -6 225.962 11.1999   5
  -2   1  -6 223.922 11.7180   0
  -2  -1  -6 226.877 16.8366   5
  -2  -1  -7 1585.10 33.3189   5
  -2   1  -7 1609.97 25.3705   5
   2  -1   7 1617.68 17.9215   4
  -2   1  -7 1784.23 28.1033   0
  -2   1  -8 53.7483 11.0728   5
  -2   1  -8 74.3707 9.64141   0
  -2  -1  -8 67.0183 14.9027   5
   2  -1   8 48.5149 5.49101   4
  -2   1  -9 703.312 21.0526   5
   2  -1   9 670.466 11.1645   4
  -2  -1  -9 729.370 27.6184   5
  -2   1  -9 708.655 20.4586   0
  -2   1 -10 486.278 19.8818   5
  -2   1 -10 478.662 17.9045   0
  -2  -1 -10 496.579 26.6512   5
  -2   1 -11 341.410 18.8994   5
  -2  -1 -11 342.768 25.9248   5
  -2  -1 -12-1.88776 20.2098   5
  -2   1 -12-4.12848 13.6055   5
  -2   1 -13 304.341 20.1245   5
  -2  -1 -13 314.167 26.9675   5
  -2  -1 -14 614.791 32.8115   5
  -2   1 -14 586.630 27.5590   5
  -2   1 -15 10.8961 18.3238   5
  -2  -1 -15 23.6787 25.7944   5
   2  -1  16 3642.33 67.9224   3
  -2  -1 -16 3821.59 71.9825   5
  -2   1 -16 3626.82 61.5185   5
  -2  -1 -17 270.206 30.2903   5
   2  -1  17 253.048 28.1451   3
   2  -1  18 84.8005 22.3995   3
  -2  -1 -18 70.7250 29.8637   5
   2  -1  19 6.38050 22.9882   3
  -2  -1 -19 0.66152 23.0391   5
   2  -1  20 178.985 30.2121   3
   2   1  20 262.595 29.8497   3
   2   1  21 51.2548 25.2821   3
   2  -1  21 155.732 27.3385   3
   2  -1  22 22.1646 25.3215   3
   2   1  22 22.3309 23.0960   3
   2   1  23 61.4927 28.5195   3
  -2  -2  22 51.9412 23.3217   3
  -2  -2  21 25.9832 22.4815   3
  -2  -2  20-5.52606 24.5875   3
  -2  -2  19-23.8598 21.9006   3
  -2  -2  18 224.492 28.9837   3
  -2  -2  17 167.997 26.6137   3
  -2  -2  16 53.8331 21.1596   3
  -2  -2  15 387.543 27.6444   3
  -2  -2  14 54.9217 18.6091   3
  -2   2  14 43.5109 14.9946   3
  -2  -2  13 16.4356 17.5711   3
  -2   2  13 11.9464 12.9992   3
  -2  -2  12 109.458 19.7142   3
  -2   2  12 121.429 13.9352   3
  -2   2  11 88.9385 11.9391   3
  -2  -2  11 83.9594 16.3397   3
  -2  -2  10 379.097 22.0494   3
   2  -2 -10 384.673 15.7775   4
  -2   2  10 385.838 16.1305   3
   2   2  -9 255.299 10.6640   0
   2  -2  -9 255.721 14.0750   4
  -2   2   9 278.056 13.7974   3
  -2  -2   9 266.308 19.7686   3
   2  -2  -8 1469.89 26.5936   4
  -2  -2   8 1468.65 33.4756   3
  -2   2   8 1491.33 23.6753   3
  -2   2   7 2085.72 24.7478   3
  -2  -2   7 2051.39 36.7333   3
   2  -2  -7 2045.93 30.7926   4
   2  -2  -6-1.41930 9.96102   4
  -2   2   6 3.98815 5.02593   1
  -2  -2   6-0.19716 12.2669   3
  -2   2   6 1.75259 5.64220   3
   2  -2  -5 1682.88 27.9448   4
  -2  -2   5 1692.26 30.3985   3
   2  -2  -4 1853.46 29.7551   4
  -2  -2   4 1851.17 30.2517   3
   2  -2  -3 3049.68 37.2804   4
  -2  -2   3 3067.00 35.8300   2
  -2  -2   3 3102.90 35.2773   3
   2  -2  -2 13271.5 70.8616   2
  -2  -2   2 13183.1 72.2455   2
  -2  -2   2 13053.0 66.9681   3
   2  -2  -2 13109.7 73.3084   4
   2  -2  -1 199.494 14.1409   4
  -2  -2   1 176.215 14.5183   2
  -2  -2   1 201.933 8.99457   5
   2  -2  -1 183.774 12.3944   2
  -2  -2   1 195.081 11.4595   3
  -2  -2   0 2987.29 36.1784   2
   2  -2   0 2939.31 32.7727   2
  -2  -2   0 2947.91 29.1020   5
  -2  -2   0 2938.52 29.5015   3
   2  -2   0 2967.02 35.5126   4
   2  -2   1 1238.31 24.0581   4
  -2  -2  -1 1246.81 19.6705   3
  -2  -2  -1 1234.18 25.8905   2
   2  -2   1 1237.37 22.2592   2
  -2  -2  -1 1223.67 21.3250   5
   2  -2   1 1187.81 15.8535   3
  -2  -2  -2 1482.63 27.1712   2
   2  -2   2 1535.42 23.4231   2
   2  -2   2 1577.01 26.5833   4
  -2  -2  -2 1528.62 25.7261   5
   2  -2   2 1554.09 20.7441   3
  -2  -2  -2 1514.26 21.4481   3
   2  -2   3 898.310 20.9832   4
  -2  -2  -3 869.900 22.7106   2
   2  -2   3 911.815 18.6323   3
  -2  -2  -3 887.627 22.3956   5
   2  -2   3 892.481 18.1197   2
   2  -2   4 18.5792 7.57342   2
   2  -2   4 34.1541 9.63201   3
  -2  -2  -4 19.5984 12.3018   2
  -2  -2  -4 23.1195 12.3835   5
   2  -2   4 23.1934 9.71433   4
  -2  -2  -5 23.3553 13.5197   5
   2  -2   5 18.5513 8.89022   4
  -2  -2  -5 15.8590 10.8802   2
  -2  -2  -6 72.2371 14.2942   5
  -2  -2  -6 75.9137 12.4519   2
  -2   2  -6 73.5651 5.77381   5
   2  -2   6 58.4444 9.49004   4
   2  -2   7 99.0037 10.0002   4
  -2   2  -7 96.6173 7.54934   5
  -2  -2  -7 87.8526 12.9439   2
  -2  -2  -7 108.958 15.8761   5
  -2  -2  -8 48.0534 15.6062   5
   2  -2   8 43.0825 8.52746   4
  -2   2  -8 36.4488 7.67111   5
   2  -2   8 47.2204 13.3681   3
  -2  -2  -8 48.5677 12.2200   2
  -2   2  -9 44.3043 9.34273   0
   2  -2   9 44.8287 8.37125   4
   2  -2   9 64.7584 15.6600   3
  -2  -2  -9 47.2112 16.4767   5
  -2  -2  -9 59.9234 12.1222   2
  -2  -2 -10 254.674 23.4353   5
  -2  -2 -10 276.251 17.8071   2
  -2   2 -10 264.656 14.9901   0
   2  -2  10 286.045 20.1959   3
  -2  -2 -11 240.891 24.2816   5
  -2   2 -11 236.487 16.0478   0
   2  -2  11 238.643 20.8954   3
   2  -2  12 321.492 24.1340   3
  -2  -2 -12 374.424 28.7490   5
   2  -2  13 23.2294 18.2045   3
  -2  -2 -13 12.0234 23.3188   5
  -2  -2 -14 28.2253 24.0187   5
   2  -2  14 46.9052 19.3638   3
  -2  -2 -15-16.9503 22.7606   5
   2  -2  15-2.81713 18.3472   3
   2  -2  16 313.500 27.0664   3
  -2  -2 -16 342.121 32.2059   5
   2  -2  17 136.205 25.4609   3
  -2  -2 -17 193.267 30.3386   5
  -2  -2 -18 141.357 31.1926   5
   2  -2  18 139.426 26.1818   3
   2  -2  19 62.5128 24.2909   3
  -2  -2 -19 39.5680 25.7024   5
   2  -2  20-0.94950 21.0901   3
   2  -2  21 28.0420 22.5106   3
   2  -2  22-26.3691 19.3697   3
  -2  -3  21 85.1273 27.7004   3
  -2  -3  20 54.9668 23.3486   3
  -2  -3  19 97.8308 22.4613   3
  -2  -3  18 2.45235 21.1727   3
  -2  -3  17 23.8800 22.5041   3
  -2  -3  16 1.77252 21.7818   3
  -2  -3  15-8.25654 19.2087   3
  -2  -3  14 33.1413 20.4022   3
  -2  -3  13 1174.61 40.7443   3
  -2  -3  12 61.6185 20.7213   3
  -2  -3  11 244.102 24.5234   3
  -2  -3  10 8.62076 16.2871   3
   2  -3  -9 74.2886 14.2678   4
  -2  -3   9 47.4885 16.1643   3
  -2  -3   8 251.175 20.3779   3
   2  -3  -8 249.410 17.4687   4
  -2  -3   7 379.819 20.8281   3
   2  -3  -7 346.304 19.9315   4
   2  -3  -7 331.382 20.8101   2
   2  -3  -6 5.16748 13.7816   2
  -2  -3   6 5.40493 12.7508   3
   2  -3  -6 14.0321 13.2759   4
  -2  -3   5 35.4352 12.9458   3
   2  -3  -5 31.1263 13.9965   4
   2  -3  -5 36.6592 14.3905   2
  -2  -3   4 295.317 18.2631   2
   2  -3  -4 271.652 18.6464   4
   2  -3  -4 279.998 19.2440   2
  -2  -3   4 312.658 16.8383   3
   2  -3  -3 498.494 21.5977   4
  -2  -3   3 516.776 21.0545   2
   2  -3  -3 506.902 22.1546   2
  -2  -3   3 506.964 18.9582   3
  -2  -3   2 201.156 17.0325   2
  -2  -3   2 173.650 13.1905   3
   2  -3  -2 170.306 17.7073   4
   2  -3  -2 195.081 17.1987   2
  -2  -3   1 621.845 23.9600   2
  -2  -3   1 397.605 12.1280   5
   2  -3  -1 629.507 22.7341   2
  -2  -3   1 614.718 18.0131   3
   2  -3  -1 586.023 23.1747   4
   2  -3   0 451.572 20.5115   4
  -2  -3   0 440.925 21.5911   2
  -2  -3   0 309.579 11.7973   5
  -2  -3   0 339.568 13.2652   3
   2  -3   0 416.877 19.6487   2
   2  -3   1 191.445 16.7520   4
  -2  -3  -1 188.907 11.9406   5
   2  -3   1 187.646 14.8770   2
   2  -3   1 125.499 7.42616   3
  -2  -3  -1 131.538 8.92414   3
  -2  -3  -1 188.990 17.2357   2
   2  -3   2 210.725 10.0327   3
  -2  -3  -2 223.003 10.5124   3
   2  -3   2 287.203 16.3352   2
  -2  -3  -2 300.939 21.4256   2
  -2  -3  -2 320.793 15.9559   5
   2  -3   2 347.189 19.4724   4
   2  -3   3 462.022 20.4177   4
  -2  -3  -3 462.977 22.7128   2
  -2  -3  -3 414.900 19.3464   5
   2  -3   3 337.042 13.7921   3
   2  -3   3 424.404 18.2149   2
  -2  -3  -4 320.962 19.2581   5
   2  -3   4 336.605 16.9687   2
  -2  -3  -4 323.671 20.5849   2
   2  -3   4 346.946 18.1787   4
   2  -3   4 321.223 15.1652   3
  -2  -3  -5 285.893 19.7562   5
   2  -3   5 245.068 15.0571   3
   2  -3   5 269.594 15.0655   2
   2  -3   5 307.089 17.6523   4
  -2  -3  -5 286.762 19.7639   2
   2  -3   6 413.708 18.8517   3
  -2  -3  -6 444.883 22.8564   5
   2  -3   6 428.514 19.1848   4
  -2  -3  -6 370.193 21.5359   2
   2  -3   7 544.895 21.7372   3
  -2  -3  -7 577.141 24.8648   2
  -2  -3  -7 582.724 25.7275   5
   2  -3   7 584.628 21.0377   4
  -2  -3  -8 198.804 22.0711   5
  -2  -3  -8 169.451 17.6311   2
   2  -3   8 210.294 14.5876   4
   2  -3   8 167.736 17.1221   3
  -2  -3  -9 156.307 22.0204   5
  -2  -3  -9 135.976 17.8401   2
   2  -3   9 122.509 16.5989   3
  -2  -3 -10 2.18104 17.7913   5
   2  -3  10 27.7821 15.5471   3
  -2  -3 -10 22.6828 15.4404   2
  -2  -3 -11 32.6301 22.9677   5
  -2  -3 -11 58.7930 16.6068   2
   2  -3  11 33.7402 18.1149   3
  -2  -3 -12 23.3423 23.4274   5
   2  -3  12 31.6498 19.1473   3
  -2  -3 -12 33.7952 17.7126   2
  -2  -3 -13 100.939 17.4999   2
   2  -3  13 83.1841 18.8023   3
  -2  -3 -13 48.1682 21.9987   5
  -2  -3 -14 37.2471 24.8170   5
  -2  -3 -14 53.1844 17.7669   2
   2  -3  14 51.0384 19.5950   3
   2  -3  15 56.3614 21.2663   3
  -2  -3 -15 21.7028 26.5991   5
  -2  -3 -15 46.1403 17.4251   2
   2  -3  16-13.7672 19.1454   3
  -2  -3 -16-2.48885 15.0683   2
  -2  -3 -16 25.5374 25.0721   5
  -2  -3 -17 28.1548 24.4482   5
   2  -3  17 26.8074 18.0197   3
  -2  -3 -17 18.8130 15.9127   2
  -2  -3 -18 60.7668 31.4340   5
   2  -3  18 58.4015 22.8995   3
   2  -3  19 0.64823 25.5030   3
   2  -3  20 66.5410 21.9765   3
   2  -3  21 100.708 25.0167   3
   2  -4 -20-34.5591 27.0421   2
  -2  -4  20 2.99419 24.5287   3
  -2  -4  19 19.3680 23.8967   3
   2  -4 -19 9.27541 24.3981   2
  -2  -4  18-15.6730 20.8195   3
   2  -4 -18 7.72787 21.6439   2
  -2  -4  17 10.5935 19.2730   3
   2  -4 -17 30.3103 20.4859   2
   2  -4 -16-8.17725 20.4735   2
  -2  -4  16-13.7890 22.3502   3
  -2  -4  15-18.7281 21.4030   3
   2  -4 -15-10.2586 21.6123   2
   2  -4 -14-0.30224 21.2526   2
  -2  -4  14 18.3288 21.7727   3
  -2  -4  13 0.52932 19.4030   3
   2  -4 -13 14.5024 20.3589   2
  -2  -4  12 213.806 24.7085   3
   2  -4 -12 238.812 25.3926   2
  -2  -4  11 182.576 25.3662   3
   2  -4 -11 183.885 25.5380   2
  -2  -4  10 61.5745 17.4124   3
   2  -4 -10 42.2357 21.4946   2
   2  -4  -9 591.973 29.6642   2
  -2  -4   9 386.847 24.1807   3
   2  -4  -8 53.4807 17.8892   2
   2  -4  -7 317.996 24.1749   2
   2  -4  -6 21.2674 16.1218   2
  -2  -4   5 60.5216 15.6690   2
   2  -4  -5 80.1066 17.4267   2
   2  -4  -4-5.59340 14.9691   2
   2  -4  -4-1.99827 15.8885   4
  -2  -4   4 33.2688 16.7594   2
   2  -4  -3 1020.54 32.3906   2
  -2  -4   3 1048.37 32.8904   2
   2  -4  -3 935.306 31.8799   4
   2  -4  -2 375.721 23.4840   4
  -2  -4   2 340.961 23.7320   2
   2  -4  -2 398.860 23.1440   2
   2  -4  -1 312.339 22.0644   4
   2  -4  -1 282.861 20.1781   2
  -2  -4   1 265.145 22.1218   2
  -2  -4   0 5.35797 16.9446   2
   2  -4   0-5.10863 15.8044   2
   2  -4   0 16.6111 16.7223   4
  -2  -4  -1 306.906 25.2065   2
   2  -4   1 320.308 22.3825   4
   2  -4   1 271.918 20.5034   2
  -2  -4  -2 730.749 31.4967   2
   2  -4   2 703.095 27.6391   4
   2  -4   2 729.555 28.1795   2
  -2  -4  -3 930.435 34.2623   2
   2  -4   3 914.247 31.3660   4
   2  -4   3 923.628 29.9144   2
  -2  -4  -4 58.6524 20.6615   2
   2  -4   4 104.103 16.7068   2
  -2  -4  -5 2718.08 51.0574   2
   2  -4   5 2873.95 46.3557   2
   2  -4   6 5.60564 14.6477   2
  -2  -4  -6 0.42451 14.6073   5
  -2  -4  -6 13.6892 17.6893   2
  -2  -4  -7 201.158 18.9072   5
  -2  -4  -7 292.638 24.6314   2
  -2  -4  -8 27.2604 19.8907   5
  -2  -4  -8 18.1687 17.8832   2
  -2  -4  -9 217.783 24.6240   2
  -2  -4  -9 222.819 23.6623   5
  -2  -4 -10 48.8954 21.4929   5
  -2  -4 -10 50.0257 20.1227   2
  -2  -4 -11 528.755 32.4032   5
  -2  -4 -11 471.831 29.2366   2
  -2  -4 -12-0.50353 19.1167   5
  -2  -4 -12 12.3435 19.1504   2
  -2  -4 -13 183.261 22.3224   2
  -2  -4 -13 185.048 26.7036   5
  -2  -4 -14 42.9572 25.4735   5
   2  -4  14 18.3256 22.0955   3
  -2  -4 -14 18.5588 21.3091   2
  -2  -4 -15-0.38857 18.1715   2
   2  -4  15-11.6052 22.3661   3
  -2  -4 -15 7.10299 23.3987   5
   2  -4  16-59.0475 21.6077   3
  -2  -4 -16 30.9828 20.9826   2
   2  -4  17 43.5093 19.8148   3
  -2  -4 -17 28.8822 23.2053   2
   2  -4  18 29.3636 23.7356   3
  -2  -4 -18-8.05118 23.5069   2
   2  -4  19 55.2542 28.8122   3
   2  -5 -16-42.5414 20.3228   2
   2  -5 -15 12.0351 20.0858   2
   2  -5 -14-23.5876 20.4258   2
   2  -5 -13 324.098 29.9035   2
   2  -5 -12 35.0472 21.5104   2
   2  -5 -11 487.615 34.4906   2
   2  -5 -10 32.3877 22.2262   2
   2  -5  -9 9.62879 21.3004   2
   2  -5  -8 251.033 27.7176   2
   2  -5  -7 4.40602 16.8506   2
   2  -5  -6 205.490 24.8807   2
  -2  -5   5 13.3027 17.7939   2
   2  -5  -5 9.51513 17.7554   2
  -2  -5   4 77.7884 19.0066   2
   2  -5  -4 70.5708 18.7754   2
  -2  -5   3-9.84820 18.8245   2
   2  -5  -3-13.9388 18.2959   2
  -2  -5   2 71.3182 21.1325   2
   2  -5  -2 84.8476 22.0914   2
  -2  -5   1 375.979 26.9928   2
   2  -5  -1 369.016 24.7261   2
   2  -5   0-4.40953 20.5077   2
  -2  -5   0 0.58521 22.0725   2
  -2  -5  -1 1167.14 40.3905   2
   2  -5   1 1178.94 39.2773   2
   2  -5   2 219.935 22.5464   2
  -2  -5  -2 168.591 25.2438   2
   2  -5   3 702.521 30.4535   2
  -2  -5  -3 713.993 34.7771   2
   2  -5   4 9.46333 16.0503   2
  -2  -5  -4-8.05317 18.6693   2
   2  -5   5 87.0051 18.5229   2
  -2  -5  -5 46.1384 20.4055   2
  -2  -5  -6 32.5078 22.1561   2
  -2  -5  -7 260.550 26.7787   2
  -2  -5  -8 314.419 28.7221   2
  -2  -5  -9 13.3271 22.6862   2
  -2  -5 -10 58.4572 21.7033   2
  -2  -5 -11 7.55624 20.7302   2
  -2  -5 -12-25.3789 19.1265   2
  -2  -5 -13 121.074 24.9099   2
  -2  -5 -14-8.98865 21.0934   2
  -2  -5 -15 140.846 27.0694   2
  -2  -5 -16 26.5587 23.2411   2
   2  -6 -10 2.36124 23.3480   2
   2  -6  -9 55.6679 24.6316   2
   2  -6  -8 87.1452 21.1027   2
   2  -6  -7 212.085 24.8076   2
   2  -6  -6 34.5445 21.5483   2
   2  -6  -5-17.1839 19.6205   2
   2  -6  -4 0.74678 23.1401   2
  -2  -6   4 37.8712 20.1485   2
  -2  -6   3 67.9411 21.4357   2
   2  -6  -3 27.0158 19.7713   2
  -2  -6   2 77.2762 24.5028   2
   2  -6  -2 67.1420 20.9781   2
  -2  -6   1 89.3498 21.3372   2
   2  -6  -1 95.0254 21.1688   2
   2  -6   0 2.53077 18.9842   2
  -2  -6   0 56.2516 20.1618   2
   2  -6   1 112.543 19.4867   2
  -2  -6  -1 211.352 24.5866   2
   2  -6   2 0.00000 20.3565   2
  -2  -6  -2 21.0524 18.9107   2
   2  -6   3-31.6710 17.2656   2
  -2  -6  -3-8.51091 21.7487   2
  -2  -6  -4 86.4054 22.9366   2
  -2  -6  -5 53.6026 20.5966   2
  -2  -6  -6-47.1338 18.8034   2
  -2  -6  -7 23.2033 23.2458   2
  -2  -6  -8 24.6685 25.5560   2
  -2  -6  -9-9.29731 22.6678   2
  -3   0  24 14.8383 25.8785   3
  -3   0  23-21.2301 23.0253   3
  -3   0  22 132.945 24.9431   3
  -3   0  21 23.5943 25.2155   3
  -3   0  20 436.898 33.9506   3
  -3   0  19 13.0269 21.2326   3
  -3   0  18 228.983 25.5566   3
  -3   0  17-21.7642 19.9223   3
  -3   0  16 41.9666 17.9363   3
  -3   0  15-21.7061 18.3229   3
  -3   0  14 767.316 22.4666   0
  -3   0  14 1146.90 35.2706   3
  -3   0  13 10.1257 17.3992   3
  -3   0  12 1597.73 36.8661   3
  -3   0  11-10.8580 12.9606   3
  -3   0  10 6709.44 63.6307   3
  -3   0   9-1.42422 14.1878   3
  -3   0   8 119.865 14.3228   3
  -3   0   7 1.20491 12.2042   3
  -3   0   6 58581.7 144.060   3
  -3   0   5 3.87840 12.1599   3
  -3   0   5-1.44447 10.4154   1
  -3   0   4 107935. 678.434   3
  -3   0   4 110106. 652.690   1
  -3   0   3-7.48204 9.86791   1
  -3   0   3-6.98136 9.72283   3
  -3   0   2 8529.38 42.4357   3
  -3   0   1 9.40005 8.29315   3
  -3   0   0 11109.3 46.8613   3
  -3   0  -1 1.44653 9.28314   5
  -3   0  -1 0.35532 8.03870   0
   3   0   2 63774.4 477.627   0
  -3   0  -2 65127.3 499.814   5
  -3   0  -3 2.85989 11.0204   5
   3   0   3 2.86922 7.03793   0
  -3   0  -3 0.59266 10.3242   0
  -3   0  -4 486.151 17.5474   5
  -3   0  -4 486.235 16.1926   0
   3   0   4 459.088 15.1799   0
   3   0   5 1.35158 9.57626   0
  -3   0  -5 0.53008 11.4288   5
  -3   0  -5-4.67520 9.52086   0
  -3   0  -6 4462.47 45.1026   5
   3   0   6 4306.14 43.2534   0
   3   0   7 1.20861 8.04169   0
  -3   0  -7-7.70030 11.8750   5
  -3   0  -8 945.004 25.9618   5
   3   0   8 897.484 22.7413   0
  -3   0  -9 4.54837 13.6122   5
   3   0   9-4.72154 10.4189   0
   3   0  10 2349.08 39.6647   0
  -3   0 -10 2272.48 41.7962   5
  -3   0 -11-4.00216 18.1240   5
  -3   0 -12 13.1279 17.0183   5
  -3   0 -13 6.44639 17.7071   5
  -3   0 -14 3753.40 62.5089   5
  -3   0 -15 1.56878 21.4863   5
  -3   0 -16-16.9639 24.0774   5
  -3   0 -17-11.9086 20.0329   5
  -3   0 -18 252.440 26.0082   5
  -3   0 -19-9.17507 22.6726   5
  -3   0 -20-13.2823 24.6657   5
   3   0  20-13.5007 22.8418   3
   3   0  21-15.4467 28.9432   3
   3   0  22 32.3907 26.5533   3
   3   0  23 35.5746 28.2253   3
  -3   1  24 73.2709 24.1193   3
  -3  -1  24 173.757 34.2474   3
  -3  -1  23 3.22966 25.4354   3
  -3   1  23 11.2505 22.2436   3
  -3   1  22 221.864 27.6714   3
  -3  -1  22 213.659 28.9103   3
  -3   1  21 4.33470 22.7461   3
  -3  -1  21-58.0912 25.6234   3
  -3   1  20 25.0904 18.1582   3
  -3  -1  20-21.8280 23.2238   3
  -3  -1  19-2.94273 22.6326   3
  -3   1  19 4.99065 21.4557   3
  -3  -1  18 90.4127 22.5318   3
  -3   1  18 95.2224 19.8822   3
  -3   1  17 94.2809 18.6247   3
  -3  -1  17 30.6088 23.0923   3
  -3  -1  16-12.9910 20.1257   3
  -3   1  16 1.54464 17.6709   3
  -3   1  15 353.758 23.7686   3
  -3  -1  15 320.157 26.7022   3
  -3  -1  14 128.276 21.2837   3
  -3   1  14 140.037 17.9321   3
  -3   1  13 380.006 22.0506   3
  -3  -1  13 362.130 24.8541   3
  -3  -1  12 14.9714 17.3704   3
  -3   1  12 7.25239 14.0709   3
   3  -1 -11 844.702 15.6349   4
  -3  -1  11 1203.98 32.9062   3
  -3   1  11 1177.75 28.4540   3
  -3   1  10 7904.94 63.4698   3
  -3  -1  10 7803.80 72.5117   3
  -3  -1   9 183.036 17.8655   3
  -3   1   9 195.871 13.7432   3
  -3   1   8 4504.21 42.6095   3
  -3  -1   8 4665.17 52.1792   3
  -3   1   7 1787.76 24.4707   1
  -3   1   7 1707.76 24.9839   3
  -3  -1   7 1721.30 32.2176   3
  -3  -1   6 371.828 18.0837   3
  -3   1   6 352.694 12.3290   3
  -3   1   6 384.346 12.7752   1
  -3   1   5 2569.21 25.6904   1
  -3  -1   5 2515.13 33.3891   3
  -3   1   5 2455.40 24.3960   3
  -3  -1   4 31217.4 106.269   3
  -3   1   4 31804.2 74.1171   3
  -3  -1   3 15820.0 71.6540   3
  -3  -1   2 249.983 13.9783   3
  -3  -1   2 264.586 11.7443   1
  -3  -1   1 221.204 12.1144   2
  -3  -1   1 221.659 9.94340   1
  -3  -1   1 224.543 11.8825   3
  -3  -1   1 186.833 10.0520   5
  -3  -1   0 10035.3 49.2975   2
  -3  -1   0 10112.7 52.0706   3
  -3  -1   0 10099.4 49.5610   5
  -3  -1  -1 2347.74 27.2701   3
  -3  -1  -1 2434.50 27.7545   5
  -3  -1  -1 2481.82 26.1594   2
  -3  -1  -2 4382.52 34.2663   2
  -3   1  -2 4378.46 28.6920   5
  -3  -1  -2 4416.82 39.5284   5
  -3  -1  -3 762.670 16.6438   2
  -3   1  -3 778.898 14.5099   5
  -3  -1  -3 754.398 19.4810   5
  -3  -1  -4 108.909 9.40230   2
  -3   1  -4 100.734 8.65957   5
  -3  -1  -4 100.931 14.2320   5
  -3  -1  -5 255.153 11.5464   2
  -3   1  -5 265.790 11.8871   5
  -3  -1  -5 239.935 15.7328   5
  -3   1  -6 352.526 15.5198   0
  -3  -1  -6 356.829 19.4787   5
  -3  -1  -6 350.643 13.3282   2
  -3   1  -6 336.255 13.6258   5
  -3  -1  -7 31.9422 8.97710   2
  -3   1  -7 29.8044 10.2741   0
  -3  -1  -7 34.6185 12.9094   5
  -3   1  -7 29.6160 10.0219   5
  -3  -1  -8 6.42789 14.0646   5
  -3   1  -8 16.2649 9.97780   0
  -3   1  -8 16.0124 10.4233   5
  -3   1  -9 3.89793 10.9585   5
  -3   1  -9 1.80017 10.0572   0
  -3  -1  -9-6.16864 16.9777   5
  -3  -1 -10 123.550 19.0450   5
  -3   1 -10 156.230 14.9481   0
  -3   1 -10 150.226 15.0666   5
  -3   1 -11 50.1817 14.3201   5
  -3  -1 -11 60.0984 21.0834   5
  -3   1 -11 76.2702 13.3570   0
  -3  -1 -12 827.841 34.9070   5
  -3   1 -12 748.154 26.9606   5
  -3   1 -13 32.0367 16.7584   5
  -3  -1 -13 24.5526 22.1036   5
  -3  -1 -14 15.0553 23.3497   5
  -3   1 -14 0.26251 17.2087   5
  -3  -1 -15 687.634 37.8333   5
  -3   1 -15 641.862 31.0894   5
  -3  -1 -16 219.915 30.7832   5
  -3   1 -16 200.351 24.0769   5
  -3  -1 -17 5.90986 22.2522   5
  -3   1 -17 21.0223 20.0613   5
  -3  -1 -18 91.0071 27.1638   5
   3  -1  18 119.362 27.2490   3
  -3  -1 -19-9.56740 26.4780   5
   3  -1  19-10.3273 21.1813   3
  -3  -1 -20-15.9280 25.1463   5
   3  -1  20 22.0143 25.6094   3
   3  -1  21-43.5629 23.4372   3
  -3  -1 -21 5.32623 23.0535   5
   3  -1  22 64.0613 24.3169   3
   3   1  22 25.9140 27.3349   3
   3   1  23 53.7610 29.4919   3
  -3  -2  23 57.4541 25.8233   3
  -3  -2  22-48.3064 27.0838   3
  -3  -2  21-2.12985 23.0250   3
  -3  -2  20 13.8009 23.9958   3
  -3  -2  19 91.2232 22.5925   3
  -3  -2  18 6.56011 24.8922   3
  -3  -2  17 112.552 27.0270   3
  -3  -2  16 17.1734 22.7028   3
  -3  -2  15 459.350 30.9018   3
  -3  -2  14 255.726 25.0899   3
  -3   2  13 197.272 16.5357   3
  -3  -2  13 249.136 23.6946   3
  -3  -2  12-6.57446 16.6454   3
  -3   2  12-3.44749 11.0088   3
   3  -2 -11 70.1974 9.17833   4
  -3  -2  11 99.0985 18.2640   3
  -3   2  11 77.0388 11.7849   3
  -3  -2  10-8.66930 15.0504   3
   3  -2 -10 13.0460 9.71693   4
  -3   2  10 2.95963 9.15853   3
   3  -2  -9 856.210 21.4725   4
   3   2  -9 848.782 15.0831   0
  -3  -2   9 845.193 29.6241   3
  -3   2   9 806.558 19.2526   3
  -3  -2   8 218.856 19.8477   3
  -3   2   8 198.203 9.45274   1
   3  -2  -8 204.362 13.5380   4
  -3   2   8 186.229 10.3668   3
  -3   2   7 252.104 10.1262   1
   3  -2  -7 263.806 15.0762   4
  -3  -2   7 265.608 18.8815   3
  -3   2   7 221.021 9.65176   3
  -3   2   6 388.690 11.3002   1
   3  -2  -6 378.420 16.4235   4
  -3  -2   6 373.629 20.0380   3
  -3   2   6 359.239 9.70965   3
  -3  -2   5 1301.31 28.2545   3
   3  -2  -5 1291.20 26.2807   4
   3  -2  -4 1623.43 29.1554   4
  -3  -2   4 1667.18 29.8542   3
   3  -2  -3 4130.82 43.8283   4
  -3  -2   3 4152.36 42.9970   3
  -3  -2   3 4101.16 42.4666   2
  -3  -2   3 3931.88 30.6532   5
   3  -2  -2 3642.93 40.7116   4
  -3  -2   2 3511.81 30.2804   5
  -3  -2   2 3668.59 39.0445   3
  -3  -2   2 3611.45 39.6627   2
   3  -2  -1 3454.15 35.9809   2
   3  -2  -1 3456.27 39.6883   4
  -3  -2   1 3479.39 32.0139   5
  -3  -2   1 3457.30 36.3389   3
  -3  -2   1 3506.55 40.0798   2
  -3  -2   0 1636.40 24.2921   5
   3  -2   0 1606.95 24.6521   2
   3  -2   0 1648.19 27.5447   4
  -3  -2   0 1647.31 25.1101   3
  -3  -2   0 1594.87 28.2542   2
  -3  -2  -1 5423.70 45.7730   5
   3  -2   1 5360.75 41.4228   2
   3  -2   1 5321.03 47.4252   4
  -3  -2  -1 5170.77 42.4134   3
  -3  -2  -1 5242.85 48.3649   2
  -3  -2  -2 1216.48 26.3534   2
   3  -2   2 1228.02 20.2316   2
   3  -2   2 1242.59 24.7647   4
  -3  -2  -2 1203.10 21.9062   3
  -3  -2  -2 1260.78 24.8526   5
   3  -2   3 450.473 13.3019   2
  -3  -2  -3 444.098 18.0737   5
  -3  -2  -3 433.787 17.7896   2
   3  -2   3 432.140 16.2393   4
  -3  -2  -4 1419.41 28.3998   2
   3  -2   4 1432.46 25.3089   4
   3  -2   4 1406.36 20.6335   2
  -3  -2  -4 1457.97 29.8923   5
   3  -2   5 2578.78 32.6153   4
  -3   2  -5 2516.75 22.1580   5
  -3  -2  -5 2512.33 36.4298   2
   3  -2   5 2548.70 26.2218   2
  -3  -2  -5 2600.35 40.9833   5
   3  -2   6 74.5812 9.91235   4
  -3   2  -6 70.7823 7.15173   5
  -3  -2  -6 64.6817 12.6000   2
  -3  -2  -6 69.9584 15.9207   5
  -3  -2  -7 1200.98 32.5920   5
  -3  -2  -7 1142.35 27.0085   2
  -3   2  -7 1148.21 19.1048   5
   3  -2   7 1171.02 22.4114   4
  -3  -2  -8 90.3413 18.6148   5
   3  -2   8 73.8179 8.85789   4
  -3   2  -8 75.9107 9.58011   5
  -3  -2  -8 84.1207 13.5791   2
  -3   2  -9 129.995 12.1912   0
  -3  -2  -9 139.485 20.5363   5
   3  -2   9 149.992 10.0310   4
  -3  -2  -9 136.894 14.3843   2
  -3  -2 -10 43.6811 19.7862   5
  -3   2 -10 60.3831 13.3966   0
  -3  -2 -10 64.7003 13.6934   2
  -3  -2 -11 183.540 16.3165   2
  -3  -2 -11 208.242 25.7412   5
  -3  -2 -12 1078.69 40.7114   5
  -3  -2 -12 1147.29 30.8245   2
  -3  -2 -13 67.6785 16.6552   2
  -3  -2 -13 77.3106 24.0548   5
  -3  -2 -14 725.132 26.5271   2
   3  -2  14 931.880 35.6358   3
  -3  -2 -14 1012.90 43.3304   5
   3  -2  15 10.5808 18.2494   3
  -3  -2 -15 17.9002 25.7303   5
  -3  -2 -16 88.5674 26.3425   5
   3  -2  16 87.3973 22.4490   3
   3  -2  17-4.36913 21.3949   3
  -3  -2 -17-27.2325 25.0968   5
   3  -2  18 27.3969 23.0879   3
  -3  -2 -18 54.9146 27.3915   5
   3  -2  19 62.1022 27.0266   3
  -3  -2 -19 50.5301 25.4468   5
   3  -2  20-7.49488 26.2115   3
  -3  -2 -20 46.9518 30.1448   5
  -3  -2 -21 104.030 28.8224   5
   3  -2  21 12.4050 24.2990   3
  -3  -3  21 45.7392 22.1738   3
  -3  -3  20 8.11993 22.8472   3
  -3  -3  19 51.2000 23.6690   3
  -3  -3  18 275.713 30.4916   3
  -3  -3  17 51.7693 24.8968   3
  -3  -3  16 35.6598 21.9103   3
  -3  -3  15 17.3635 19.0762   3
  -3  -3  14 111.734 24.1690   3
  -3  -3  13 243.254 26.9542   3
  -3  -3  12 51.4112 20.9419   3
   3  -3 -11 774.233 25.9221   4
  -3  -3  11 932.841 35.2323   3
   3  -3 -10 150.555 15.9448   4
  -3  -3  10 161.927 20.1357   3
   3  -3  -9 180.998 17.4610   4
  -3  -3   9 148.129 19.7914   3
   3  -3  -8 251.474 17.6931   4
  -3  -3   8 240.994 19.3756   3
  -3  -3   7 320.616 20.5788   3
   3  -3  -7 293.148 19.2344   4
  -3  -3   6 74.5491 15.5098   3
   3  -3  -6 90.4292 14.7861   4
   3  -3  -5 711.547 25.0607   4
  -3  -3   5 716.281 24.6283   3
   3  -3  -5 727.845 24.7252   2
   3  -3  -4 2521.50 41.3660   2
  -3  -3   4 2514.80 40.0512   3
   3  -3  -4 2450.11 41.4322   4
  -3  -3   4 2466.08 39.8899   2
   3  -3  -3 196.603 17.1691   2
  -3  -3   3 181.265 15.8920   3
  -3  -3   3 208.664 18.3693   2
   3  -3  -3 182.819 16.8639   4
   3  -3  -2 1030.29 28.7841   4
  -3  -3   2 1098.20 25.5845   3
  -3  -3   2 1178.69 30.4106   2
  -3  -3   2 763.449 16.3968   5
   3  -3  -2 1086.40 27.9615   2
  -3  -3   1 176.992 10.3530   5
   3  -3  -1 271.512 18.5323   4
  -3  -3   1 272.073 15.3322   3
   3  -3  -1 264.262 17.7346   2
  -3  -3   1 258.555 19.6435   2
  -3  -3   0 347.644 14.3139   5
   3  -3   0 347.949 18.8833   2
   3  -3   0 353.775 19.4731   4
  -3  -3   0 360.935 20.8166   2
  -3  -3   0 354.554 15.8185   3
   3  -3   1 1527.05 29.7126   2
  -3  -3  -1 1581.04 28.7390   5
  -3  -3  -1 1459.40 25.9438   3
   3  -3   1 1574.96 33.0578   4
  -3  -3  -1 1484.34 33.7786   2
   3  -3   2 141.017 16.3431   4
  -3  -3  -2 120.444 16.9368   2
  -3  -3  -2 129.787 13.7238   5
  -3  -3  -2 101.466 10.3883   3
   3  -3   2 88.2006 8.20649   3
   3  -3   2 135.845 14.2986   2
  -3  -3  -3 4537.85 56.6370   2
   3  -3   3 4663.96 53.0437   4
  -3  -3  -3 4604.30 53.3755   5
   3  -3   3 4615.94 48.0003   2
   3  -3   4 18.0104 12.6257   4
  -3  -3  -4 29.3079 14.0464   5
  -3  -3  -4 36.5734 15.7007   2
   3  -3   4 16.1842 9.03710   3
   3  -3   4 24.0708 11.4070   2
  -3  -3  -5 2212.34 41.8057   5
   3  -3   5 2187.80 37.0617   4
  -3  -3  -5 2217.38 41.3532   2
   3  -3   5 2289.08 33.3969   2
   3  -3   5 2263.06 34.9779   3
  -3  -3  -6 96.1249 17.0350   5
   3  -3   6 92.7361 13.4469   4
  -3  -3  -6 106.281 17.4684   2
   3  -3   6 111.699 11.8908   2
   3  -3   6 119.784 13.8110   3
  -3  -3  -7 3.73462 15.6703   2
  -3  -3  -7-1.14662 17.1465   5
   3  -3   7-0.71113 11.1175   4
   3  -3   7-3.34441 12.1448   3
   3  -3   8 3.89970 11.4359   4
  -3  -3  -8-8.03307 15.3339   2
  -3  -3  -8 7.24754 16.5959   5
   3  -3   8-3.28973 13.9586   3
  -3  -3  -9 325.028 20.6842   2
  -3  -3  -9 322.257 24.8773   5
   3  -3   9 360.559 17.8485   4
   3  -3   9 318.494 21.6576   3
  -3  -3 -10 179.859 25.0017   5
  -3  -3 -10 171.954 19.4428   2
   3  -3  10 182.228 19.1287   3
  -3  -3 -11 90.0805 23.0108   5
   3  -3  11 100.498 17.3528   3
  -3  -3 -11 123.523 17.8882   2
  -3  -3 -12 205.287 18.7104   2
  -3  -3 -12 214.814 29.0267   5
   3  -3  12 225.901 22.8102   3
  -3  -3 -13 13.1967 22.2895   5
   3  -3  13-1.29048 18.4467   3
  -3  -3 -13 1.68739 15.4929   2
  -3  -3 -14-19.9830 26.5136   5
   3  -3  14 17.0358 20.4808   3
  -3  -3 -14 18.2752 17.7144   2
  -3  -3 -15-1.20220 24.3485   5
   3  -3  15 34.2406 19.7820   3
  -3  -3 -15 46.5831 17.8713   2
  -3  -3 -16 57.0692 29.4972   5
  -3  -3 -16 100.703 19.4141   2
   3  -3  16 68.6580 22.9326   3
  -3  -3 -17-31.5693 27.5863   5
   3  -3  17 7.28525 25.2998   3
  -3  -3 -18 26.8494 26.7558   5
   3  -3  18 7.15804 23.2575   3
  -3  -3 -19 33.1468 30.3719   5
   3  -3  19 7.02138 21.2531   3
  -3  -3 -20 5.24079 23.3949   5
   3  -3  20 21.5467 20.3652   3
  -3  -4  20 15.3459 27.8723   3
   3  -4 -20 6.27604 25.8974   2
   3  -4 -19 130.150 27.0654   2
  -3  -4  19 114.850 26.0203   3
  -3  -4  18-43.8633 24.6623   3
   3  -4 -18-6.43892 20.7535   2
  -3  -4  17-19.0741 24.6349   3
   3  -4 -17 10.5660 19.9987   2
  -3  -4  16-5.66169 19.2894   3
   3  -4 -16-9.97171 20.5307   2
   3  -4 -15 280.845 28.9869   2
  -3  -4  15 268.461 30.7389   3
   3  -4 -14 44.6361 23.2248   2
  -3  -4  14 29.8687 22.6633   3
   3  -4 -13 364.536 27.7365   2
  -3  -4  13 313.050 30.2641   3
   3  -4 -12 22.4722 21.8963   2
  -3  -4  12 8.81729 23.0784   3
  -3  -4  11 264.290 24.7223   3
   3  -4 -11 296.656 27.2994   2
  -3  -4  10 18.0042 17.9365   3
   3  -4 -10 3.73703 19.4574   2
   3  -4  -9 64.9832 19.1112   2
  -3  -4   9 22.7063 14.8861   3
  -3  -4   8 76.0352 17.3978   3
   3  -4  -8 90.3897 18.2651   4
   3  -4  -8 104.626 20.5895   2
   3  -4  -7 679.990 29.4690   4
   3  -4  -7 699.462 28.6570   2
   3  -4  -6 15.1290 16.7557   4
   3  -4  -6 5.93726 17.1102   2
   3  -4  -5 389.466 23.9879   2
   3  -4  -5 407.349 24.9952   4
  -3  -4   4 7.21720 15.1349   2
   3  -4  -4-0.69442 16.3742   4
   3  -4  -4-7.09403 14.6237   2
  -3  -4   3-5.44819 15.5373   2
   3  -4  -3 4.95023 18.1238   4
   3  -4  -3 9.67358 16.4582   2
   3  -4  -2 183.169 20.8633   4
   3  -4  -2 213.625 19.3227   2
  -3  -4   2 184.412 21.3648   2
   3  -4  -1 1054.34 33.8411   4
   3  -4  -1 1014.62 30.8099   2
  -3  -4   1 1092.40 35.3768   2
   3  -4   0-13.1481 16.0003   2
   3  -4   0 0.82354 16.9021   4
  -3  -4   0 5.99278 20.2040   2
   3  -4   1 1567.46 38.9701   4
   3  -4   1 1609.15 37.4291   2
  -3  -4  -1 1580.97 40.9810   2
   3  -4   2 94.3070 18.8190   4
  -3  -4  -2 77.1676 21.1926   2
   3  -4   2 58.2262 16.4091   2
   3  -4   3 70.4528 15.4167   2
   3  -4   3 66.3706 17.7119   4
  -3  -4  -3 89.7473 20.1992   2
   3  -4   4 111.933 17.0290   2
   3  -4   4 101.644 19.0844   4
  -3  -4  -4 110.804 21.7402   2
  -3  -4  -5 34.2567 13.4199   5
   3  -4   5 88.4296 18.1083   4
  -3  -4  -5 54.3483 21.7244   2
   3  -4   5 46.6130 14.7726   2
  -3  -4  -6-4.01194 14.1723   5
   3  -4   6 4.14283 14.9756   4
  -3  -4  -6-7.63236 18.9044   2
  -3  -4  -7 77.2212 18.3616   2
  -3  -4  -7 66.7345 18.0492   5
   3  -4   7 73.9132 16.0041   4
  -3  -4  -8 4.09945 18.6752   5
  -3  -4  -8 35.0798 19.3767   2
  -3  -4  -9 121.471 23.4136   5
  -3  -4  -9 166.521 22.3827   2
  -3  -4 -10 20.2548 23.1549   5
  -3  -4 -10 8.76289 17.3908   2
  -3  -4 -11 39.0563 17.8498   2
  -3  -4 -11 23.9539 21.9807   5
  -3  -4 -12 30.3921 22.3368   5
  -3  -4 -12 37.6871 20.3525   2
  -3  -4 -13 131.670 25.4757   5
  -3  -4 -13 201.768 16.3634   2
  -3  -4 -14 31.5837 24.2342   5
  -3  -4 -14 14.0862 17.9160   2
  -3  -4 -15 206.423 24.1958   2
  -3  -4 -15 164.947 31.9417   5
   3  -4  15 163.048 24.3978   3
  -3  -4 -16-2.75120 28.9127   5
   3  -4  16 10.8985 19.8981   3
  -3  -4 -16 29.8915 20.7882   2
  -3  -4 -17 32.3876 25.6538   5
  -3  -4 -17 25.3679 21.9002   2
   3  -4  17 2.24242 23.6664   3
   3  -4  18 112.788 23.3459   3
   3  -4  19-6.93096 27.7620   3
   3  -5 -16 83.3871 20.2301   2
   3  -5 -15 67.7239 24.0609   2
   3  -5 -14 41.9934 20.9296   2
   3  -5 -13 6.57678 22.1764   2
   3  -5 -12 46.0847 19.9456   2
   3  -5 -11 171.736 25.7746   2
   3  -5 -10 70.6336 24.2014   2
   3  -5  -9 378.407 29.2529   2
   3  -5  -8 83.9978 21.1029   2
   3  -5  -7 11.5061 22.2537   2
   3  -5  -6 24.0190 16.8942   2
   3  -5  -5 66.0416 20.0573   2
  -3  -5   4 97.8478 21.2971   2
   3  -5  -4 108.914 22.1519   2
  -3  -5   3 43.0081 18.9238   2
   3  -5  -3 22.4854 18.0171   2
   3  -5  -2 1388.15 40.6623   2
  -3  -5   2 1428.97 42.7521   2
  -3  -5   1 273.477 27.1397   2
   3  -5  -1 262.345 26.0469   2
  -3  -5   0 1020.13 39.0390   2
   3  -5   0 944.073 35.7536   2
  -3  -5  -1 24.8929 19.8395   2
   3  -5   1-0.23447 16.2886   2
  -3  -5  -2 24.4217 21.2557   2
   3  -5   2 3.35812 15.3220   2
   3  -5   3 645.892 29.8109   2
  -3  -5  -3 590.387 32.8500   2
  -3  -5  -4 20.9876 18.6986   2
  -3  -5  -5 457.489 30.9237   2
  -3  -5  -6 7.75126 22.0919   2
  -3  -5  -7 34.1898 23.4503   2
  -3  -5  -8 6.09937 18.5387   2
  -3  -5  -9 169.466 23.8951   2
  -3  -5 -10 94.4077 21.3640   2
  -3  -5 -11 28.6272 18.6248   2
  -3  -5 -12 12.6559 20.1418   2
  -3  -5 -13 16.5559 20.8694   2
  -3  -5 -14 146.968 23.9718   2
  -3  -5 -15 62.1422 24.5002   2
  -3  -5 -16 113.213 25.8340   2
   3  -6 -10-3.88244 18.2547   2
   3  -6  -9 14.3729 18.6471   2
   3  -6  -8 311.533 27.3024   2
   3  -6  -7 18.7548 20.8744   2
   3  -6  -6 80.8428 20.7493   2
   3  -6  -5-46.2815 22.8474   2
   3  -6  -4-6.85016 17.6830   2
  -3  -6   4 46.3771 19.0060   2
   3  -6  -3-14.7200 15.6551   2
  -3  -6   3 69.0523 19.7210   2
  -3  -6   2 23.0429 20.5431   2
   3  -6  -2 17.8716 15.7301   2
  -3  -6   1 88.3751 23.2283   2
   3  -6  -1 125.777 18.4652   2
  -3  -6   0 12.5338 23.7327   2
   3  -6   0 23.7648 20.6599   2
  -3  -6  -1 6.40124 22.3566   2
   3  -6   1 20.9800 17.8007   2
  -3  -6  -2 50.0739 22.2665   2
   3  -6   2 32.5182 19.2530   2
  -3  -6  -3-0.94229 18.7298   2
  -3  -6  -4 33.5258 22.7722   2
  -3  -6  -5 50.3774 18.9363   2
  -3  -6  -6 20.8220 23.2490   2
  -3  -6  -7 58.5419 27.6436   2
  -3  -6  -8 11.3082 21.2899   2
  -3  -6  -9-1.53538 21.7541   2
  -4   0  24 392.138 39.4711   3
  -4   0  23 15.0086 28.4424   3
  -4   0  22 0.28928 23.1835   3
  -4   0  21-1.07654 24.4725   3
  -4   0  20 12.5859 23.8651   3
  -4   0  19-73.3555 19.5893   3
  -4   0  18 270.130 28.4833   3
  -4   0  17 5.21448 19.7088   3
  -4   0  16 60.0668 19.3574   3
  -4   0  15 2.40731 17.7732   3
  -4   0  14 220.872 21.6237   3
  -4   0  13-11.1573 16.0657   3
  -4   0  12 415.940 22.3033   3
  -4   0  11 8.92659 14.1915   3
  -4   0  10 11054.4 82.1187   3
  -4   0   9-5.01543 13.7516   3
  -4   0   8 13011.8 80.1960   3
  -4   0   7 1.62304 12.6470   3
  -4   0   7 6.28316 10.3775   1
  -4   0   6 713.250 19.5519   1
  -4   0   6 665.929 20.2710   3
  -4   0   5 8.15015 10.1113   1
  -4   0   5 3.38218 12.0071   3
  -4   0   4 4.39402 9.07680   3
  -4   0   4 14.3061 9.73822   1
  -4   0   3 4.45168 8.32712   3
  -4   0   2 3251.09 30.9622   3
  -4   0   1-2.97119 8.73631   3
  -4   0   0 8014.17 46.6031   3
  -4   0  -1 11.1759 9.36535   0
  -4   0  -1 3.46977 9.12945   5
  -4   0  -2 35145.0 101.532   5
  -4   0  -2 34611.0 98.2570   0
  -4   0  -3-8.28836 12.0233   5
  -4   0  -3 4.04459 8.14850   0
   4   0   3-7.83751 7.94208   0
  -4   0  -4 851.031 20.6485   5
  -4   0  -4 811.547 18.8982   0
   4   0   4 845.779 19.9915   0
   4   0   5 0.12822 8.30521   0
  -4   0  -5 7.73519 12.8229   5
  -4   0  -5 1.91199 11.0349   0
  -4   0  -6 8.50434 11.4473   0
  -4   0  -6 4.38660 11.0901   5
   4   0   6 7.47306 8.48486   0
  -4   0  -6 5.57225 3.85302   2
   4   0   7-0.57254 12.0301   0
  -4   0  -7-8.89862 15.3041   5
   4   0   8 915.526 24.9291   0
  -4   0  -8 953.651 27.7955   5
  -4   0  -9-16.2106 16.8175   5
   4   0   9-7.35924 10.7078   0
  -4   0 -10 1778.68 39.3287   5
  -4   0 -11-14.8687 18.3255   5
  -4   0 -12 331.646 22.8081   5
  -4   0 -13 10.5917 19.0082   5
  -4   0 -14 150.936 21.0483   5
  -4   0 -15-5.81229 19.7362   5
  -4   0 -16 2576.70 58.2393   5
  -4   0 -17 4.42365 22.3685   5
  -4   0 -18 452.599 32.4453   5
  -4   0 -19 20.3999 21.6066   5
  -4   0 -20 55.6369 22.4966   5
  -4   0 -21-27.5226 20.8639   5
   4   0  22 64.2811 26.1567   3
  -4  -1  24 97.1266 26.3346   3
  -4   1  23 9.02724 21.0609   3
  -4  -1  23 4.78181 28.9600   3
  -4  -1  22 119.981 30.3782   3
  -4   1  22 101.580 25.3282   3
  -4  -1  21 53.9422 24.2807   3
  -4   1  21 19.0045 21.6934   3
  -4   1  20 99.1982 21.6616   3
  -4  -1  20 150.452 28.3825   3
  -4   1  19 26.4721 19.9865   3
  -4  -1  19 29.1971 23.9703   3
  -4  -1  18 15.8939 21.2441   3
  -4   1  18 44.1786 18.9965   3
  -4   1  17 24.7824 19.0887   3
  -4  -1  17 18.2159 19.5910   3
  -4  -1  16 18.2181 19.1625   3
  -4   1  16 1.38815 16.4038   3
  -4  -1  15 965.076 37.3800   3
  -4   1  15 829.968 30.6873   3
  -4   1  14 52.9833 16.0796   3
  -4  -1  14 47.0711 21.0133   3
  -4  -1  13 1365.16 38.6065   3
  -4   1  13 1288.44 33.1878   3
  -4  -1  12 24.6619 18.3801   3
  -4   1  12 24.0143 13.7188   3
  -4  -1  11 784.799 29.5391   3
  -4   1  11 688.376 23.3599   3
  -4  -1  10 166.391 19.9609   3
  -4   1  10 152.179 14.8635   3
  -4  -1   9 239.165 20.7793   3
  -4   1   9 245.762 15.1852   3
  -4   1   8 3937.03 40.8082   3
  -4   1   8 3981.70 39.6214   1
  -4  -1   8 3955.63 49.7422   3
  -4   1   7 1266.15 22.6423   1
  -4  -1   7 1328.30 29.9592   3
  -4   1   7 1273.87 22.8193   3
  -4  -1   6 13821.0 82.5658   3
  -4   1   6 13733.6 64.4845   3
  -4   1   6 13974.4 66.5004   1
  -4   1   5 2.25870 7.73633   3
  -4  -1   5 2.56651 13.5532   3
  -4  -1   4 6187.83 47.3008   1
  -4   1   4 6234.43 37.2687   3
  -4  -1   4 6246.40 51.3358   3
  -4  -1   3 1009.14 20.3334   1
  -4   1   3 1026.17 15.6633   3
  -4  -1   3 1070.13 23.5257   3
  -4  -1   2 2697.10 28.5358   1
  -4   1   2 2817.48 23.1987   3
  -4  -1   2 2707.06 32.9625   3
  -4  -1   1 6637.89 40.8006   1
  -4   1   1 6789.89 35.7715   3
  -4  -1   1 6680.16 47.8455   3
  -4  -1   0 486.161 15.1773   2
  -4  -1   0 454.413 15.7004   5
  -4  -1   0 462.485 16.9799   3
  -4  -1  -1 23972.6 90.7415   5
  -4  -1  -1 24297.8 89.9583   3
  -4  -1  -1 24026.5 79.0781   2
  -4  -1  -2-2.27340 9.13647   2
  -4   1  -2 2.69463 7.80018   5
  -4  -1  -2 10.2472 12.2346   5
  -4  -1  -3 1610.77 28.5144   5
  -4   1  -3 1614.70 22.3113   5
  -4  -1  -3 1630.01 22.5805   2
  -4  -1  -4 4.53822 13.1545   5
  -4  -1  -4 8.42950 7.97349   2
  -4   1  -4 5.77411 8.37374   5
  -4   1  -5 906.607 19.8687   5
  -4  -1  -5 945.626 18.7543   2
  -4  -1  -5 929.931 26.4270   5
  -4   1  -6 917.123 21.2217   5
  -4   1  -6 926.332 23.7818   0
  -4  -1  -6 890.981 18.6629   2
  -4  -1  -6 897.147 26.6873   5
  -4   1  -7 607.006 19.3537   0
  -4   1  -7 594.033 18.7962   5
  -4  -1  -7 596.920 16.5268   2
  -4  -1  -7 628.802 24.6892   5
  -4  -1  -8 2736.94 47.1485   5
  -4  -1  -8 2547.34 32.1422   2
   4   1   8 2610.11 42.1543   0
  -4   1  -8 2729.42 39.3613   0
  -4   1  -8 2586.66 37.5956   5
  -4  -1  -9 644.193 28.3990   5
  -4   1  -9 692.478 22.9264   0
  -4  -1  -9 660.379 18.3889   2
  -4   1  -9 622.604 21.7750   5
  -4   1 -10 94.1784 15.8153   5
  -4  -1 -10 130.092 12.0129   2
  -4  -1 -10 128.281 21.3549   5
  -4  -1 -11 511.973 17.5152   2
  -4  -1 -11 673.490 30.0714   5
  -4   1 -11 625.024 24.0500   5
  -4  -1 -12 3501.75 61.6663   5
  -4   1 -12 3299.92 51.4247   5
  -4   1 -13 743.363 29.2272   5
  -4  -1 -13 783.986 36.2138   5
  -4  -1 -14 181.537 27.0764   5
  -4   1 -14 142.348 19.7765   5
  -4  -1 -15 91.9142 26.2894   5
  -4   1 -15 70.3472 19.2866   5
  -4   1 -16 181.658 22.8694   5
  -4  -1 -16 225.616 29.3939   5
  -4  -1 -17 11.6469 28.2930   5
  -4  -1 -18 79.7078 29.0365   5
  -4  -1 -19-20.4877 24.1932   5
   4  -1  20 67.8956 25.0721   3
  -4  -1 -20-16.0894 21.5714   5
  -4  -1 -21 34.7943 27.3869   5
   4  -1  21 55.1241 24.1536   3
   4  -1  22-2.54362 24.6493   3
  -4  -1 -22-25.6241 31.9963   5
   4   1  23 105.571 30.2471   3
  -4  -2  23 50.5740 28.1408   3
  -4  -2  22-7.38258 23.5222   3
  -4  -2  21 86.4449 26.6308   3
  -4  -2  20 42.0410 21.5948   3
  -4  -2  19 88.8843 23.1381   3
  -4  -2  18 229.371 27.9741   3
  -4  -2  17 80.5490 29.7710   3
  -4  -2  16 57.2132 21.4279   3
  -4  -2  15 35.9048 21.3117   3
  -4  -2  14 788.768 36.4533   3
  -4  -2  13 146.948 24.3083   3
  -4  -2  12 445.298 27.1063   3
  -4   2  12 414.168 18.3941   3
  -4  -2  11 85.0362 20.1264   3
   4  -2 -11 88.4601 10.8159   4
  -4   2  11 118.773 12.3032   3
   4  -2 -10 197.643 14.0342   4
  -4  -2  10 172.891 20.2229   3
  -4   2  10 192.907 12.9533   3
  -4   2   9 8.11963 8.43808   3
  -4   2   9 15.1843 8.66086   1
   4  -2  -9 23.3520 10.1969   4
  -4  -2   9 6.46070 16.3525   3
  -4  -2   8 4.78975 14.7829   3
  -4   2   8-1.31277 8.09311   1
   4   2  -8 7.89242 3.81376   0
  -4   2   8 4.87659 7.46691   3
   4  -2  -8 3.18739 10.1207   4
  -4  -2   7 29.1130 13.8333   3
  -4   2   7 29.4233 6.76250   3
   4  -2  -7 42.0720 11.3672   4
  -4   2   7 30.9136 8.07827   1
  -4  -2   6 4587.83 53.2542   3
  -4   2   6 4431.93 29.8613   3
  -4  -2   5 861.595 25.4435   3
  -4  -2   4 187.067 16.0123   3
  -4  -2   3 528.769 14.8022   5
  -4  -2   3 544.468 19.8091   3
  -4  -2   2 808.869 22.2179   2
  -4  -2   2 735.222 21.2911   3
  -4  -2   2 728.309 17.1014   5
  -4  -2   1 4309.19 39.1293   5
  -4  -2   1 4205.81 43.2728   3
  -4  -2   1 4244.07 44.6321   2
   4  -2   0 1386.22 23.1397   2
  -4  -2   0 1401.85 24.5985   5
  -4  -2   0 1390.75 25.8328   3
  -4  -2   0 1369.75 27.7695   2
  -4  -2  -1 20.1822 10.4008   3
  -4  -2  -1 24.2408 9.94090   5
  -4  -2  -1 17.1698 11.5367   2
  -4  -2  -1 30.2599 6.42695   1
   4  -2   1 37.3789 8.34536   2
   4  -2   2 444.600 13.6666   2
  -4  -2  -2 425.307 16.5042   3
  -4  -2  -2 419.941 17.8193   5
  -4  -2  -2 448.374 10.2999   1
  -4  -2  -2 452.884 19.0233   2
  -4   2  -3 1311.79 17.1503   5
  -4  -2  -3 1320.21 27.9917   2
  -4  -2  -3 1293.21 29.2242   5
  -4  -2  -3 1343.74 15.3020   1
   4  -2   3 1308.92 20.0206   2
  -4  -2  -4 379.506 18.5095   2
  -4   2  -4 362.216 10.7984   5
  -4  -2  -4 386.669 20.3685   5
   4  -2   4 363.049 11.3081   2
  -4   2  -5 342.980 11.4182   5
  -4  -2  -5 327.981 16.7938   2
  -4  -2  -5 390.006 19.7097   5
   4  -2   5 353.415 10.8499   2
  -4  -2  -6 117.862 13.8836   2
  -4  -2  -6 135.284 16.9576   5
  -4   2  -6 125.747 8.64346   5
  -4  -2  -7 1348.49 34.9936   5
   4  -2   7 1348.60 24.4048   4
  -4   2  -7 1337.02 22.2618   5
  -4  -2  -7 1370.47 29.2583   2
  -4  -2  -8 19.3948 16.9792   5
   4  -2   8 30.5007 8.80517   4
  -4  -2  -8 42.4846 12.9226   2
  -4  -2  -9 54.3468 18.4167   5
   4  -2   9 59.7433 8.87963   4
  -4  -2  -9 78.9222 13.1782   2
  -4  -2 -10 114.230 20.7478   5
  -4  -2 -10 114.701 13.7165   2
  -4  -2 -11-9.56051 20.0063   5
  -4  -2 -11 2.14762 12.4517   2
  -4  -2 -12 227.516 27.6267   5
  -4  -2 -12 243.329 18.6019   2
  -4  -2 -13 694.046 25.1711   2
  -4  -2 -13 913.221 39.6463   5
  -4  -2 -14 2.79487 23.0550   5
  -4  -2 -15 165.871 28.0472   5
  -4  -2 -16 15.2802 28.0315   5
   4  -2  16 13.7690 20.4816   3
  -4  -2 -17-30.4168 26.3530   5
   4  -2  17 23.3140 19.3430   3
  -4  -2 -18-10.7645 21.5844   5
   4  -2  18 7.38894 21.0890   3
  -4  -2 -19 19.6661 28.1530   5
   4  -2  19 23.9229 25.8673   3
  -4  -2 -20 51.9090 28.9454   5
   4  -2  20 100.256 30.3415   3
  -4  -2 -21 99.7912 25.9806   5
   4  -2  21 94.7593 25.0781   3
  -4  -3  21-20.9223 25.0716   3
  -4  -3  20 37.0223 25.2907   3
  -4  -3  19 2.56592 23.7792   3
  -4  -3  18 2.61290 25.4522   3
  -4  -3  17 275.118 31.3064   3
  -4  -3  16 15.2717 19.8449   3
  -4  -3  15 109.227 25.4666   3
  -4  -3  14-3.85783 18.3197   3
  -4  -3  13 4.89439 19.5718   3
   4  -3 -12 188.618 15.8302   4
  -4  -3  12 240.030 25.1367   3
   4  -3 -11 156.077 17.0560   4
  -4  -3  11 157.554 23.3633   3
   4  -3 -10 5.10728 13.1398   4
  -4  -3  10 18.1519 17.5612   3
   4  -3  -9 476.895 22.0154   4
  -4  -3   9 481.531 26.8379   3
   4  -3  -8 750.265 25.6941   4
  -4  -3   8 790.062 29.6468   3
  -4  -3   7 9.61944 14.8395   3
   4  -3  -7 7.49877 14.1331   4
  -4  -3   6 6.21938 14.4309   3
   4  -3  -6-4.73088 13.8007   4
   4  -3  -5 250.279 19.0966   4
  -4  -3   5 239.021 18.8374   3
  -4  -3   4 103.590 16.1410   3
   4  -3  -4 77.3384 14.8186   2
   4  -3  -4 92.6803 16.1622   4
  -4  -3   3-9.41653 13.8633   3
  -4  -3   3 16.2973 14.1311   2
   4  -3  -3 17.0516 14.2342   4
   4  -3  -3 19.2757 14.1462   2
   4  -3  -2 5344.08 59.9760   4
  -4  -3   2 5534.78 55.5482   3
   4  -3  -2 5345.49 55.4873   2
  -4  -3   2 5367.98 59.4933   2
  -4  -3   1 1687.90 31.7943   3
  -4  -3   1 1318.64 24.9873   5
   4  -3  -1 1865.70 37.1065   4
   4  -3  -1 1699.20 32.7071   2
  -4  -3   1 1849.17 37.7380   2
   4  -3   0 2693.90 38.8769   2
  -4  -3   0 2550.93 37.0521   3
   4  -3   0 2731.41 43.3785   4
  -4  -3   0 2682.34 43.7425   2
  -4  -3   0 2717.81 36.9490   5
  -4  -3  -1 1.14150 11.4408   3
  -4  -3  -1-6.50301 10.6525   5
  -4  -3  -1 1.00324 16.8671   2
   4  -3   1-2.89679 14.4487   4
   4  -3   1 13.3837 11.3122   2
   4  -3   2 1763.09 31.1876   2
  -4  -3  -2 1741.82 33.3174   5
   4  -3   2 1677.01 34.6981   4
  -4  -3  -2 1726.50 30.5441   3
  -4  -3  -2 1747.11 37.6608   2
  -4  -3  -3 12.1431 13.8636   5
  -4  -3  -3 0.20989 17.2580   2
   4  -3   3 7.82602 10.6978   2
   4  -3   3 12.4406 13.7524   4
   4  -3   3-1.14856 5.55833   3
  -4  -3  -4 327.721 21.5265   2
   4  -3   4 344.728 19.2173   4
   4  -3   4 330.603 15.7047   2
   4  -3   4 246.642 13.4293   3
  -4  -3  -4 347.779 20.8041   5
  -4  -3  -5 671.357 26.2711   2
  -4  -3  -5 698.495 27.4338   5
   4  -3   5 662.864 23.0637   4
   4  -3   5 693.820 19.6525   2
   4  -3   5 498.518 18.9077   3
  -4  -3  -6 227.870 20.8136   5
   4  -3   6 194.028 15.1638   4
  -4  -3  -6 209.022 17.8849   2
   4  -3   6 193.963 14.9158   3
  -4  -3  -7 4.99000 17.2734   5
   4  -3   7 7.82403 12.4454   3
  -4  -3  -7 7.67036 14.2702   2
   4  -3   7 7.04358 10.0625   4
  -4  -3  -8 93.2062 20.3021   5
   4  -3   8 149.426 13.8620   4
  -4  -3  -8 145.786 18.6234   2
   4  -3   8 115.402 16.0366   3
  -4  -3  -9 147.357 18.5587   2
   4  -3   9 121.030 18.9007   3
  -4  -3  -9 121.564 22.6562   5
   4  -3   9 109.126 13.9350   4
  -4  -3 -10 104.723 21.9296   5
  -4  -3 -10 137.286 18.9290   2
   4  -3  10 123.100 16.9842   3
  -4  -3 -11 302.967 22.6220   2
   4  -3  11 247.614 22.8031   3
  -4  -3 -11 250.036 27.7860   5
  -4  -3 -12 448.685 26.5801   2
  -4  -3 -12 444.225 34.2510   5
   4  -3  12 396.485 26.1510   3
   4  -3  13 13.5348 19.5078   3
  -4  -3 -13-6.28532 23.0395   5
  -4  -3 -13 10.5731 17.4903   2
  -4  -3 -14 587.084 37.6207   5
   4  -3  14 595.223 32.9384   3
  -4  -3 -14 569.909 28.4288   2
  -4  -3 -15 2.85214 27.1058   5
   4  -3  15 6.26108 18.2978   3
  -4  -3 -15 0.69669 15.3416   2
   4  -3  16 7.65159 20.9418   3
  -4  -3 -16-8.86332 25.9436   5
  -4  -3 -17 113.098 31.3964   5
   4  -3  17 143.933 23.3118   3
  -4  -3 -18 305.831 33.2189   5
   4  -3  18 250.688 27.2068   3
  -4  -3 -19 65.2607 32.8359   5
   4  -3  19 139.916 24.9796   3
   4  -3  20 59.2893 22.5825   3
  -4  -4  20-18.3703 29.9301   3
  -4  -4  19 90.9906 28.0774   3
  -4  -4  18-10.2812 20.2858   3
  -4  -4  17 311.083 33.8713   3
  -4  -4  16 30.5760 21.9107   3
  -4  -4  15 226.757 30.0523   3
  -4  -4  14 40.6533 23.3025   3
  -4  -4  13 179.551 26.9833   3
   4  -4 -13 190.656 25.0845   2
   4  -4 -12 60.4441 22.4147   2
  -4  -4  12 45.3166 18.6590   3
  -4  -4  11 1196.80 43.0535   3
   4  -4 -11 1148.43 36.4300   4
   4  -4 -11 1182.29 40.6962   2
  -4  -4  10 11.8526 20.6650   3
   4  -4 -10 21.3519 19.5064   2
   4  -4 -10-5.13349 18.0940   4
  -4  -4   9 143.397 20.3374   3
   4  -4  -9 158.218 22.5298   4
   4  -4  -9 166.483 21.6925   2
   4  -4  -8 11.8541 16.8130   4
   4  -4  -8 2.04379 17.7861   2
  -4  -4   8 24.9493 15.4049   3
   4  -4  -7 139.181 19.4216   2
   4  -4  -7 125.719 20.2994   4
  -4  -4   7 96.0859 19.0265   3
   4  -4  -6 192.799 22.3329   4
   4  -4  -6 187.528 21.7002   2
   4  -4  -5 31.1813 18.7623   4
   4  -4  -5 47.2679 18.0844   2
  -4  -4   4 144.475 19.1649   2
   4  -4  -4 153.084 18.6892   2
   4  -4  -4 161.194 20.3502   4
   4  -4  -3 583.947 26.3805   2
   4  -4  -3 584.972 27.7963   4
  -4  -4   3 613.545 28.1774   2
  -4  -4   2 1524.85 39.9573   2
   4  -4  -2 1365.78 35.6811   2
   4  -4  -2 1423.24 39.1246   4
  -4  -4   1 91.7723 21.0043   2
   4  -4  -1 118.562 20.1227   4
   4  -4  -1 91.2490 16.4970   2
   4  -4   0 652.814 28.7251   4
   4  -4   0 659.493 26.0644   2
  -4  -4   0 629.876 29.9922   2
   4  -4   1 713.454 26.7571   2
   4  -4   1 715.828 29.5301   4
  -4  -4  -1 695.707 31.8743   2
   4  -4   2 544.659 25.7171   4
  -4  -4  -2 508.921 28.0130   2
   4  -4   2 488.040 23.6697   2
   4  -4   3 2331.06 45.7148   4
   4  -4   3 2244.05 40.8972   2
  -4  -4  -3 2357.80 48.9404   2
   4  -4   4 15.4115 14.2647   2
  -4  -4  -4 19.7272 20.6601   2
   4  -4   4 4.83338 15.3314   4
  -4  -4  -5 779.615 29.2717   5
  -4  -4  -5 1157.04 37.5798   2
   4  -4   5 1050.10 32.9784   4
   4  -4   6 10.2105 15.2786   4
  -4  -4  -6 0.29743 20.9011   2
  -4  -4  -6 3.32149 13.3810   5
  -4  -4  -7 44.8443 19.8969   5
   4  -4   7 29.0280 14.1040   4
  -4  -4  -7 37.0291 17.7779   2
   4  -4   8 6.92634 13.4177   4
  -4  -4  -8-10.1139 19.4481   2
  -4  -4  -8 5.08216 18.5275   5
  -4  -4  -9 201.447 21.4864   2
  -4  -4  -9 188.841 23.3708   5
  -4  -4 -10-2.71776 22.7228   5
  -4  -4 -10 10.4550 15.4271   2
  -4  -4 -11 2.62756 16.4550   2
  -4  -4 -11 3.57061 22.0027   5
  -4  -4 -12 79.6742 23.9924   5
  -4  -4 -12 75.5992 18.8998   2
  -4  -4 -13 11.1703 26.6926   5
  -4  -4 -13 41.2917 19.5051   2
  -4  -4 -14 21.4075 27.5680   5
  -4  -4 -14 23.2027 17.6457   2
  -4  -4 -15 240.383 26.3127   2
  -4  -4 -15 209.544 30.4695   5
  -4  -4 -16 41.6896 30.7853   5
  -4  -4 -16-31.3507 20.1300   2
   4  -4  17 242.706 26.8937   3
  -4  -4 -17 182.447 36.8928   5
   4  -4  18 42.2853 21.7870   3
  -4  -4 -18 2.51795 26.6040   5
   4  -4  19-81.8693 28.8539   3
   4  -5 -16 69.2288 26.6055   2
   4  -5 -15 85.2390 25.9265   2
   4  -5 -14 16.8938 20.6427   2
   4  -5 -13 38.7986 22.9454   2
   4  -5 -12 36.2875 20.9877   2
   4  -5 -11 36.1222 19.0251   2
   4  -5 -10 11.6493 16.7440   2
   4  -5  -9 27.9592 16.5256   2
   4  -5  -8-2.96889 18.2178   2
   4  -5  -7 155.873 23.9517   2
   4  -5  -6-7.80672 15.8179   2
   4  -5  -5 27.3611 20.5617   4
   4  -5  -5-2.94123 17.9777   2
   4  -5  -4 38.1935 18.1929   4
   4  -5  -4 12.0072 16.9306   2
  -4  -5   4 16.5617 18.9781   2
   4  -5  -3 401.556 29.3697   4
   4  -5  -3 428.465 25.2996   2
  -4  -5   3 426.572 29.8755   2
   4  -5  -2 44.4543 18.3136   2
  -4  -5   2 36.1518 19.7778   2
   4  -5  -2 51.3233 20.9822   4
  -4  -5   1 133.513 25.5889   2
   4  -5  -1 107.084 21.6633   2
   4  -5  -1 186.496 23.3793   4
   4  -5   0-28.0362 19.0550   2
   4  -5   0 4.15273 18.9934   4
  -4  -5   0 10.3415 19.6381   2
  -4  -5  -1 33.5169 20.3170   2
   4  -5   1-19.2972 17.8272   2
   4  -5   1 6.63659 18.3147   4
  -4  -5  -2 27.8930 21.0232   2
   4  -5   2 11.4127 16.3517   2
   4  -5   2 17.7248 17.3569   4
   4  -5   3 100.590 19.7302   4
  -4  -5  -3 34.1379 18.2063   2
  -4  -5  -4 77.6736 21.6227   2
   4  -5   4 140.131 20.7628   4
  -4  -5  -5 78.6786 24.3319   2
  -4  -5  -6 108.532 21.1307   2
  -4  -5  -7 15.5145 22.2935   2
  -4  -5  -8 39.6264 22.3387   2
  -4  -5  -9-10.0456 21.3880   2
  -4  -5 -10-6.36280 20.7633   2
  -4  -5 -11 104.177 24.5769   2
  -4  -5 -12 0.00000 22.0344   2
  -4  -5 -13 54.3689 19.2162   2
  -4  -5 -14 12.7255 24.0210   2
  -4  -5 -15 22.6896 30.4738   5
  -4  -5 -15 84.9810 20.3616   2
  -4  -5 -16-1.73340 31.7495   5
   4  -6 -10-53.9044 24.1311   2
   4  -6  -9 44.6086 24.4630   2
   4  -6  -8 4.44863 20.2122   2
   4  -6  -7 58.3486 18.0959   2
   4  -6  -6 13.2419 21.5125   2
   4  -6  -5-1.65809 16.5797   2
   4  -6  -4 42.6945 18.1103   2
  -4  -6   3-27.0010 21.5174   2
   4  -6  -3-26.1437 19.3065   2
  -4  -6   2-10.7421 22.7384   2
   4  -6  -2-2.96962 18.3104   2
  -4  -6   1 44.1560 22.4559   2
   4  -6  -1 1.06950 18.3468   2
   4  -6   0 2.85297 19.1169   2
  -4  -6   0 25.1348 20.1894   2
  -4  -6  -1 68.0731 22.5632   2
  -4  -6  -2-20.7646 23.7887   2
  -4  -6  -3 46.6523 21.7127   2
  -4  -6  -4 11.2254 21.9487   2
  -4  -6  -5 1.79077 22.1019   2
  -4  -6  -6-5.62853 24.6902   2
  -4  -6  -7-2.31413 23.2959   2
  -4  -6  -8 159.341 25.7343   2
  -5   0  24 64.9621 23.6650   3
  -5   0  23 63.8411 27.2931   3
  -5   0  22 220.194 27.3764   3
  -5   0  21-20.2420 24.3107   3
  -5   0  20-1.36536 20.1776   3
  -5   0  19-18.9735 23.9365   3
  -5   0  18 121.714 24.2537   3
  -5   0  17-4.27355 19.6827   3
  -5   0  16 253.959 24.4665   3
  -5   0  15-18.2470 19.7759   3
  -5   0  14 258.370 22.8863   3
  -5   0  13 1.06467 16.9633   3
  -5   0  12 2209.29 43.3041   3
  -5   0  11-0.34031 15.1403   3
  -5   0  10 6031.34 62.4250   3
  -5   0   9 1.97904 14.6387   3
  -5   0   8 23901.3 106.646   1
  -5   0   8 24303.0 111.651   3
  -5   0   7 11.0665 11.7434   1
  -5   0   7 3.76979 13.4291   3
  -5   0   6 7552.35 55.4088   1
  -5   0   6 7367.89 57.1385   3
  -5   0   5-5.04103 12.9800   3
  -5   0   5 2.46144 11.3803   1
  -5   0   4 1781.41 27.6968   3
  -5   0   3 9.11943 12.6110   3
  -5   0   2 4856.05 40.7224   3
  -5   0   1-2.24343 9.65157   3
  -5   0   0 3499.76 35.1823   3
  -5   0  -1 2.51270 10.1120   0
  -5   0  -1 2.54282 8.95540   5
  -5   0  -2 11589.6 63.2447   0
  -5   0  -2 11672.2 65.2748   5
  -5   0  -3 3.37142 12.4196   5
  -5   0  -3-1.51435 10.0335   0
  -5   0  -4 42.6315 11.0829   0
  -5   0  -4 36.1030 12.6253   5
   5   0   5 2.36415 10.9798   0
  -5   0  -5 1.00353 10.7000   5
  -5   0  -5-3.86151 10.8778   0
   5   0   6 33393.8 129.857   0
  -5   0  -6 33683.7 135.283   5
  -5   0  -6 33763.8 132.475   0
  -5   0  -7 2.21447 15.4759   5
  -5   0  -7-4.90809 4.45990   2
  -5   0  -8 8726.54 75.3942   5
   5   0   8 8589.47 72.7628   0
  -5   0  -9-19.6382 16.5413   5
  -5   0 -10 411.882 24.9377   5
  -5   0 -11-15.0619 16.2068   5
  -5   0 -12 619.321 29.0476   5
  -5   0 -13-7.28179 19.1663   5
  -5   0 -14 193.288 22.5493   5
  -5   0 -15-14.3736 21.2112   5
  -5   0 -16 935.141 39.7482   5
  -5   0 -17-29.5973 20.5313   5
  -5   0 -18 243.969 28.2009   5
  -5   0 -19 20.3770 22.2759   5
  -5   0 -20 23.4930 22.4214   5
  -5   0 -21 17.4758 25.0649   5
  -5   0 -22-46.2116 28.2618   5
  -5  -1  24 13.9418 27.6900   3
  -5   1  23 78.3722 23.1543   3
  -5  -1  23-64.4963 21.0768   3
  -5  -1  22-93.5463 24.3918   3
  -5   1  22-65.3017 22.5669   3
  -5  -1  21 68.6959 22.0397   3
  -5   1  21-2.24187 19.3661   3
  -5   1  20 75.9870 22.0524   3
  -5  -1  20 189.604 27.1330   3
  -5  -1  19 78.4841 25.4942   3
  -5   1  19 71.3037 18.6583   3
  -5  -1  18 7.43255 22.9931   3
  -5   1  18 42.0160 19.2784   3
  -5  -1  17 25.5707 22.7750   3
  -5   1  17 45.3519 20.3463   3
  -5  -1  16 39.3640 22.6337   3
  -5   1  16 17.9035 16.5901   3
  -5  -1  15 655.021 31.7877   3
  -5   1  15 689.456 29.0099   3
  -5  -1  14 359.097 27.4653   3
  -5   1  14 322.023 21.8797   3
  -5   1  13-1.95325 13.7276   3
  -5  -1  13 8.79712 18.9894   3
  -5  -1  12 2129.49 45.4834   3
  -5   1  12 1984.73 38.2687   3
  -5  -1  11 53.0859 19.5247   3
  -5   1  11 75.3381 14.5486   3
  -5  -1  10 802.558 29.0775   3
  -5   1  10 864.803 24.4766   3
  -5   1   9 3797.30 42.7345   1
  -5  -1   9 3858.76 53.0769   3
  -5   1   9 3711.47 43.4114   3
  -5   1   8 267.417 14.9007   1
  -5  -1   8 254.956 18.3467   3
  -5   1   8 246.119 15.1309   3
  -5   1   7 8974.93 59.8955   1
  -5   1   7 8825.51 58.1672   3
  -5  -1   7 8832.49 72.3912   3
  -5   1   6 461.118 15.3246   3
  -5  -1   6 447.638 20.5446   3
  -5  -1   5 1042.20 23.9780   1
  -5   1   5 1045.98 19.4903   3
  -5  -1   5 1071.51 26.3158   3
  -5  -1   4 73.1731 12.3549   3
  -5   1   4 77.4129 9.64280   3
  -5  -1   4 66.4684 12.1358   1
  -5  -1   3 1097.27 22.2789   1
   5   1  -3 1111.43 11.6038   0
  -5   1   3 1099.87 18.0828   3
  -5  -1   3 1094.29 24.6918   3
  -5  -1   2 6246.89 45.9943   1
  -5  -1   2 6235.84 51.8992   3
   5   1  -2 6541.35 32.5418   0
  -5   1   2 6467.80 40.3699   3
   5   1  -1 4097.55 30.3030   0
  -5   1   1 4190.29 33.3036   3
  -5  -1   1 4089.35 41.8138   3
  -5  -1   0 19.3830 10.7286   3
  -5  -1   0 24.4596 11.7884   5
   5   1   0 26.0559 7.95092   0
  -5  -1  -1 17893.1 84.0897   5
  -5  -1  -1 17847.2 84.7859   3
   5   1   1 17657.0 75.3582   0
  -5  -1  -1 17583.4 70.6081   2
  -5   1  -2 321.048 13.0522   5
   5   1   2 324.287 14.3159   0
  -5  -1  -2 328.627 17.6652   5
  -5  -1  -2 310.178 12.4903   2
  -5  -1  -3 1065.64 25.1216   5
  -5   1  -3 1070.62 20.4842   5
   5   1   3 1080.14 23.5046   0
  -5  -1  -3 1068.69 19.3129   2
  -5  -1  -4 1598.98 32.0488   5
   5   1   4 1565.20 28.8673   0
  -5   1  -4 1545.60 25.5178   5
  -5  -1  -4 1578.49 23.2277   2
  -5   1  -5 10.0621 9.50158   5
  -5  -1  -5 15.8311 14.3229   5
  -5  -1  -5 20.4951 7.42454   2
   5   1   5 16.2518 9.93750   0
  -5   1  -6 963.632 23.3684   5
   5   1   6 947.260 26.1247   0
  -5   1  -6 996.658 25.9903   0
  -5  -1  -6 941.437 29.1367   5
  -5  -1  -6 973.650 19.6814   2
  -5   1  -7 4504.06 52.0682   0
  -5  -1  -7 4694.69 58.4348   5
  -5   1  -7 4453.47 47.8349   5
  -5  -1  -7 4487.79 40.5987   2
   5   1   7 4630.55 54.4306   0
  -5   1  -8 383.695 18.2307   5
  -5  -1  -8 376.826 23.2257   5
  -5   1  -8 366.941 19.1988   0
  -5  -1  -8 364.754 14.6614   2
  -5   1  -9 2137.79 37.7082   5
  -5  -1  -9 2244.47 45.9585   5
  -5  -1  -9 2197.66 30.9298   2
  -5  -1 -10 271.092 23.5443   5
  -5  -1 -10 194.410 12.0867   2
  -5   1 -10 269.281 18.7722   5
  -5   1 -11 117.062 17.1368   5
  -5  -1 -11 88.9089 22.8620   5
  -5   1 -12 267.607 21.3599   5
  -5  -1 -12 267.500 25.4968   5
  -5   1 -13 127.457 19.1596   5
  -5  -1 -13 136.367 25.4870   5
  -5  -1 -14 1233.66 44.0841   5
  -5   1 -14 1177.43 36.4350   5
  -5   1 -15 360.030 25.6741   5
  -5  -1 -15 394.361 30.5336   5
  -5  -1 -16 112.638 23.9023   5
  -5   1 -16 38.0537 18.5470   5
  -5  -1 -17 148.980 26.2157   5
  -5  -1 -18 138.176 24.1591   5
  -5  -1 -19 3.53347 22.3557   5
  -5  -1 -20-46.7010 24.6168   5
  -5  -1 -21 51.4367 26.3959   5
   5  -1  21 126.005 26.4403   3
  -5  -1 -22 63.9803 30.8990   5
  -5  -2  23-13.2619 25.1200   3
  -5  -2  22 111.101 30.2739   3
  -5  -2  21 23.9279 23.8952   3
  -5  -2  20 3.32309 19.3592   3
  -5  -2  19-16.6763 21.4138   3
  -5  -2  18 13.9698 22.2049   3
  -5  -2  17 28.5711 20.6492   3
  -5  -2  16-8.74554 22.6123   3
  -5  -2  15 76.9027 23.6886   3
  -5  -2  14 120.011 26.7330   3
  -5  -2  13-19.2483 22.7391   3
  -5  -2  12-12.8922 22.5656   3
   5  -2 -12 10.0746 8.40631   4
   5  -2 -11 1266.88 28.0092   4
  -5  -2  11 1196.42 37.3697   3
   5  -2 -10 29.6183 11.6817   4
  -5  -2  10 33.3552 18.5100   3
  -5   2  10 24.3797 10.2825   3
  -5   2  10 19.1117 10.0374   1
  -5   2   9 215.655 12.7463   1
  -5  -2   9 236.658 21.4515   3
  -5   2   9 213.887 13.0239   3
  -5  -2   8 1021.14 31.8463   3
  -5   2   8 969.335 21.0303   1
  -5   2   8 980.563 19.2949   3
  -5   2   7 3644.42 32.4890   3
  -5  -2   7 3827.30 52.6898   3
  -5   2   6 1782.34 21.3025   3
  -5  -2   6 1843.71 37.2347   3
  -5   2   5 1007.61 14.5252   3
  -5  -2   5 1050.70 28.3749   3
  -5  -2   4 3459.74 46.0908   3
  -5  -2   3 1876.30 33.8245   3
  -5  -2   3 1801.65 26.9639   5
  -5  -2   2 860.210 20.3238   5
  -5  -2   2 860.894 24.3361   3
  -5  -2   1 12.3564 10.3958   5
  -5  -2   1 6.28873 12.4629   3
  -5  -2   1 13.7731 11.4869   2
  -5  -2   1 13.7118 8.64881   1
  -5  -2   0 1312.00 21.1584   1
  -5  -2   0 1328.72 27.8602   3
  -5  -2   0 1304.69 27.2269   2
  -5  -2   0 1322.59 26.3771   5
   5  -2   1 580.793 15.2182   2
  -5  -2  -1 567.532 14.1565   1
  -5  -2  -1 565.079 20.0604   5
  -5  -2  -1 534.438 20.3728   3
  -5  -2  -1 549.399 20.3337   2
   5  -2   2 6215.69 42.2303   2
  -5  -2  -2 6270.92 58.6447   5
  -5  -2  -2 6280.90 39.0029   1
  -5  -2  -2 6144.79 55.8998   3
  -5  -2  -2 6143.98 55.2269   2
   5  -2   3 169.192 9.17274   2
  -5  -2  -3 190.740 16.5878   5
  -5   2  -3 186.209 9.93734   5
  -5  -2  -3 159.246 14.9901   2
  -5  -2  -4 198.634 17.9326   5
  -5   2  -4 200.326 10.2972   5
   5  -2   4 193.373 8.95112   2
  -5  -2  -4 187.084 15.6387   2
   5  -2   5 0.77092 5.19160   2
  -5  -2  -5 6.77248 14.1178   5
  -5  -2  -5 2.15959 12.0984   2
  -5   2  -5 4.34435 6.89960   5
  -5  -2  -6 14.8649 15.3516   5
  -5   2  -6 25.6846 8.28296   5
  -5  -2  -6 23.3919 11.6875   2
  -5   2  -7 74.3833 9.57767   5
  -5  -2  -7 81.7393 16.9763   5
  -5  -2  -7 72.6620 12.6030   2
  -5  -2  -8 18.8839 17.1159   5
  -5  -2  -8 17.5842 12.0091   2
  -5  -2  -9 675.422 31.3764   5
  -5  -2  -9 619.290 23.2101   2
  -5  -2 -10 262.034 24.5770   5
  -5  -2 -10 269.492 17.8480   2
  -5  -2 -11 252.817 18.1986   2
  -5  -2 -11 286.594 27.7858   5
  -5  -2 -12 1361.55 32.6100   2
  -5  -2 -12 1965.69 52.2264   5
  -5  -2 -13 1011.42 43.3279   5
  -5  -2 -14 10.2867 24.8111   5
  -5  -2 -15 69.4472 27.6504   5
  -5  -2 -16 124.896 27.4172   5
  -5  -2 -17 69.0445 24.4455   5
   5  -2  18 48.6074 21.6379   3
  -5  -2 -18-20.1177 23.8945   5
  -5  -2 -19 48.5175 29.4129   5
   5  -2  19-8.51996 25.4138   3
  -5  -2 -20-27.3279 30.2514   5
   5  -2  20-13.5410 24.9273   3
  -5  -2 -21-49.1540 24.9878   5
   5  -2  21 21.1196 23.8232   3
  -5  -3  21 38.9901 23.5386   3
  -5  -3  20-21.9271 20.4050   3
  -5  -3  19 57.5096 20.9112   3
  -5  -3  18-10.3582 25.6735   3
  -5  -3  17 58.2630 26.6453   3
  -5  -3  16-3.07440 20.4265   3
  -5  -3  15 160.834 26.7623   3
  -5  -3  14 248.415 27.2625   3
  -5  -3  13 168.617 26.7604   3
   5  -3 -12 1008.54 29.7579   4
  -5  -3  12 1383.27 43.8581   3
  -5  -3  11 15.4889 21.6232   3
   5  -3 -11 21.9217 14.9014   4
   5  -3 -10 461.951 23.2293   4
  -5  -3  10 484.935 29.0594   3
  -5  -3   9 11.8306 18.2264   3
   5  -3  -9 25.0410 12.9250   4
   5  -3  -8 22.1934 15.5584   4
  -5  -3   8 41.7788 17.7343   3
   5  -3  -7 464.363 22.9290   4
  -5  -3   7 425.968 25.3430   3
  -5  -3   6 1647.25 38.9055   3
   5  -3  -6 1574.19 35.8955   4
  -5  -3   5 116.239 18.0085   3
   5  -3  -5 151.976 17.7656   4
   5  -3  -4 257.496 19.4199   4
  -5  -3   4 247.765 19.4006   3
   5  -3  -3 874.388 28.3076   4
   5  -3  -3 825.535 25.1337   2
  -5  -3   3 855.239 27.1903   3
  -5  -3   3 915.528 28.8416   2
  -5  -3   3 572.336 16.9058   5
   5  -3  -2 795.840 24.3407   2
  -5  -3   2 858.381 27.2612   2
   5  -3  -2 856.463 28.4065   4
  -5  -3   2 813.711 25.9506   3
  -5  -3   2 631.534 18.8352   5
   5  -3  -1 448.089 19.5148   2
   5  -3  -1 419.872 22.6585   4
  -5  -3   1 412.941 17.2323   5
  -5  -3   1 427.833 20.1793   3
  -5  -3   1 420.382 23.0036   2
  -5  -3   0 8.32436 13.4425   3
  -5  -3   0 13.6931 11.5552   5
  -5  -3   0 9.19309 15.4307   2
   5  -3   0 6.23858 11.1460   2
   5  -3   0 21.1250 14.8408   4
  -5  -3  -1 3288.93 45.5381   5
   5  -3   1 3201.30 47.5006   4
  -5  -3  -1 3236.28 44.1301   3
   5  -3   1 3132.61 40.4084   2
  -5  -3  -1 3247.95 49.0318   2
  -5  -3  -2 2516.52 41.0843   5
   5  -3   2 2424.70 34.8478   2
   5  -3   2 2524.11 42.2885   4
  -5  -3  -2 2488.69 39.0110   3
  -5  -3  -2 2480.55 43.9343   2
  -5  -3  -3 37.6095 15.2870   2
   5  -3   3 25.7011 10.5042   2
   5  -3   3 17.3781 14.9105   4
  -5  -3  -3 27.6544 13.6422   5
   5  -3   4 396.565 19.5838   4
   5  -3   4 412.031 16.1472   2
  -5  -3  -4 425.895 23.2431   2
  -5  -3  -4 436.104 22.3759   5
  -5  -3  -5 31.2875 15.7128   2
  -5  -3  -5 26.3208 16.5829   5
   5  -3   5 26.8258 12.1712   4
  -5  -3  -6 38.0936 17.2704   2
  -5  -3  -6 31.9421 16.8361   5
   5  -3   6 33.0915 13.1264   4
  -5  -3  -7 119.748 18.6848   5
   5  -3   7 117.800 14.2063   4
  -5  -3  -7 112.079 18.2878   2
  -5  -3  -8 89.9789 19.4403   5
   5  -3   8 80.0339 12.8062   4
  -5  -3  -8 69.0560 15.3605   2
  -5  -3  -9 13.8205 15.7903   2
  -5  -3  -9-17.8758 19.5146   5
  -5  -3 -10-8.81016 21.2538   5
  -5  -3 -10-6.14205 14.5284   2
  -5  -3 -11 137.168 19.2354   2
  -5  -3 -11 130.783 24.4054   5
   5  -3  11 124.845 20.4642   3
  -5  -3 -12 200.030 28.9130   5
  -5  -3 -12 212.587 21.7056   2
   5  -3  12 209.791 22.7009   3
  -5  -3 -13 305.069 33.8243   5
  -5  -3 -13 358.478 25.0671   2
   5  -3  13 273.189 23.9548   3
   5  -3  14 104.001 21.0521   3
  -5  -3 -14 106.873 28.3387   5
  -5  -3 -15 458.217 34.3294   5
   5  -3  15 402.990 28.4701   3
  -5  -3 -16 34.0248 27.7889   5
   5  -3  16-15.7075 20.8084   3
  -5  -3 -17 352.607 38.2103   5
   5  -3  17 286.641 27.8374   3
  -5  -3 -18 40.6517 24.4586   5
   5  -3  18-19.6774 17.9104   3
  -5  -3 -19 2.21447 29.3562   5
   5  -3  19 56.7331 19.4941   3
   5  -3  20 3.88160 23.7758   3
  -5  -4  20-50.4732 24.2651   3
  -5  -4  19-6.96332 26.6667   3
  -5  -4  18 17.4313 27.1050   3
  -5  -4  17 69.0833 24.5930   3
  -5  -4  16 32.6385 23.1252   3
  -5  -4  15 131.818 26.7203   3
  -5  -4  14-13.0410 21.8149   3
  -5  -4  13 7.21547 21.4276   3
  -5  -4  12 16.4952 21.8832   3
   5  -4 -12 14.2827 15.3522   4
   5  -4 -11 571.665 29.6220   4
  -5  -4  11 578.878 32.5633   3
   5  -4 -10 29.5510 18.9335   2
   5  -4 -10 10.6101 16.3920   4
  -5  -4  10 14.9146 19.9947   3
   5  -4  -9 469.136 27.9788   2
   5  -4  -9 481.263 27.2409   4
  -5  -4   9 509.440 30.5190   3
  -5  -4   8 54.3374 17.7314   3
   5  -4  -8 77.8517 19.5084   2
   5  -4  -8 77.4449 18.8190   4
   5  -4  -7 340.443 24.0786   2
   5  -4  -7 361.278 25.0640   4
  -5  -4   7 244.643 24.0214   3
   5  -4  -6 985.082 33.1078   2
   5  -4  -6 1017.56 34.5968   4
  -5  -4   6 770.510 30.8306   3
   5  -4  -5 789.790 30.4801   2
   5  -4  -5 784.501 31.4495   4
   5  -4  -4 518.887 27.7438   4
   5  -4  -4 520.644 26.0843   2
   5  -4  -3 1017.38 34.5794   4
  -5  -4   3 1029.74 34.2861   2
   5  -4  -3 966.547 31.6759   2
   5  -4  -2 1146.54 35.6407   4
  -5  -4   2 1255.77 37.4921   2
   5  -4  -2 1171.03 33.1605   2
   5  -4  -1 697.120 26.9277   2
   5  -4  -1 768.826 30.1297   4
  -5  -4   1 765.155 31.7245   2
  -5  -4   0 9.41961 20.2992   2
   5  -4   0 25.2195 16.7708   4
   5  -4   0 22.7366 15.2129   2
   5  -4   1 288.661 20.9095   2
   5  -4   1 343.669 23.1937   4
  -5  -4  -1 320.210 25.6004   2
   5  -4   2 63.1157 16.3582   2
   5  -4   2 75.0505 18.2572   4
  -5  -4  -2 51.5340 20.6358   2
   5  -4   3 1378.04 37.1573   4
  -5  -4  -3 1420.42 40.1515   2
   5  -4   3 1339.26 31.8227   2
  -5  -4  -4 66.9167 20.3138   2
   5  -4   4 75.6774 18.7237   4
   5  -4   5 1732.23 40.4584   4
  -5  -4  -5 1316.17 36.8160   5
  -5  -4  -5 1815.06 44.7675   2
  -5  -4  -6 16.2598 16.6929   5
   5  -4   6 8.44736 15.1339   4
  -5  -4  -6 1.32764 20.1471   2
  -5  -4  -7 218.997 22.7758   5
   5  -4   7 192.135 19.1971   4
  -5  -4  -7 193.225 22.9990   2
   5  -4   8 22.4141 13.9191   4
  -5  -4  -8 15.6806 20.4841   5
  -5  -4  -8 25.3223 20.0547   2
  -5  -4  -9 105.731 21.9304   5
  -5  -4  -9 72.0763 17.5049   2
  -5  -4 -10-20.9977 22.8032   5
  -5  -4 -10-2.26108 17.1538   2
  -5  -4 -11 288.669 22.6890   2
  -5  -4 -11 277.996 27.3964   5
  -5  -4 -12 11.1176 25.6106   5
  -5  -4 -12 17.2183 16.0907   2
  -5  -4 -13 77.0399 21.0401   2
  -5  -4 -13 40.1300 22.5415   5
  -5  -4 -14 158.652 31.4273   5
  -5  -4 -14 138.120 20.1633   2
  -5  -4 -15-0.75842 28.6622   5
  -5  -4 -15 13.9019 22.2455   2
  -5  -4 -16 164.972 27.8401   5
  -5  -4 -17 60.4700 30.7604   5
   5  -5 -15-17.7966 20.2546   2
   5  -5 -14 33.3687 22.5148   2
   5  -5 -13 57.9736 19.6850   2
   5  -5 -12 45.0208 22.5713   2
   5  -5 -11 35.9066 21.9019   2
   5  -5 -10 35.8275 21.5458   2
   5  -5  -9 50.9995 22.0351   4
   5  -5  -9 69.2232 23.3963   2
   5  -5  -8 25.4834 21.9975   4
   5  -5  -8 29.9262 19.0447   2
   5  -5  -7 91.9020 21.2748   4
   5  -5  -7 42.9468 17.4878   2
   5  -5  -6 180.839 21.6382   4
   5  -5  -6 202.045 23.4612   2
   5  -5  -5 590.148 30.8228   2
   5  -5  -5 692.140 34.9606   4
   5  -5  -4 44.6782 19.3826   4
   5  -5  -4 26.6242 18.6990   2
   5  -5  -3 258.496 24.1079   2
   5  -5  -3 253.967 26.0189   4
  -5  -5   3 252.638 24.6318   2
  -5  -5   2 1.68732 20.8979   2
   5  -5  -2 5.86257 19.8906   4
   5  -5  -2 10.1214 14.6901   2
  -5  -5   1-16.7507 21.0900   2
   5  -5  -1 2.78517 18.8776   4
   5  -5  -1-26.9212 19.9819   2
   5  -5   0-2.97956 17.9654   2
   5  -5   0 34.9321 19.6508   4
  -5  -5   0-6.02839 19.5443   2
   5  -5   1 365.322 27.1394   4
  -5  -5  -1 342.901 27.2733   2
   5  -5   1 358.636 24.5486   2
  -5  -5  -2 26.3368 18.5411   2
   5  -5   2 11.6025 17.2627   4
  -5  -5  -3 48.0388 21.1791   2
   5  -5   3 98.6822 20.0681   4
  -5  -5  -4-4.44723 22.5293   2
   5  -5   4 33.4119 16.0150   4
   5  -5   5 14.3145 15.7195   4
  -5  -5  -5 21.1454 21.3805   2
  -5  -5  -6 5.78555 22.0742   2
   5  -5   6 4.73945 17.2174   4
  -5  -5  -7 40.5058 19.0269   2
   5  -5   7 44.3523 19.5421   4
  -5  -5  -8 78.7730 23.5465   2
  -5  -5  -9-5.08342 22.9715   2
  -5  -5 -10 208.441 27.5222   2
  -5  -5 -11 15.3843 21.0070   2
  -5  -5 -12-53.4954 18.6727   2
  -5  -5 -13 24.5865 23.5152   2
  -5  -5 -14 38.9973 30.4938   5
  -5  -5 -14 42.5894 19.9976   2
  -5  -5 -15-34.4036 32.9119   5
  -5  -5 -15 43.5481 27.4351   2
   5  -6 -10 78.9464 21.9311   2
   5  -6  -9 39.9346 22.1043   2
   5  -6  -8 78.3730 23.1750   2
   5  -6  -7 43.3506 19.5156   2
   5  -6  -6 49.8481 19.2904   2
   5  -6  -5 16.0434 18.4984   2
   5  -6  -3-55.6705 20.3630   2
  -5  -6   3 62.3860 22.2835   2
   5  -6  -2-3.36133 20.4571   2
  -5  -6   2 47.6168 21.5257   2
  -5  -6   1-12.3740 22.1858   2
   5  -6  -1-10.3476 15.9004   2
  -5  -6   0 19.3511 20.3953   2
  -5  -6  -1 79.2356 21.9271   2
  -5  -6  -2 36.5087 22.4310   2
  -5  -6  -3 31.2487 22.9548   2
  -5  -6  -4 128.050 23.1510   2
  -5  -6  -5-20.4088 23.5163   2
  -5  -6  -6-10.6600 24.4412   2
  -5  -6  -7-51.9245 20.8630   2
  -5  -6  -8 11.2127 20.1312   2
  -6   0  24-11.5709 24.8808   3
  -6   0  23 50.4690 25.5708   3
  -6   0  22 111.408 23.9229   3
  -6   0  21 46.3914 23.9732   3
  -6   0  20 209.004 26.5304   3
  -6   0  19-4.26432 20.2853   3
  -6   0  18 3.98033 17.3277   3
  -6   0  17-15.2522 18.9836   3
  -6   0  16 271.229 25.4921   3
  -6   0  15 2.53566 16.9325   3
  -6   0  14 2975.04 54.3526   3
  -6   0  13 6.95558 16.8836   3
  -6   0  12 901.771 29.8772   3
  -6   0  11 10.7019 15.3381   3
  -6   0  10 1909.84 38.0949   3
  -6   0   9 3.05256 14.8710   3
  -6   0   9-1.62012 13.5525   1
  -6   0   8 5054.82 52.5444   1
  -6   0   8 5037.15 54.1106   3
  -6   0   7-13.2696 13.1549   3
  -6   0   7-8.29876 13.4021   1
  -6   0   6 1906.31 31.1904   1
  -6   0   6 1853.29 31.3299   3
  -6   0   5-8.34870 11.6665   3
  -6   0   5-0.45053 12.6144   1
  -6   0   4 1208.38 25.6042   3
  -6   0   3 6.18775 11.5993   3
  -6   0   2 3822.03 39.8445   3
  -6   0   1 0.75400 10.5115   3
  -6   0   0 23.6984 12.0145   3
  -6   0  -1-3.59242 7.80566   0
  -6   0  -1 2.28245 12.7663   5
  -6   0  -2 2440.73 34.2146   5
  -6   0  -2 2316.70 31.3146   0
  -6   0  -3-2.53733 10.7016   5
  -6   0  -3-0.21361 9.06429   0
  -6   0  -4 37.5903 14.0070   5
  -6   0  -4 27.5015 11.8816   0
  -6   0  -5 14.0075 13.2939   0
  -6   0  -5-8.78955 15.7393   5
  -6   0  -6 2994.75 44.3606   5
  -6   0  -6 3039.16 43.8285   0
  -6   0  -7-2.63459 8.35031   0
   6   0   7-4.39138 12.3860   0
  -6   0  -7-8.94974 15.7198   5
  -6   0  -7-1.39581 3.14950   2
  -6   0  -8 4881.42 59.7473   5
  -6   0  -9-12.9045 15.0354   5
  -6   0 -10 465.412 25.5818   5
  -6   0 -11-7.69387 18.8392   5
  -6   0 -12 835.807 33.3584   5
  -6   0 -13-14.2966 19.6960   5
  -6   0 -14 127.474 21.2690   5
  -6   0 -15-11.2258 21.0988   5
  -6   0 -16-49.3015 18.2821   5
  -6   0 -17-28.0905 22.3744   5
  -6   0 -18 3.63264 22.9865   5
  -6   0 -19-8.46599 24.6631   5
  -6   0 -20 33.4980 26.7178   5
  -6   0 -21 61.6144 28.7495   5
  -6   0 -22 86.3675 28.4926   5
  -6  -1  24 103.602 28.7051   3
  -6  -1  23 77.4118 26.0197   3
  -6  -1  22-34.4605 25.4359   3
  -6   1  22 90.6899 22.1409   3
  -6  -1  21-15.0959 24.0546   3
  -6   1  21 0.95042 20.5242   3
  -6  -1  20 16.5009 18.9656   3
  -6   1  20 8.06319 15.6920   3
  -6   1  19-24.9995 15.4326   3
  -6  -1  19-8.31248 19.9706   3
  -6  -1  18 25.2627 19.5753   3
  -6   1  18 38.5575 16.0729   3
  -6  -1  17-3.34863 18.5273   3
  -6   1  17 11.4308 16.0680   3
  -6  -1  16 63.2262 23.1844   3
  -6   1  16 109.436 19.7381   3
  -6  -1  15 25.4110 19.4652   3
  -6   1  15 20.7632 15.1702   3
  -6  -1  14-20.2693 19.8965   3
  -6   1  14-15.4142 16.4348   3
  -6  -1  13 346.261 25.6792   3
  -6   1  13 397.038 21.9796   3
  -6  -1  12 60.7972 18.9114   3
  -6   1  12 70.4260 14.9475   3
  -6   1  11 107.805 15.0104   1
  -6  -1  11 89.3605 20.2135   3
  -6   1  11 99.2723 14.6130   3
  -6   1  10 3311.26 43.5080   1
  -6  -1  10 3386.22 53.2737   3
  -6   1  10 3182.30 44.1047   3
  -6   1   9 2400.80 36.4889   1
  -6  -1   9 2458.52 44.7358   3
  -6   1   9 2406.30 36.6901   3
  -6   1   8 8552.19 64.3870   1
  -6   1   8 8489.60 62.7197   3
  -6  -1   8 8666.67 76.4532   3
  -6  -1   7 994.921 26.2529   1
  -6   1   7 995.276 23.9936   1
  -6   1   7 927.435 22.1183   3
  -6  -1   7 963.636 28.5977   3
  -6  -1   6 671.572 22.6486   1
  -6   1   6 684.053 18.4245   3
  -6  -1   6 680.744 23.6479   3
  -6   1   5 458.549 15.4339   3
  -6  -1   5 449.933 20.2142   3
  -6  -1   5 447.658 17.8606   1
  -6  -1   4 1402.90 26.6499   1
  -6   1   4 1476.97 23.1868   3
  -6  -1   4 1461.63 29.8018   3
  -6  -1   3 3190.30 36.8924   1
  -6   1   3 3244.57 33.1210   3
  -6  -1   3 3194.79 40.8257   3
   6   1  -2 359.444 10.0884   0
  -6   1   2 338.965 13.6101   3
  -6  -1   2 345.635 18.5191   3
  -6   1   1 4188.92 37.5435   3
  -6  -1   1 4010.53 44.6197   3
   6   1  -1 4154.30 32.7868   0
  -6  -1   0 4518.53 45.9276   5
   6   1   0 4574.14 37.2709   0
  -6  -1   0 4585.84 47.9506   3
  -6  -1  -1 413.733 19.0729   5
   6   1   1 425.616 14.4246   0
  -6  -1  -1 382.740 18.9611   3
  -6  -1  -2 6036.96 56.0169   5
  -6   1  -2 6162.61 48.1300   5
   6   1   2 6090.94 49.6895   0
  -6  -1  -2 5925.96 55.5326   3
  -6  -1  -2 6060.87 43.6632   2
  -6   1  -3 641.399 18.4543   5
  -6  -1  -3 618.550 22.2788   5
   6   1   3 639.769 18.4098   0
  -6  -1  -3 650.286 16.1477   2
  -6  -1  -4 2113.31 37.0420   5
  -6   1  -4 2132.77 31.9788   5
   6   1   4 2171.20 34.4577   0
  -6  -1  -4 2108.48 27.0246   2
  -6  -1  -5 2169.77 39.8112   5
   6   1   5 2169.47 36.3162   0
  -6   1  -5 2283.36 34.1783   5
  -6  -1  -5 2128.87 27.7794   2
  -6  -1  -6 853.368 28.4468   5
  -6   1  -6 828.253 23.6030   5
  -6   1  -6 863.237 25.3654   0
   6   1   6 841.177 24.2493   0
  -6  -1  -6 865.718 19.2148   2
  -6  -1  -7 238.016 12.4257   2
  -6  -1  -7 241.229 20.2075   5
  -6   1  -7 243.126 17.1711   5
  -6   1  -7 243.847 15.2560   0
   6   1   7 253.156 17.7485   0
  -6  -1  -8 253.008 12.6018   2
  -6   1  -8 272.283 17.7872   5
  -6  -1  -8 273.384 22.5126   5
  -6  -1  -9 442.558 15.0286   2
  -6  -1  -9 654.996 29.7177   5
  -6   1  -9 602.151 24.0294   5
  -6  -1 -10 210.975 23.2728   5
  -6   1 -10 213.160 18.6240   5
  -6   1 -11 422.777 23.6594   5
  -6  -1 -11 436.642 29.2076   5
  -6  -1 -12 139.020 24.7330   5
  -6   1 -12 206.828 19.8590   5
  -6   1 -13 1.16521 16.6908   5
  -6  -1 -13 0.63637 21.3408   5
  -6   1 -14 71.5483 19.4072   5
  -6  -1 -14 59.3366 24.5671   5
  -6   1 -15 32.6230 17.5733   5
  -6  -1 -15 2.44104 24.3185   5
  -6   1 -16 266.074 24.0941   5
  -6  -1 -16 248.633 30.6403   5
  -6  -1 -17 29.8264 23.6072   5
  -6  -1 -18 113.899 25.2697   5
  -6  -1 -19 18.9802 22.2787   5
  -6  -1 -20-18.9490 20.6924   5
  -6  -1 -21-33.0631 26.5309   5
  -6  -2  23 46.5449 28.4151   3
  -6  -2  22 35.4829 23.2555   3
  -6  -2  21 59.3142 23.3425   3
  -6  -2  20-3.37778 21.9545   3
  -6  -2  19 21.0043 22.3154   3
  -6  -2  18 13.1761 20.1138   3
  -6  -2  17-7.49893 21.8708   3
  -6  -2  16 11.3153 21.6877   3
  -6  -2  15 515.132 34.0220   3
  -6  -2  14-1.25532 22.5690   3
  -6  -2  13 528.261 32.7342   3
  -6  -2  12 54.5427 22.4818   3
   6  -2 -12 48.7809 10.1710   4
  -6  -2  11 64.7994 21.4165   3
  -6   2  11 67.3892 12.4537   1
  -6  -2  10 156.652 22.2987   3
  -6   2  10 151.330 13.5898   1
  -6   2   9 4117.32 44.8498   1
  -6   2   9 4054.74 41.4440   3
  -6  -2   9 4282.14 61.3190   3
  -6   2   8 2167.98 32.5917   1
  -6   2   8 2124.14 28.8773   3
  -6  -2   8 2326.07 45.5817   3
  -6  -2   7 1975.10 40.8469   3
  -6   2   7 1943.47 25.9121   3
  -6   2   6 148.867 9.55285   3
  -6  -2   6 156.500 18.0494   3
  -6  -2   5 50.8122 16.4626   3
  -6   2   5 37.5264 6.81215   3
  -6   2   4 646.213 13.3222   3
  -6  -2   4 649.497 24.8328   3
  -6  -2   3 30.3522 15.3189   3
  -6  -2   3 33.0195 10.7285   5
  -6  -2   3 42.5668 12.3286   1
  -6  -2   2 941.656 23.3988   5
  -6  -2   2 892.357 21.8915   1
  -6  -2   2 852.980 25.3591   3
  -6  -2   1 6929.30 57.8774   5
  -6  -2   1 7087.03 51.9862   1
  -6  -2   1 7085.01 63.5801   3
  -6  -2   1 6944.01 58.7071   2
  -6  -2   0 1227.83 27.8820   5
  -6  -2   0 1242.86 22.4162   1
  -6  -2   0 1209.60 29.2562   3
  -6  -2   0 1266.45 28.0223   2
   6  -2   1 5209.00 40.2878   2
  -6  -2  -1 5287.23 42.1470   1
  -6  -2  -1 5285.71 54.7591   5
  -6  -2  -1 5257.24 55.0470   3
  -6  -2  -1 5120.89 51.7195   2
  -6  -2  -2 361.639 19.6244   5
  -6  -2  -2 346.418 18.8849   3
  -6  -2  -2 392.690 18.4213   2
   6  -2   2 366.487 12.2058   2
   6  -2   3 763.532 15.0695   2
  -6  -2  -3 804.223 26.4500   5
  -6   2  -3 757.860 18.0365   5
  -6  -2  -3 769.875 22.7950   2
  -6   2  -4 80.4488 9.84095   5
  -6  -2  -4 65.5640 16.5959   5
  -6  -2  -4 50.1180 12.5469   2
   6  -2   4 64.8608 6.82392   2
  -6  -2  -5 757.675 29.0133   5
  -6   2  -5 751.215 18.8912   5
  -6  -2  -5 751.177 23.4467   2
  -6  -2  -6 16.8526 17.2263   5
  -6  -2  -6-5.70085 13.2273   2
  -6   2  -6 24.5504 8.78676   5
  -6  -2  -7 153.200 15.4824   2
  -6  -2  -7 154.412 20.7702   5
  -6   2  -7 154.201 13.1934   5
  -6  -2  -8 613.442 22.0780   2
  -6  -2  -8 593.979 29.3426   5
  -6  -2  -9 292.089 18.2273   2
  -6  -2  -9 258.427 25.9422   5
  -6  -2 -10 155.838 15.4288   2
  -6  -2 -10 198.130 25.1110   5
  -6  -2 -11 127.876 26.0434   5
  -6  -2 -11 74.1214 13.7548   2
  -6  -2 -12 58.6449 24.2726   5
  -6  -2 -13-13.2294 21.3035   5
  -6  -2 -14 230.023 27.8469   5
  -6  -2 -15 321.407 31.1535   5
  -6  -2 -16 10.9920 22.7234   5
  -6  -2 -17 43.4745 21.3653   5
  -6  -2 -18 76.7034 24.8812   5
  -6  -2 -19 6.88340 29.6531   5
   6  -2  19-18.8713 23.8530   3
  -6  -2 -20 24.3439 30.3196   5
   6  -2  20-3.31546 21.8718   3
  -6  -3  21-13.6485 27.2723   3
  -6  -3  20 9.90827 24.1307   3
  -6  -3  19 116.316 26.8007   3
  -6  -3  18 42.3130 25.0949   3
  -6  -3  17 140.007 29.0832   3
  -6  -3  16 60.4563 24.7588   3
  -6  -3  15 10.1260 20.6799   3
  -6  -3  14 112.711 22.2256   3
  -6  -3  13 419.466 30.8899   3
   6  -3 -12 143.345 15.8526   4
  -6  -3  12 213.356 26.6866   3
   6  -3 -11 1158.90 33.5991   4
  -6  -3  11 1204.11 41.6616   3
   6  -3 -10 270.419 21.1710   4
  -6  -3  10 277.377 26.3008   3
   6  -3  -9 285.018 20.6549   4
  -6  -3   9 288.428 25.0179   3
   6  -3  -8 2025.11 41.9985   4
  -6  -3   8 1839.10 44.7971   3
   6  -3  -7 456.478 22.9004   4
  -6  -3   7 448.824 27.0858   3
  -6  -3   6 2.87721 18.8166   3
   6  -3  -6 11.3155 15.0628   4
   6  -3  -5 3199.49 50.1484   4
  -6  -3   5 3304.43 53.1621   3
   6  -3  -4 639.281 26.2729   4
  -6  -3   4 643.844 26.9826   3
  -6  -3   4 431.089 16.1647   5
  -6  -3   3 1794.33 30.7852   5
  -6  -3   3 2575.04 44.5315   3
  -6  -3   2 53.2471 17.2432   2
  -6  -3   2 28.0958 11.3447   5
  -6  -3   2 45.2893 15.7535   3
   6  -3  -2 37.4697 13.0152   2
  -6  -3   1 837.624 24.2854   5
   6  -3  -1 829.229 24.0772   2
  -6  -3   1 773.504 26.1707   3
  -6  -3   1 869.608 28.7681   2
  -6  -3   0 55.7234 14.9085   3
  -6  -3   0 44.5132 16.1550   2
  -6  -3   0 60.2382 13.6925   5
   6  -3   0 40.5567 11.8873   2
  -6  -3  -1 26.9957 14.3610   3
  -6  -3  -1 21.9666 15.3255   2
  -6  -3  -1 3.18534 12.8138   5
   6  -3   1 21.1253 10.5583   2
   6  -3   2 623.658 19.3188   2
  -6  -3  -2 654.268 24.3497   5
  -6  -3  -2 631.621 23.6602   3
  -6  -3  -2 623.015 25.5040   2
   6  -3   3 583.693 18.4264   2
  -6  -3  -3 582.494 24.9256   5
   6  -3   3 576.669 23.1272   4
  -6  -3  -3 578.470 25.9513   2
  -6  -3  -4 851.997 29.6136   5
   6  -3   4 824.873 26.4551   4
  -6  -3  -4 810.797 28.1508   2
  -6  -3  -5 429.574 24.0071   5
   6  -3   5 422.653 20.9076   4
  -6  -3  -5 415.811 24.1675   2
  -6  -3  -6 222.007 21.8931   5
   6  -3   6 217.244 16.9529   4
  -6  -3  -6 231.910 19.6925   2
  -6  -3  -7 10.5630 16.2883   5
  -6  -3  -7-30.7486 17.8372   2
   6  -3   7 13.4045 10.9836   4
  -6  -3  -8 32.8811 18.1469   2
   6  -3   8 38.2752 12.3825   4
  -6  -3  -8 47.5081 19.6799   5
  -6  -3  -9 38.2328 23.4261   5
  -6  -3  -9 3.94770 19.6131   2
  -6  -3 -10 1399.53 36.6845   2
  -6  -3 -10 1426.82 46.9796   5
  -6  -3 -11 235.456 21.2637   2
  -6  -3 -11 234.919 31.1691   5
  -6  -3 -12 26.6398 16.9424   2
  -6  -3 -12-5.75698 24.2064   5
  -6  -3 -13 14.0929 25.5460   5
  -6  -3 -14 157.098 26.7746   5
   6  -3  14 241.605 27.3410   3
  -6  -3 -15 12.9161 25.4463   5
   6  -3  15 19.5237 22.9273   3
  -6  -3 -16 45.5838 27.9940   5
   6  -3  16 54.7527 21.6189   3
  -6  -3 -17 26.3765 27.7897   5
   6  -3  17 67.9031 23.1474   3
   6  -3  18 9.84169 19.4060   3
  -6  -3 -18 9.42995 23.9521   5
  -6  -3 -19 69.3766 32.3907   5
   6  -3  19 45.0538 26.3984   3
  -6  -4  20-34.0764 30.0024   3
  -6  -4  19 57.1279 24.0864   3
  -6  -4  18-2.16115 25.3961   3
  -6  -4  17 37.8936 22.9661   3
  -6  -4  16 5.87473 24.9674   3
  -6  -4  15 16.7727 24.4482   3
  -6  -4  14 44.7527 23.7931   3
  -6  -4  13 29.0911 19.2776   3
   6  -4 -12 1.78765 17.0835   4
  -6  -4  12 53.0416 24.4625   3
   6  -4 -11 13.1476 16.2019   4
  -6  -4  11 28.3198 22.2844   3
  -6  -4  10-53.4988 23.4587   3
   6  -4 -10 21.7376 17.7362   4
   6  -4  -9 56.4994 19.3741   4
  -6  -4   9 27.3535 20.9372   3
   6  -4  -8 16.9963 18.4679   4
   6  -4  -8-8.55918 15.9439   2
  -6  -4   8 3.28786 20.7746   3
   6  -4  -7 450.092 26.5112   2
   6  -4  -7 453.541 27.7143   4
  -6  -4   7 331.078 24.7162   3
   6  -4  -6 549.161 26.9452   2
   6  -4  -6 534.218 28.9075   4
  -6  -4   6 391.096 26.6950   3
   6  -4  -5 866.422 30.8469   2
   6  -4  -5 930.151 34.3808   4
  -6  -4   5 705.597 29.9077   3
  -6  -4   4 1.16329 14.0079   3
   6  -4  -4 11.3320 19.4047   4
   6  -4  -4 0.35260 15.3574   2
   6  -4  -3 46.9562 18.4255   4
  -6  -4   3 40.1930 18.9354   2
   6  -4  -3 38.5116 17.3917   2
  -6  -4   2 18.3853 17.2729   2
   6  -4  -2 20.3128 17.6427   4
   6  -4  -2 4.55523 14.5356   2
   6  -4  -1 396.521 19.8500   2
   6  -4  -1 420.457 25.9561   4
  -6  -4   1 393.338 26.9765   2
  -6  -4   0 7.17319 20.1867   2
   6  -4   0 30.7719 16.3778   4
   6  -4   0 27.4768 13.5452   2
   6  -4   1 171.078 15.4942   2
  -6  -4  -1 127.789 22.2304   2
   6  -4   1 175.708 19.7007   4
  -6  -4  -2 4.18625 19.2717   2
   6  -4   2-0.53644 16.2593   4
  -6  -4  -3 31.7399 19.3097   2
   6  -4   3 23.8732 15.9818   4
  -6  -4  -4 6.24324 14.4235   5
  -6  -4  -4 19.8997 18.1971   2
   6  -4   4 25.4013 16.7560   4
  -6  -4  -5 386.280 24.3174   5
   6  -4   5 484.817 25.1927   4
  -6  -4  -5 545.371 28.7803   2
  -6  -4  -6 28.2576 17.6366   5
  -6  -4  -6 2.99586 19.5704   2
   6  -4   6 20.2072 14.2172   4
  -6  -4  -7 106.940 21.4105   5
  -6  -4  -7 117.138 22.1335   2
   6  -4   7 119.336 18.2251   4
  -6  -4  -8 4.16882 20.1731   5
   6  -4   8-6.58250 13.4516   4
  -6  -4  -9 1.79409 20.9340   5
  -6  -4  -9 8.26099 18.8216   2
  -6  -4 -10 51.9538 19.5079   2
  -6  -4 -10 94.1008 22.9142   5
  -6  -4 -11 89.5246 25.9011   5
  -6  -4 -11 96.2988 20.1128   2
  -6  -4 -12 227.490 24.3772   2
  -6  -4 -12 172.380 27.2146   5
  -6  -4 -13 181.977 31.3845   5
  -6  -4 -13 184.587 24.1418   2
  -6  -4 -14 299.197 24.2781   2
  -6  -4 -14 359.986 34.0978   5
  -6  -4 -15 135.738 31.5401   5
  -6  -4 -16 6.84388 28.5970   5
  -6  -4 -17-6.09355 30.6060   5
   6  -5 -15 68.5788 23.7154   2
   6  -5 -14 40.9553 17.7567   2
   6  -5 -13 0.53926 20.8186   2
   6  -5 -12 19.3535 21.1036   2
   6  -5 -11 129.307 23.0853   4
   6  -5 -11 161.597 22.9771   2
   6  -5 -10 107.521 24.0014   4
   6  -5 -10 79.7003 19.7156   2
   6  -5  -9 68.4323 22.6962   4
   6  -5  -9 57.8336 17.3548   2
   6  -5  -8-26.3879 20.8494   4
   6  -5  -8 0.29524 18.6246   2
   6  -5  -7 42.0488 19.2823   4
   6  -5  -7 49.7689 19.7171   2
   6  -5  -6 49.6510 21.5555   4
   6  -5  -6 36.0618 18.3108   2
   6  -5  -5 84.4844 22.7686   4
   6  -5  -5 89.5422 18.5769   2
   6  -5  -4-13.4121 20.0087   4
   6  -5  -4 18.6770 14.6744   2
   6  -5  -3 12.1482 17.3206   4
   6  -5  -3 21.9950 15.5671   2
  -6  -5   3 0.62159 18.1876   2
  -6  -5   2 132.360 24.1656   2
   6  -5  -2 93.8208 19.1187   4
   6  -5  -2 70.1564 16.6541   2
  -6  -5   1 23.6474 21.1912   2
   6  -5  -1 13.4078 18.5684   4
   6  -5  -1 5.70603 15.0676   2
  -6  -5   0 13.1014 20.4365   2
   6  -5   0 32.5341 18.0545   4
   6  -5   0 18.7266 15.1070   2
   6  -5   1 3.66479 17.1247   4
  -6  -5  -1-6.30712 18.7074   2
  -6  -5  -2 23.4458 21.5083   2
   6  -5   2-0.13713 18.8847   4
  -6  -5  -3 154.852 25.7679   2
   6  -5   3 135.114 21.3393   4
   6  -5   4 41.0170 19.2448   4
  -6  -5  -4-22.8492 21.5514   2
  -6  -5  -5 156.857 24.2303   2
   6  -5   5 184.281 20.3885   4
  -6  -5  -6 11.2245 21.8007   2
   6  -5   6 49.6750 16.5146   4
  -6  -5  -7 7.97381 23.3478   2
   6  -5   7 32.4486 15.2924   4
  -6  -5  -8 6.94074 19.9661   2
  -6  -5  -9 66.5044 19.5533   2
  -6  -5 -10 5.87069 17.3479   2
  -6  -5 -11 8.98234 21.6597   2
  -6  -5 -12 20.5685 22.4412   2
  -6  -5 -13-29.5240 18.7207   2
  -6  -5 -14 24.8861 29.0106   5
  -6  -5 -14 19.4714 26.7808   2
  -6  -5 -15-14.9294 33.8777   5
   6  -6 -10-49.4056 18.2705   2
   6  -6  -9 32.1321 18.8203   2
   6  -6  -8-53.4481 21.6663   2
   6  -6  -7 59.5150 22.4338   2
   6  -6  -6 10.4174 17.6231   2
[truncated: 1,287,998 more chars]
