# Supplementary material for: Crystal structure and Hirshfeld surface analysis of (E)-N′-[4-(piperidin-1-yl)benzyl­idene]aryl­sulfono­hydrazides
Source: Acta Crystallogr E Crystallogr Commun. 2018 Nov 22;74(Pt 12):1826–32. doi: 10.1107/S2056989018016237 (PMC6281096; doi:10.1107/S2056989018016237)
Supplement: Supplementary file 2 [file e-74-01826-Isup2.hkl]

data_I                                                                          
_shelx_title ' PBBSH P21/C'                                                     
_shelx_refln_list_code          4                                               
_shelx_F_calc_maximum      252.63                                               
_exptl_crystal_F_000       728.00                                               
_reflns_d_resolution_high  0.8301                                               
                                                                                
loop_                                                                           
 _space_group_symop_operation_xyz                                               
 'x, y, z'                                                                      
 '-x, y+1/2, -z+1/2'                                                            
 '-x, -y, -z'                                                                   
 'x, -y-1/2, z-1/2'                                                             
                                                                                
_cell_length_a    19.2210                                                       
_cell_length_b     5.4270                                                       
_cell_length_c    17.1430                                                       
_cell_angle_alpha  90.000                                                       
_cell_angle_beta  105.450                                                       
_cell_angle_gamma  90.000                                                       
                                                                                
_shelx_F_squared_multiplier     1.000                                           
                                                                                
loop_                                                                           
 _refln_index_h                                                                 
 _refln_index_k                                                                 
 _refln_index_l                                                                 
 _refln_F_squared_calc                                                          
 _refln_F_squared_meas                                                          
 _refln_F_squared_sigma                                                         
 _refln_observed_status                                                         
   3   0   0       1558.27       1500.02         8.82 o                         
   4   0   0      15839.48      14493.34       294.41 o                         
   5   0   0      11335.13      10663.07        29.60 o                         
   6   0   0       4645.00       4633.09        13.92 o                         
   7   0   0       1013.90        958.25         6.92 o                         
   8   0   0       3791.28       3874.20        17.47 o                         
   9   0   0       4941.10       5577.51        45.51 o                         
  10   0   0        554.37        679.93         7.12 o                         
  11   0   0        958.59        999.51        22.38 o                         
  12   0   0        739.31        732.91         8.25 o                         
  13   0   0        475.98        452.95         6.88 o                         
  14   0   0        155.08        145.83         4.53 o                         
  15   0   0        140.49        137.32         7.80 o                         
  16   0   0        280.34        288.44        10.71 o                         
  17   0   0       1232.12       1171.52        20.53 o                         
  18   0   0         29.75         48.38         6.89 o                         
  19   0   0         88.61         87.52         7.63 o                         
  20   0   0          9.19          7.86         5.39 o                         
  21   0   0         38.27         42.65         6.70 o                         
  22   0   0         14.28         30.01         7.51 o                         
   1   1   0       7732.90       7591.74        24.46 o                         
   2   1   0      11198.88      10726.19        47.59 o                         
   3   1   0       3626.41       3639.90        11.02 o                         
   4   1   0       4981.92       5075.58        20.55 o                         
   5   1   0       1992.67       2184.51        10.05 o                         
   6   1   0        468.76        557.47         5.75 o                         
   7   1   0        653.07        623.25        25.39 o                         
   8   1   0       1803.14       1772.94        15.54 o                         
   9   1   0        320.99        361.97         5.93 o                         
  10   1   0       1155.79       1246.27         8.56 o                         
  11   1   0         52.66         45.90         2.50 o                         
  12   1   0        709.75        697.72         7.19 o                         
  13   1   0        118.40        116.87         3.66 o                         
  14   1   0         28.14         24.94         2.84 o                         
  15   1   0       1171.64       1148.05        17.03 o                         
  16   1   0        378.25        363.10         6.55 o                         
  17   1   0         14.84         21.15         3.28 o                         
  18   1   0        227.41        207.16         8.51 o                         
  19   1   0         57.24         74.53         5.37 o                         
  20   1   0         67.47         52.55         5.84 o                         
  21   1   0         19.12         11.09         4.42 o                         
  22   1   0         26.34         44.05         5.16 o                         
   0   2   0        333.52        427.27         6.84 o                         
   1   2   0         30.15         25.19         6.76 o                         
   2   2   0        268.97        306.87         4.20 o                         
   3   2   0         57.38         61.00         1.40 o                         
   4   2   0         11.78          6.42         1.13 o                         
   5   2   0       1165.80       1246.05         6.07 o                         
   6   2   0        284.56        310.02         4.71 o                         
   7   2   0       1317.64       1276.39        25.10 o                         
   8   2   0        889.08        925.68         8.83 o                         
   9   2   0         76.62         84.30         5.60 o                         
  10   2   0          0.25          4.93         2.70 o                         
  11   2   0          0.18          2.15         2.84 o                         
  12   2   0        474.04        464.75         6.45 o                         
  13   2   0        746.17        759.30         8.35 o                         
  14   2   0       1106.39       1122.89        10.51 o                         
  15   2   0         12.74          8.27         5.07 o                         
  16   2   0          3.09          1.62         2.87 o                         
  17   2   0          3.79          1.41         2.94 o                         
  18   2   0          5.60         13.15         3.11 o                         
  19   2   0          0.22         -3.24         3.52 o                         
  20   2   0         75.50         83.39         4.58 o                         
  21   2   0          8.27         17.13         4.84 o                         
   1   3   0        154.53        160.31         5.51 o                         
   2   3   0        288.71        284.24         5.21 o                         
   3   3   0         44.31         37.79         3.08 o                         
   4   3   0       3819.07       4110.43        36.38 o                         
   5   3   0       2044.94       2206.48        15.74 o                         
   6   3   0        222.52        202.19         4.90 o                         
   7   3   0        242.64        259.65         4.13 o                         
   8   3   0        140.91        160.64         4.98 o                         
   9   3   0          0.06          0.74         1.79 o                         
  10   3   0        266.70        235.13        36.79 o                         
  11   3   0        769.28        652.00       117.55 o                         
  12   3   0        494.65        540.84        13.54 o                         
  13   3   0       1418.55       1361.41        14.63 o                         
  14   3   0         70.52         78.03         5.08 o                         
  15   3   0        505.93        489.08         9.67 o                         
  16   3   0         95.17         87.98         5.27 o                         
  17   3   0          7.59          7.27         3.42 o                         
  18   3   0         61.32         60.90         5.35 o                         
  19   3   0        165.32        192.71        11.53 o                         
   0   4   0        810.53        844.16        14.36 o                         
   1   4   0         77.14         96.08         4.55 o                         
   2   4   0        690.35        701.31         9.30 o                         
   3   4   0        245.30        231.77         6.01 o                         
   4   4   0        925.82        886.02        23.60 o                         
   5   4   0        141.68        157.76         5.08 o                         
   6   4   0          2.87          5.99         4.20 o                         
   7   4   0          0.71          0.36         2.79 o                         
   8   4   0        135.56        130.47         6.93 o                         
   9   4   0         46.64         50.81         5.33 o                         
  10   4   0         95.79        100.84         6.65 o                         
  11   4   0        113.22         96.69         6.66 o                         
  12   4   0         63.10         59.61         6.06 o                         
  13   4   0        302.61        318.86         7.85 o                         
  14   4   0         50.16         55.96         3.73 o                         
  15   4   0         37.02         41.68         4.16 o                         
  16   4   0         14.44         16.62         3.33 o                         
  17   4   0        198.50        204.09        14.35 o                         
   1   5   0        104.14        102.07         5.27 o                         
   2   5   0         53.66         57.31         4.85 o                         
   3   5   0          8.89          9.33         3.86 o                         
   4   5   0         88.34         83.06         4.92 o                         
   5   5   0          5.17          1.43         5.25 o                         
   6   5   0         15.59         14.75         3.77 o                         
   7   5   0          9.62         14.64         3.71 o                         
   8   5   0         52.16         54.62         5.95 o                         
   9   5   0         38.60         38.72         5.41 o                         
  10   5   0         20.13         14.27         5.01 o                         
  11   5   0          0.24         -1.27         4.60 o                         
  12   5   0         16.46         13.36         5.03 o                         
  13   5   0          0.12          7.85         5.24 o                         
  14   5   0          9.77         26.97         6.89 o                         
   0   6   0        437.04        418.93        13.67 o                         
   1   6   0        189.44        181.98         7.14 o                         
   2   6   0         11.05         15.34         4.19 o                         
   3   6   0          0.21         -3.92         3.92 o                         
   4   6   0          2.62          5.91         3.81 o                         
   5   6   0         34.12         31.47         4.35 o                         
   6   6   0          2.30         20.35         7.74 o                         
   7   6   0          2.88         30.30         7.51 o                         
   8   6   0         89.29         63.67         7.66 o                         
 -22   1   1         40.42         44.42         5.56 o                         
 -21   1   1          2.48         -0.21         4.18 o                         
 -20   1   1         57.85         60.20         5.44 o                         
 -19   1   1         40.55         62.69         7.53 o                         
 -18   1   1        108.39         90.64         5.43 o                         
 -17   1   1          2.57          3.51         2.87 o                         
 -16   1   1         90.40         87.15         5.79 o                         
 -15   1   1          0.62          4.66         2.86 o                         
 -14   1   1        946.13        970.31         9.02 o                         
 -13   1   1        211.26        219.62         4.51 o                         
 -12   1   1        649.90        666.99        14.70 o                         
 -11   1   1        395.48        399.10         6.66 o                         
 -10   1   1        321.41        340.23         5.88 o                         
  -9   1   1       4487.94       4611.94        18.99 o                         
  -8   1   1       2041.57       1963.62        15.64 o                         
  -7   1   1        655.63        681.25        16.67 o                         
  -6   1   1        737.01        775.72        18.25 o                         
  -5   1   1         39.54         40.17         3.04 o                         
  -4   1   1       2945.39       2962.55        38.17 o                         
  -3   1   1       4423.45       4400.82        18.05 o                         
  -2   1   1         46.78         42.64         1.62 o                         
  -1   1   1      15972.37      15360.02        78.13 o                         
   0   1   1        351.01        314.74         5.94 o                         
   1   1   1       6000.37       6001.25        30.26 o                         
   2   1   1        160.63        132.02         8.34 o                         
   3   1   1       8318.16       8060.06        15.38 o                         
   4   1   1      12216.09      11684.65        30.65 o                         
   5   1   1       5558.41       5556.61        16.41 o                         
   6   1   1         25.10         19.22         1.53 o                         
   7   1   1       1236.43       1199.17         7.34 o                         
   8   1   1        986.20        947.95        10.65 o                         
   9   1   1       2544.85       2630.93        32.42 o                         
  10   1   1         11.71         15.25         2.82 o                         
  11   1   1        369.88        334.65         5.66 o                         
  12   1   1        405.91        404.98         7.89 o                         
  13   1   1         37.68         46.30         9.05 o                         
  14   1   1          8.44         13.99         3.65 o                         
  15   1   1         19.08         28.21         3.29 o                         
  16   1   1         88.25         87.64         3.97 o                         
  17   1   1        131.12        135.67         4.80 o                         
  18   1   1         29.75         27.07         9.41 o                         
  19   1   1         22.31         26.75         6.49 o                         
  20   1   1         25.69         43.82         4.78 o                         
  21   1   1         28.93         26.45         4.49 o                         
 -21   2   1         84.37        103.84        14.34 o                         
 -20   2   1        156.03        149.80         5.57 o                         
 -19   2   1         43.77         44.96         3.90 o                         
 -18   2   1         27.44         24.40         3.41 o                         
 -17   2   1        379.78        399.81        12.13 o                         
 -16   2   1        657.04        664.94         8.71 o                         
 -15   2   1        291.96        270.71         5.80 o                         
 -14   2   1       1174.60       1204.25        25.17 o                         
 -13   2   1       1083.52       1082.95        15.40 o                         
 -12   2   1        382.90        388.32         8.58 o                         
 -11   2   1       1999.32       1900.11        39.26 o                         
 -10   2   1       1441.69       1392.27        11.61 o                         
  -9   2   1          2.08         -0.10         2.09 o                         
  -8   2   1        342.10        311.38         5.26 o                         
  -7   2   1        680.20        689.19         6.97 o                         
  -6   2   1        261.83        262.32         5.69 o                         
  -5   2   1       1393.41       1583.36         7.51 o                         
  -4   2   1        247.89        311.29         4.13 o                         
  -3   2   1       1938.33       1843.23        11.30 o                         
  -2   2   1        471.02        476.16        10.57 o                         
  -1   2   1          6.70         23.27         3.73 o                         
   0   2   1        612.13        622.69         9.28 o                         
   1   2   1        182.00        176.22         2.39 o                         
   2   2   1       1420.23       1369.25         9.60 o                         
   3   2   1       5664.16       5912.66        29.46 o                         
   4   2   1         48.82         36.31         1.47 o                         
   5   2   1         17.33         10.16         1.92 o                         
   6   2   1       2009.28       2068.22        31.24 o                         
   7   2   1       3495.53       3608.04        19.85 o                         
   8   2   1        653.58        715.11        10.74 o                         
   9   2   1          1.47          0.67         1.98 o                         
  10   2   1        832.34        804.44        24.69 o                         
  11   2   1        968.37        923.12         9.99 o                         
  12   2   1          7.90          8.89         2.44 o                         
  13   2   1        191.18        204.50         5.52 o                         
  14   2   1        638.32        657.95        17.08 o                         
  15   2   1        151.97        156.70         4.86 o                         
  16   2   1         46.27         39.85         3.51 o                         
  17   2   1          0.02          3.08         2.96 o                         
  18   2   1         77.45         86.62         4.51 o                         
  19   2   1        135.80        128.52         6.55 o                         
  20   2   1         44.71         36.92         5.61 o                         
 -20   3   1         25.51         13.89         4.54 o                         
 -19   3   1         42.83         31.89         5.87 o                         
 -18   3   1        114.27        101.86         5.81 o                         
 -17   3   1         18.12         18.15         4.12 o                         
 -16   3   1         11.38         10.60         4.06 o                         
 -15   3   1         54.43         40.78         4.28 o                         
 -14   3   1         58.79         55.29         7.15 o                         
 -13   3   1        400.77        390.43        12.46 o                         
 -12   3   1        901.82        867.28        16.59 o                         
 -11   3   1         28.36         22.67         5.36 o                         
 -10   3   1         20.94         13.26         4.34 o                         
  -9   3   1        378.22        396.84         6.91 o                         
  -8   3   1        151.18        147.41         6.38 o                         
  -7   3   1         45.79         44.23         6.12 o                         
  -6   3   1         25.37         20.20         2.46 o                         
  -5   3   1       1110.11        949.14       113.53 o                         
  -4   3   1         13.72         11.95         2.04 o                         
  -3   3   1        869.89        729.42        84.14 o                         
  -2   3   1         97.47         75.55        15.79 o                         
  -1   3   1        858.40        870.09         8.49 o                         
   0   3   1        320.95        327.97         5.47 o                         
   1   3   1         50.40         52.64         5.56 o                         
   2   3   1         65.49         92.27        11.86 o                         
   3   3   1       1186.04       1263.05        25.52 o                         
   4   3   1         43.05         44.74         2.28 o                         
   5   3   1        290.13        309.01         4.40 o                         
   6   3   1         34.92         37.14         2.02 o                         
   7   3   1        162.78        168.73         3.54 o                         
   8   3   1         23.98         26.74         2.32 o                         
   9   3   1          2.40          3.86         1.94 o                         
  10   3   1         49.96         53.23         3.05 o                         
  11   3   1          1.30          0.11         2.58 o                         
  12   3   1         38.08         36.97         3.92 o                         
  13   3   1          3.72          7.38         2.94 o                         
  14   3   1          0.13          3.28         2.87 o                         
  15   3   1          0.04         -2.00         2.92 o                         
  16   3   1         42.73         49.36         7.28 o                         
  17   3   1          0.01          6.32         4.83 o                         
  18   3   1          8.34         18.19         4.09 o                         
  19   3   1         70.22         88.75         5.74 o                         
 -17   4   1         44.62         47.96         3.76 o                         
 -16   4   1         20.66         24.20         5.46 o                         
 -15   4   1          0.32         -2.72         2.72 o                         
 -14   4   1         38.17         48.75         6.19 o                         
 -13   4   1        133.74        151.21         8.30 o                         
 -12   4   1          4.44          8.30         5.36 o                         
 -11   4   1         16.79         16.12         4.60 o                         
 -10   4   1         32.99         26.17         5.21 o                         
  -9   4   1          4.27          3.23         4.43 o                         
  -8   4   1         24.73         34.08         5.20 o                         
  -7   4   1         59.65         54.53         3.85 o                         
  -6   4   1        240.77        245.72         6.18 o                         
  -5   4   1         37.05         33.35         3.72 o                         
  -4   4   1         40.63         38.89         3.82 o                         
  -3   4   1         41.63         35.17         4.72 o                         
  -2   4   1        699.37        706.57         9.33 o                         
  -1   4   1         26.08         27.84         5.92 o                         
   0   4   1          0.10         -2.70         3.15 o                         
   1   4   1        103.59         88.96         4.33 o                         
   2   4   1        191.88        201.74         6.97 o                         
   3   4   1        128.31        104.72         4.47 o                         
   4   4   1        343.56        325.84        12.49 o                         
   5   4   1         61.25         55.55         5.95 o                         
   6   4   1        101.67        104.96         4.37 o                         
   7   4   1          1.02          4.85         2.77 o                         
   8   4   1          0.33          1.66         3.17 o                         
   9   4   1         62.73         54.13         5.12 o                         
  10   4   1        178.47        182.16         5.82 o                         
  11   4   1          0.01          3.79         7.41 o                         
  12   4   1        108.12        117.46         5.39 o                         
  13   4   1          1.44          4.41         3.36 o                         
  14   4   1        100.79         83.24         5.23 o                         
  15   4   1         29.90         42.27         6.80 o                         
  16   4   1          1.30          0.14         6.09 o                         
  17   4   1         42.64         51.24         8.06 o                         
 -14   5   1        124.42        119.07         6.15 o                         
 -13   5   1         80.32         96.65         7.17 o                         
 -12   5   1          0.81         -1.18         5.26 o                         
 -11   5   1         33.06         36.73         5.43 o                         
 -10   5   1         71.24         75.53         7.03 o                         
  -9   5   1        206.82        215.17         9.66 o                         
  -8   5   1         27.27         25.96         5.09 o                         
  -7   5   1         28.13         23.39         3.86 o                         
  -6   5   1         46.25         54.88         5.00 o                         
  -5   5   1        270.25        287.49         7.37 o                         
  -4   5   1        137.60        132.50        12.82 o                         
  -3   5   1         14.50          8.64         3.95 o                         
  -2   5   1          3.91          8.16         4.05 o                         
  -1   5   1        676.87        690.85        10.68 o                         
   0   5   1          2.03          7.19         5.38 o                         
   1   5   1        191.18        186.72         6.84 o                         
   2   5   1        821.46        855.84        11.74 o                         
   3   5   1        118.27        106.90         5.17 o                         
   4   5   1        118.48        129.85         5.59 o                         
   5   5   1          9.23          3.91         5.78 o                         
   6   5   1         13.32          9.48         3.27 o                         
   7   5   1        133.59        129.57         5.55 o                         
   8   5   1        107.94        123.34         5.39 o                         
   9   5   1        116.91        132.84         5.55 o                         
  10   5   1          6.71          1.66         3.40 o                         
  11   5   1          6.82         14.43         4.93 o                         
  12   5   1         66.27         70.46         7.23 o                         
  13   5   1         61.37         56.44         7.47 o                         
  14   5   1         70.84         76.85         8.27 o                         
  -9   6   1         10.28         18.46         5.72 o                         
  -8   6   1         15.13         14.80         5.29 o                         
  -7   6   1         15.87         27.85         5.70 o                         
  -6   6   1         37.67         53.33         5.27 o                         
  -5   6   1          0.87         -0.37         4.31 o                         
  -4   6   1          8.35          8.22         7.41 o                         
  -3   6   1          0.25          3.10         4.19 o                         
  -2   6   1         91.80        104.99         5.94 o                         
  -1   6   1          0.45          5.77         7.63 o                         
   0   6   1         31.23         37.95         7.39 o                         
   1   6   1         47.81         43.37         5.03 o                         
   2   6   1         12.37         12.24         3.78 o                         
   3   6   1          0.14         -2.22         6.29 o                         
   4   6   1          5.55          2.11         5.53 o                         
   5   6   1         23.51         22.84         3.42 o                         
   6   6   1         53.03         56.47         3.87 o                         
   7   6   1         24.32         30.20         4.52 o                         
   8   6   1          0.68         25.46         6.69 o                         
 -22   0   2         45.37         68.12         8.31 o                         
 -21   0   2          4.34          6.04         5.66 o                         
 -20   0   2         20.13         17.48         5.71 o                         
 -19   0   2         40.80         47.54         6.96 o                         
 -18   0   2        618.35        571.18        15.00 o                         
 -17   0   2        104.86        108.04         7.56 o                         
 -16   0   2         88.83         96.40         7.03 o                         
 -15   0   2        253.58        256.95         9.45 o                         
 -14   0   2        865.44        728.81        80.09 o                         
 -13   0   2          0.17          1.23         2.01 o                         
 -12   0   2        111.88        111.19         3.42 o                         
 -11   0   2        270.41        317.32         8.28 o                         
 -10   0   2         11.06          0.57         3.05 o                         
  -9   0   2       3392.64       3711.93        23.52 o                         
  -8   0   2        112.24        106.67         4.49 o                         
  -7   0   2       1253.40       1294.54        12.21 o                         
  -6   0   2        127.79         84.43         3.49 o                         
  -5   0   2       2084.45       1912.14        12.55 o                         
  -4   0   2      18481.02      16317.15       130.28 o                         
  -3   0   2       1222.12       1233.36         8.12 o                         
  -2   0   2        854.58        984.50         6.71 o                         
   1   0   2       2781.52       2987.39        11.95 o                         
   2   0   2       1163.71       1263.67         8.68 o                         
   3   0   2        553.51        585.99         6.77 o                         
   4   0   2        114.78        117.13         2.53 o                         
   5   0   2          0.06          0.98         1.47 o                         
   6   0   2          8.31          8.75         1.57 o                         
   7   0   2        182.44        158.14         3.45 o                         
   8   0   2        247.70        226.75         5.65 o                         
   9   0   2        107.00        124.00         3.54 o                         
  10   0   2         54.72         46.44         3.22 o                         
  11   0   2        691.40        657.88        12.42 o                         
  12   0   2        623.73        649.35        41.43 o                         
  13   0   2        115.67        125.03         6.63 o                         
  14   0   2        440.07        446.07        28.15 o                         
  15   0   2       1025.80        851.59       103.02 o                         
  16   0   2        900.90        884.91        17.77 o                         
  17   0   2         52.71         64.07         7.09 o                         
  18   0   2          5.24         -3.01         5.78 o                         
  19   0   2         10.09         15.85         5.74 o                         
  20   0   2          1.09         -1.16         6.62 o                         
  21   0   2        102.79         94.36         8.19 o                         
 -22   1   2         18.06         28.88         4.88 o                         
 -21   1   2        115.04        128.82        12.64 o                         
 -20   1   2         68.25         56.80         8.83 o                         
 -19   1   2         65.26         52.58         9.49 o                         
 -18   1   2          3.42          6.00         3.93 o                         
 -17   1   2        515.22        522.53        12.17 o                         
 -16   1   2        599.48        594.41        17.41 o                         
 -15   1   2        311.76        297.82         5.62 o                         
 -14   1   2        398.82        398.28         7.73 o                         
 -13   1   2         92.68         93.72         4.32 o                         
 -12   1   2        230.83        215.99         6.03 o                         
 -11   1   2        351.49        360.66         7.69 o                         
 -10   1   2          2.56          0.52         1.56 o                         
  -9   1   2        347.90        393.94         5.84 o                         
  -8   1   2        252.90        226.41         5.08 o                         
  -7   1   2        373.01        355.68         6.64 o                         
  -6   1   2         12.73          4.96         1.47 o                         
  -5   1   2          0.01          0.86         1.23 o                         
  -4   1   2        434.00        428.07         3.81 o                         
  -3   1   2        733.62        658.65         6.81 o                         
  -2   1   2       3454.97       3173.85        21.75 o                         
  -1   1   2       1810.84       1905.44         8.94 o                         
   0   1   2      10688.68      10250.36        73.52 o                         
   1   1   2       2886.41       2827.91        37.66 o                         
   2   1   2        138.90        109.35         1.61 o                         
   3   1   2        524.72        585.35         3.55 o                         
   4   1   2          5.87         15.03         1.35 o                         
   5   1   2       2027.26       2151.15         8.99 o                         
   6   1   2        194.78        193.36         3.24 o                         
   7   1   2         13.40         13.78         1.61 o                         
   8   1   2         13.87         16.20         1.85 o                         
   9   1   2          0.04          0.44         1.82 o                         
  10   1   2        455.21        446.99         5.65 o                         
  11   1   2          0.02          1.46         2.07 o                         
  12   1   2          1.38          0.93         2.18 o                         
  13   1   2          0.77         -0.80         2.39 o                         
  14   1   2       2804.05       2823.91        17.94 o                         
  15   1   2         12.15         23.17         5.09 o                         
  16   1   2         12.90         12.95         3.03 o                         
  17   1   2        171.96        175.39         5.23 o                         
  18   1   2         46.69         44.33         3.57 o                         
  19   1   2         26.59         25.77         6.28 o                         
  20   1   2         41.52         36.58         5.08 o                         
  21   1   2          0.05          0.11         4.17 o                         
 -21   2   2          1.95         -4.22         4.22 o                         
 -20   2   2          0.03         -1.77         3.07 o                         
 -19   2   2          1.94          7.83         3.08 o                         
 -18   2   2         55.22         44.84         3.75 o                         
 -17   2   2          6.83         11.09         3.17 o                         
 -16   2   2         23.38         27.84         3.27 o                         
 -15   2   2          2.59          2.95         3.66 o                         
 -14   2   2        562.06        547.02         9.37 o                         
 -13   2   2         72.47         74.14         8.03 o                         
 -12   2   2         60.36         59.03         3.83 o                         
 -11   2   2        452.96        461.98         7.25 o                         
 -10   2   2         89.80        104.09         6.31 o                         
  -9   2   2        276.68        286.25         5.18 o                         
  -8   2   2        184.63        181.41         3.98 o                         
  -7   2   2         27.12         22.22         1.90 o                         
  -6   2   2          8.12          4.37         1.69 o                         
  -5   2   2       1260.88       1298.19         7.57 o                         
  -4   2   2        543.85        638.43         4.35 o                         
  -3   2   2        107.50        107.06         5.91 o                         
  -2   2   2        537.47        637.93         4.49 o                         
  -1   2   2        228.84        268.96         9.44 o                         
   0   2   2        807.50        875.82        18.95 o                         
   1   2   2       3628.58       3702.67        44.59 o                         
   2   2   2        991.59       1087.69         5.73 o                         
   3   2   2        549.26        557.01         4.46 o                         
   4   2   2       1371.97       1425.17         7.47 o                         
   5   2   2        502.56        543.77         7.23 o                         
   6   2   2         28.41         45.36         2.23 o                         
   7   2   2          0.74          0.78         1.77 o                         
   8   2   2        565.80        573.50         7.41 o                         
   9   2   2       1490.33       1461.53        15.02 o                         
  10   2   2        146.36        131.19         3.74 o                         
  11   2   2         47.96         52.97         2.99 o                         
  12   2   2          9.59          7.03         2.56 o                         
  13   2   2          1.00          2.24         2.75 o                         
  14   2   2        207.50        210.36         7.14 o                         
  15   2   2          2.81          5.95         2.91 o                         
  16   2   2         16.44         20.31         3.12 o                         
  17   2   2          7.36          2.89         2.89 o                         
  18   2   2         13.68         11.24         3.15 o                         
  19   2   2         13.18          6.69         2.91 o                         
  20   2   2         33.19         35.12         4.10 o                         
 -20   3   2        119.37        122.31         6.93 o                         
 -19   3   2         20.20         24.05         5.73 o                         
 -18   3   2         15.24         15.76         4.02 o                         
 -17   3   2         13.07         24.31         8.49 o                         
 -16   3   2         24.91         30.97         6.63 o                         
 -15   3   2          0.04         11.66         5.42 o                         
 -14   3   2        148.77        142.43         8.71 o                         
 -13   3   2        691.35        718.46        16.06 o                         
 -12   3   2        302.93        293.78        10.52 o                         
 -11   3   2         53.43         49.70         5.96 o                         
  -9   3   2        805.89        745.61        19.02 o                         
  -8   3   2        898.69        888.64         9.43 o                         
  -7   3   2        416.91        376.03        17.46 o                         
  -6   3   2        218.49        215.55         5.92 o                         
  -5   3   2        236.76        227.71        21.68 o                         
  -4   3   2        667.13        608.78        20.39 o                         
  -3   3   2        680.75        616.59         7.55 o                         
  -2   3   2        148.73        119.73        13.47 o                         
  -1   3   2          8.89          8.30         1.62 o                         
   0   3   2        243.70        229.54        28.04 o                         
   1   3   2        282.55        236.28         9.15 o                         
   2   3   2        514.38        486.34         6.66 o                         
   3   3   2        329.65        385.56         6.61 o                         
   4   3   2        180.62        175.21         2.93 o                         
   5   3   2        341.32        329.44         4.74 o                         
   6   3   2        397.27        417.08         7.92 o                         
   7   3   2         47.29         53.86         2.00 o                         
   8   3   2         28.91         28.01         2.01 o                         
   9   3   2        172.06        156.34         3.35 o                         
  10   3   2        803.53        832.18        10.62 o                         
  11   3   2        252.33        261.43         6.96 o                         
  12   3   2         93.28         95.23         4.17 o                         
  13   3   2         47.47         49.60         4.07 o                         
  14   3   2         13.94         22.09         3.20 o                         
  15   3   2        121.45        132.39         6.07 o                         
  16   3   2         28.98         37.39         5.68 o                         
  17   3   2         37.36         53.22         4.11 o                         
  18   3   2          9.47         20.63         4.08 o                         
  19   3   2         90.44         82.62         5.88 o                         
 -18   4   2          9.43          5.75         4.23 o                         
 -17   4   2         31.98         25.83         4.23 o                         
 -16   4   2          9.56          0.62         4.50 o                         
 -15   4   2          4.17          7.25         3.82 o                         
 -14   4   2         67.64         66.66         7.27 o                         
 -13   4   2        394.81        384.10        12.15 o                         
 -12   4   2          2.66          6.96         5.39 o                         
 -11   4   2        140.04        158.43         8.19 o                         
 -10   4   2        422.99        426.84        11.77 o                         
  -9   4   2        427.51        386.96        11.04 o                         
  -8   4   2        105.12        103.86         6.92 o                         
  -7   4   2         24.01         31.61         5.16 o                         
  -6   4   2       1144.64       1098.19        25.42 o                         
  -5   4   2       1577.51       1583.72        36.18 o                         
  -4   4   2         63.86         61.75         4.16 o                         
  -3   4   2         16.84         14.97         3.34 o                         
  -2   4   2        688.82        699.55         9.36 o                         
  -1   4   2       1450.88       1517.67        47.96 o                         
   0   4   2         30.64         28.88         3.55 o                         
   1   4   2        224.48        220.84         5.82 o                         
   2   4   2        514.77        508.27         8.25 o                         
   3   4   2        311.43        323.72         6.73 o                         
   4   4   2        496.58        470.33         7.83 o                         
   5   4   2         58.07         51.22         3.71 o                         
   6   4   2        370.08        347.44         7.12 o                         
   7   4   2        109.72        115.11         6.08 o                         
   8   4   2          7.48          7.88         2.96 o                         
   9   4   2         30.85         23.47         5.29 o                         
  10   4   2        181.13        163.16         5.59 o                         
  11   4   2         22.17         17.04         3.27 o                         
  12   4   2        139.95        186.84        10.09 o                         
  13   4   2         16.84          9.53         5.84 o                         
  14   4   2          3.73         -0.43         5.79 o                         
  15   4   2          0.10          2.48         5.88 o                         
  16   4   2          0.52          6.77         5.18 o                         
 -14   5   2          8.06          1.70         5.86 o                         
 -13   5   2         39.68         36.71         5.68 o                         
 -12   5   2          7.47          4.24         5.12 o                         
 -11   5   2         10.41         43.01         4.92 o                         
 -10   5   2          3.99          3.48         5.50 o                         
  -9   5   2         90.11         81.71         7.35 o                         
  -8   5   2          2.43         -0.84         5.08 o                         
  -7   5   2          0.12          4.84         3.35 o                         
  -6   5   2         12.03          7.65         3.63 o                         
  -5   5   2          0.37          2.05         3.66 o                         
  -4   5   2         71.54         67.97         4.85 o                         
  -3   5   2         18.02         18.07         4.29 o                         
  -2   5   2          5.54         10.66         4.04 o                         
  -1   5   2          2.86          7.26         3.79 o                         
   0   5   2        430.20        424.00         8.79 o                         
   1   5   2        108.12        138.88         5.70 o                         
   2   5   2         95.75        102.12         6.51 o                         
   3   5   2          9.02         10.21         3.61 o                         
   4   5   2         79.66         83.60         3.82 o                         
   5   5   2          9.35          7.33         3.11 o                         
   6   5   2          9.44          9.02         2.79 o                         
   7   5   2         15.61         10.97         2.92 o                         
   8   5   2         65.50         67.50         5.01 o                         
   9   5   2          0.00          3.16         5.08 o                         
  10   5   2          6.07         -4.54         5.37 o                         
  11   5   2          3.83         12.05         5.44 o                         
  12   5   2         12.20         16.66         6.82 o                         
  13   5   2         55.24         51.88         7.90 o                         
  -9   6   2        107.35        124.66         8.93 o                         
  -8   6   2          2.78          0.46         5.60 o                         
  -7   6   2        107.82        121.66         5.80 o                         
  -6   6   2         34.93         41.90         4.76 o                         
  -5   6   2          5.80          8.13         4.10 o                         
  -4   6   2          0.80         -3.37         3.37 o                         
  -3   6   2          8.85          7.05         4.45 o                         
  -2   6   2          0.78          3.85         3.92 o                         
  -1   6   2        135.54        133.38         6.29 o                         
   0   6   2         11.83          9.76         3.66 o                         
   1   6   2         50.15         42.77         4.71 o                         
   2   6   2         17.15         17.00         4.33 o                         
   3   6   2         13.78         11.68         6.31 o                         
   4   6   2          7.43          4.38         5.62 o                         
   5   6   2          0.52         -4.38         4.80 o                         
   6   6   2         22.06         19.31         4.56 o                         
   7   6   2        193.21        207.13        17.38 o                         
   8   6   2          5.94          8.15         4.23 o                         
 -22   1   3         14.36         22.05         4.59 o                         
 -21   1   3         13.36         20.07         4.88 o                         
 -20   1   3         95.05         89.68         5.69 o                         
 -19   1   3        383.62        386.24         9.33 o                         
 -18   1   3         10.47         23.81         4.39 o                         
 -17   1   3         67.36         70.57         3.77 o                         
 -16   1   3         42.55         44.18         4.44 o                         
 -15   1   3        454.05        430.30        16.83 o                         
 -14   1   3        356.73        358.64         7.35 o                         
 -13   1   3        180.82        179.07         5.22 o                         
 -12   1   3        123.52        120.53         5.06 o                         
 -11   1   3        211.54        204.08         5.72 o                         
 -10   1   3       1103.69       1109.13         9.83 o                         
  -9   1   3        515.20        551.55         6.68 o                         
  -8   1   3         89.97        100.21         3.34 o                         
  -7   1   3        556.10        547.37        15.82 o                         
  -6   1   3        591.40        542.71        10.19 o                         
  -5   1   3        168.16        184.82         2.89 o                         
  -4   1   3        380.43        351.77        11.91 o                         
  -3   1   3       6283.63       6224.56        29.55 o                         
  -2   1   3       1833.06       1919.61         6.36 o                         
  -1   1   3       1241.23       1278.85        14.68 o                         
   0   1   3      17608.02      16669.68       104.06 o                         
   1   1   3       7118.36       7011.25        39.48 o                         
   2   1   3        858.04        849.37         4.20 o                         
   3   1   3       1176.48       1129.38         9.65 o                         
   4   1   3          9.69         16.92         1.41 o                         
   5   1   3       1463.10       1593.69         9.50 o                         
   6   1   3         11.01          8.09         1.61 o                         
   7   1   3        248.22        222.34         3.68 o                         
   8   1   3        146.03        159.23         3.61 o                         
   9   1   3       1145.45       1183.56         8.74 o                         
  10   1   3         51.43         63.13         2.96 o                         
  11   1   3          5.62          0.17         2.90 o                         
  12   1   3         10.71          8.48         2.33 o                         
  13   1   3        364.59        370.79         6.23 o                         
  14   1   3       1089.60       1085.31        11.80 o                         
  15   1   3          0.12          3.63         2.80 o                         
  16   1   3          5.64          3.95         2.90 o                         
  17   1   3        220.26        212.47         6.39 o                         
  18   1   3          5.08          4.29         4.65 o                         
  19   1   3         18.71         23.91         6.24 o                         
  20   1   3        125.75        147.27         7.06 o                         
 -21   2   3        142.38        146.41        10.64 o                         
 -20   2   3         88.20        101.37         6.43 o                         
 -19   2   3          0.41          3.76         3.35 o                         
 -18   2   3        118.01        118.29         5.36 o                         
 -17   2   3        512.01        526.60        15.41 o                         
 -16   2   3        460.10        442.92         8.83 o                         
 -15   2   3        743.11        727.97        10.66 o                         
 -14   2   3        855.91        875.58        11.30 o                         
 -13   2   3         40.36         41.28         3.59 o                         
 -12   2   3       1812.24       1780.59        14.19 o                         
 -11   2   3        282.22        278.31         7.97 o                         
 -10   2   3         70.40         73.77         5.03 o                         
  -9   2   3        201.19        206.62         4.37 o                         
  -8   2   3          4.41          3.69         1.70 o                         
  -7   2   3         88.53         88.18         2.70 o                         
  -6   2   3       1268.95       1249.00        42.98 o                         
  -5   2   3          8.01          1.08         0.79 o                         
  -4   2   3       2213.10       2313.99        20.65 o                         
  -3   2   3        332.59        367.96         3.30 o                         
  -2   2   3        204.95        192.10         2.56 o                         
  -1   2   3        410.34        386.79        12.63 o                         
   0   2   3         20.19         14.85         2.00 o                         
   1   2   3       5943.26       6050.27        34.53 o                         
   2   2   3       2562.52       2623.66         8.69 o                         
   3   2   3         18.65         10.51         1.14 o                         
   4   2   3       1201.69       1451.95         6.02 o                         
   5   2   3       4139.46       4339.27        37.90 o                         
   6   2   3        336.14        332.89         4.56 o                         
   7   2   3        358.54        368.96         4.95 o                         
   8   2   3         33.17         51.20         2.59 o                         
   9   2   3        720.15        721.77         7.37 o                         
  10   2   3        115.26        114.25         3.63 o                         
  11   2   3          0.45          1.09         2.38 o                         
  12   2   3          1.19          2.67         2.49 o                         
  13   2   3       1328.69       1300.78        11.41 o                         
  14   2   3         48.63         55.70         3.70 o                         
  15   2   3         76.49         81.29         4.03 o                         
  16   2   3         88.36         92.72         5.90 o                         
  17   2   3        101.41        113.06         4.81 o                         
  18   2   3        235.32        244.13         6.43 o                         
  19   2   3         17.16         28.90         6.59 o                         
  20   2   3          3.85          0.09         3.55 o                         
 -20   3   3          0.12        -11.06        14.96 o                         
 -19   3   3          7.20         -7.34         7.34 o                         
 -18   3   3         28.40         17.63         6.19 o                         
 -17   3   3         38.41         26.59         5.92 o                         
 -16   3   3         43.87         25.40         6.37 o                         
 -15   3   3         29.39         21.92         5.55 o                         
 -14   3   3        325.74        309.01        11.22 o                         
 -13   3   3        425.31        411.55        12.58 o                         
 -11   3   3          2.88         13.36         3.95 o                         
 -10   3   3        231.54        215.25         5.38 o                         
  -9   3   3        359.69        370.43         7.56 o                         
  -8   3   3        253.28        251.67         6.98 o                         
  -7   3   3         29.45         33.35         4.15 o                         
  -6   3   3         60.33         61.25         3.05 o                         
  -5   3   3          1.86          5.39         2.10 o                         
  -4   3   3        102.52         96.13         2.40 o                         
  -3   3   3        901.97        938.16         9.97 o                         
  -2   3   3        752.03        792.50        12.70 o                         
  -1   3   3        544.54        603.88        13.86 o                         
   0   3   3        278.80        302.34         4.31 o                         
   1   3   3        315.96        300.04         6.94 o                         
   2   3   3         69.34         70.22         2.91 o                         
   3   3   3       3190.72       3334.33        18.99 o                         
   4   3   3        406.24        452.68         7.31 o                         
   5   3   3         73.11         84.16         2.14 o                         
   6   3   3         42.02         38.63         1.88 o                         
   7   3   3          0.10          1.99         1.41 o                         
   8   3   3         14.30         14.00         1.81 o                         
   9   3   3         38.57         37.41         2.24 o                         
  10   3   3         15.33         13.03         2.71 o                         
  11   3   3         56.77         55.58         3.44 o                         
  12   3   3        584.79        570.11        12.25 o                         
  13   3   3         25.15         19.28         3.14 o                         
  14   3   3         20.74         18.58         3.08 o                         
  15   3   3          4.56          4.13         2.88 o                         
  16   3   3          1.74          4.93         3.99 o                         
  17   3   3         19.16         22.96         3.27 o                         
  18   3   3         37.66         43.04         3.88 o                         
 -18   4   3          0.18         -2.64         6.10 o                         
 -17   4   3          6.00         12.06         5.55 o                         
 -16   4   3         45.84         42.72         6.36 o                         
 -15   4   3          1.45          6.47         6.15 o                         
 -14   4   3        308.06        281.29        10.98 o                         
 -13   4   3         67.18         65.57         6.41 o                         
 -12   4   3          2.87         13.96         5.54 o                         
 -11   4   3          4.97          5.23         5.13 o                         
 -10   4   3        122.70        138.98         7.84 o                         
  -9   4   3        181.66        154.20         8.04 o                         
  -8   4   3        133.36        131.12         7.62 o                         
  -7   4   3         77.40         70.76         6.17 o                         
  -6   4   3          2.17          6.58         3.28 o                         
  -5   4   3          4.17          6.43         3.43 o                         
  -4   4   3       1241.29       1234.24        12.08 o                         
  -3   4   3        166.13        161.86         5.70 o                         
  -2   4   3         18.10         20.94         3.41 o                         
  -1   4   3        190.25        190.40         4.16 o                         
   0   4   3          1.17          3.67         2.27 o                         
   1   4   3        390.71        383.62         6.72 o                         
   2   4   3        239.73        226.41         8.51 o                         
   3   4   3        342.39        365.44         8.33 o                         
   4   4   3          7.70          6.86         2.40 o                         
   5   4   3         32.97         33.44         2.80 o                         
   6   4   3          3.91          1.68         2.16 o                         
   7   4   3         59.21         48.98         3.01 o                         
   8   4   3        115.03        101.00         7.33 o                         
   9   4   3        266.31        269.39        10.36 o                         
  10   4   3          1.34          0.64         4.59 o                         
  11   4   3         11.98          1.76         5.11 o                         
  12   4   3         10.80          7.80         6.43 o                         
  13   4   3        386.02        412.25        13.94 o                         
  14   4   3          6.06          5.59         5.79 o                         
  15   4   3          1.91         -2.42         5.73 o                         
  16   4   3         23.14         28.92         5.72 o                         
 -14   5   3         16.42         14.31         6.23 o                         
 -13   5   3          8.45         10.47         4.57 o                         
 -12   5   3         18.30         19.92         5.86 o                         
 -11   5   3          8.70          3.45         5.76 o                         
 -10   5   3        507.13        501.62        13.99 o                         
  -9   5   3          0.01          1.39         5.70 o                         
  -8   5   3         13.99          7.39         5.06 o                         
  -7   5   3        129.88        138.16         8.65 o                         
  -6   5   3        396.15        398.93        10.68 o                         
  -5   5   3        292.23        280.42         7.55 o                         
  -4   5   3        110.98        110.35         6.71 o                         
  -3   5   3         66.30         67.93         5.16 o                         
  -2   5   3       1638.09       1704.59        16.19 o                         
  -1   5   3         41.17         48.19         7.51 o                         
   0   5   3        671.85        716.20        17.17 o                         
   1   5   3        656.60        689.52        10.61 o                         
   2   5   3        151.01        159.66         4.67 o                         
   3   5   3         75.37         78.82         3.75 o                         
   4   5   3          3.53          1.79         5.36 o                         
   5   5   3         65.52         48.95         4.26 o                         
   6   5   3        181.61        186.21         6.53 o                         
   7   5   3         30.99         37.04         4.38 o                         
   8   5   3        149.92        165.87         6.45 o                         
   9   5   3         42.36         26.54         5.62 o                         
  10   5   3         22.77         17.23         5.63 o                         
  11   5   3        125.28        112.73         8.67 o                         
  12   5   3         62.47         72.98         8.43 o                         
  13   5   3         25.16         29.83         7.09 o                         
  -9   6   3          2.88         10.23         6.59 o                         
  -8   6   3         43.22         52.55         7.44 o                         
  -7   6   3         18.97         21.87         6.60 o                         
  -6   6   3          2.23          7.81         3.60 o                         
  -5   6   3          0.86          1.84         3.82 o                         
  -4   6   3         49.76         45.05         9.03 o                         
  -3   6   3          0.90          8.12         4.20 o                         
  -2   6   3        175.02        185.29        17.98 o                         
  -1   6   3         86.15         85.41         8.24 o                         
   0   6   3         14.65         23.53         6.27 o                         
   1   6   3         24.59         21.71         6.87 o                         
   2   6   3          0.00          2.44         6.49 o                         
   3   6   3          7.90          9.76         5.53 o                         
   4   6   3          0.38         -3.64         6.90 o                         
   5   6   3         58.24         74.61         5.72 o                         
   6   6   3          9.55          7.24         4.10 o                         
   7   6   3          6.60         10.54         4.20 o                         
 -23   0   4         95.24        117.55        10.03 o                         
 -22   0   4         11.22         17.42         6.16 o                         
 -21   0   4          2.72          3.27         5.82 o                         
 -20   0   4         91.61         86.42         8.03 o                         
 -19   0   4         13.78         28.65         6.05 o                         
 -18   0   4        402.56        333.74        12.11 o                         
 -17   0   4        589.99        520.37        13.63 o                         
 -16   0   4        753.41        708.34        15.07 o                         
 -15   0   4       1023.30       1042.37        17.26 o                         
 -14   0   4        241.49        275.21         9.04 o                         
 -13   0   4        234.59        241.92         8.21 o                         
 -12   0   4        548.85        516.60        10.75 o                         
 -11   0   4       1451.29       1417.26        16.56 o                         
 -10   0   4        301.09        246.54         7.17 o                         
  -9   0   4      13464.24      13448.25        44.64 o                         
  -8   0   4       1214.30       1132.83        12.57 o                         
  -7   0   4       1688.20       1484.73        13.43 o                         
  -6   0   4        500.64        463.46         7.24 o                         
  -5   0   4        213.05        204.20         5.07 o                         
  -4   0   4        473.99        523.44         7.18 o                         
  -3   0   4       5229.61       5036.00        20.52 o                         
  -2   0   4       9791.34       9765.96        28.01 o                         
  -1   0   4       9928.22      10686.64        28.58 o                         
   0   0   4      63822.04      60202.26       274.23 o                         
   1   0   4        118.12        113.43         4.30 o                         
   2   0   4       5757.09       5982.66        86.82 o                         
   3   0   4        759.28        796.31         9.29 o                         
   4   0   4        205.45        227.83         5.67 o                         
   5   0   4         81.08         68.46         3.77 o                         
   6   0   4        554.73        488.38         8.93 o                         
   7   0   4        100.03         82.57         4.64 o                         
   8   0   4          8.33         11.51         3.31 o                         
   9   0   4        206.93        262.49         7.89 o                         
  10   0   4         16.44         18.35         4.11 o                         
  11   0   4          0.31         -3.69         3.69 o                         
  12   0   4         39.38         40.48         5.02 o                         
  13   0   4        244.55        227.33         8.96 o                         
  14   0   4        180.05        184.84         9.16 o                         
  15   0   4         23.76         30.65         6.10 o                         
  16   0   4         24.47         29.35         6.21 o                         
  17   0   4        141.28        120.54         8.67 o                         
  18   0   4         21.67         13.88         6.06 o                         
  19   0   4         36.49         48.71         7.52 o                         
  20   0   4          7.83          5.03         5.37 o                         
 -22   1   4          0.11         -4.39         4.39 o                         
 -21   1   4         26.78         22.87         4.22 o                         
 -20   1   4          4.00          4.32         3.65 o                         
 -19   1   4         10.03         20.45         4.46 o                         
 -18   1   4        288.22        257.12        10.33 o                         
 -17   1   4        209.28        200.64         6.57 o                         
 -16   1   4         31.79         33.56         4.20 o                         
 -15   1   4        453.28        410.41         8.22 o                         
 -14   1   4        561.31        528.41         8.63 o                         
 -13   1   4        176.09        172.30         5.20 o                         
 -12   1   4        129.92        121.83         4.31 o                         
 -11   1   4        339.26        378.09         9.85 o                         
 -10   1   4         18.99         31.43         2.76 o                         
  -9   1   4         45.90         42.85         2.64 o                         
  -8   1   4        348.20        352.25         8.52 o                         
  -7   1   4          5.44         12.58         2.13 o                         
  -6   1   4        110.30        123.24         3.32 o                         
  -5   1   4         33.07         43.27         1.77 o                         
  -4   1   4        378.88        316.20        10.25 o                         
  -3   1   4        112.66        129.13         2.20 o                         
  -2   1   4        392.61        404.21         9.09 o                         
  -1   1   4        120.95         91.55         2.58 o                         
   0   1   4      16578.66      15536.21        40.40 o                         
   1   1   4       4602.24       4677.54        32.52 o                         
   2   1   4        287.07        331.48         2.91 o                         
   3   1   4        428.60        497.41         9.83 o                         
   4   1   4        482.65        438.45         7.11 o                         
   5   1   4        850.50        846.75         6.32 o                         
   6   1   4       2508.63       2670.55        11.67 o                         
   7   1   4        256.65        287.00         4.30 o                         
   8   1   4         56.94         55.89         2.51 o                         
   9   1   4        269.86        296.70         4.84 o                         
  10   1   4       1277.67       1306.26         9.88 o                         
  11   1   4         21.00         18.52         3.21 o                         
  12   1   4        109.77        105.89         3.74 o                         
  13   1   4          1.19         -0.52         2.77 o                         
  14   1   4        283.38        288.67         7.48 o                         
  15   1   4        448.85        457.17        10.49 o                         
  16   1   4        133.26        121.41         4.69 o                         
  17   1   4         61.30         68.52         4.03 o                         
  18   1   4         34.60         30.04         5.90 o                         
  19   1   4          0.34          3.94         4.97 o                         
  20   1   4          5.29          6.97         3.81 o                         
 -22   2   4         12.44         13.64         6.93 o                         
 -21   2   4         17.56         14.52         6.54 o                         
 -20   2   4         95.27         92.03         6.56 o                         
 -19   2   4         27.15         38.36         6.22 o                         
 -18   2   4          2.82          0.60         3.43 o                         
 -17   2   4          4.10          5.55         3.68 o                         
 -16   2   4          1.38          0.61         3.74 o                         
 -15   2   4         19.19         22.14         3.94 o                         
 -14   2   4        435.48        461.15         8.45 o                         
 -13   2   4         66.60         60.15         3.94 o                         
 -12   2   4        276.55        264.74         5.96 o                         
 -11   2   4        197.58        189.95         4.82 o                         
 -10   2   4         19.13         15.42         3.21 o                         
  -9   2   4        289.20        273.42        11.36 o                         
  -8   2   4        201.48        215.47         4.64 o                         
  -7   2   4        302.80        288.93        10.59 o                         
  -6   2   4         85.75         62.55        10.92 o                         
  -5   2   4         30.54         23.93         2.22 o                         
  -4   2   4        636.98        657.12         5.91 o                         
  -3   2   4        104.92        100.84         1.69 o                         
  -2   2   4        130.84        134.51         1.91 o                         
  -1   2   4          4.81          9.34         1.27 o                         
   0   2   4          0.02          0.40         1.06 o                         
   1   2   4         11.99          9.86         0.91 o                         
   2   2   4        159.69        157.35         1.99 o                         
   3   2   4         20.04         10.35         1.24 o                         
   4   2   4          3.24          6.49         1.13 o                         
   5   2   4       2245.75       2392.15        26.15 o                         
   6   2   4         54.40         49.54         2.11 o                         
   7   2   4         39.43         41.84         2.40 o                         
   8   2   4         76.28         76.93         2.96 o                         
   9   2   4         23.08         18.86         3.77 o                         
  10   2   4        393.45        405.58         6.09 o                         
  11   2   4        226.98        215.96         5.02 o                         
  12   2   4          5.86          2.20         2.97 o                         
  13   2   4        133.85        137.49         7.16 o                         
  14   2   4        331.55        312.29         6.37 o                         
  15   2   4        106.17        105.72         4.42 o                         
  16   2   4         67.89         71.92         4.16 o                         
  17   2   4         35.35         35.87         4.43 o                         
  18   2   4          8.22          8.19         3.28 o                         
  19   2   4         82.35         88.02         5.57 o                         
 -20   3   4         23.61         26.33         4.34 o                         
 -19   3   4         32.45         41.32         6.92 o                         
 -18   3   4        102.25        106.71         8.84 o                         
 -17   3   4        243.69        226.02        10.86 o                         
 -16   3   4         78.22         68.38         7.49 o                         
 -14   3   4        331.11        343.31        10.56 o                         
 -13   3   4       3442.26       3468.96        29.46 o                         
 -12   3   4         38.71         43.97         5.27 o                         
 -11   3   4          9.77         16.34         4.09 o                         
 -10   3   4         99.79        101.41         4.24 o                         
  -9   3   4        210.91        208.47         6.15 o                         
  -8   3   4        336.90        320.35        11.04 o                         
  -7   3   4        112.38        111.73         3.92 o                         
  -6   3   4          4.70          6.46         2.31 o                         
  -5   3   4       1675.94       1803.98        14.34 o                         
  -4   3   4        360.03        428.25         8.02 o                         
  -3   3   4        407.34        410.91         6.38 o                         
  -2   3   4         94.67         88.18         2.14 o                         
  -1   3   4          5.99          2.66         1.26 o                         
   0   3   4         95.09         95.47         2.31 o                         
   1   3   4        427.72        454.88         4.37 o                         
   2   3   4          0.12         -1.48         1.48 o                         
   3   3   4        172.18        132.05         3.28 o                         
   4   3   4       2501.75       2563.62        34.45 o                         
   5   3   4          0.31          1.85         1.30 o                         
   6   3   4          1.14          0.40         1.31 o                         
   7   3   4         72.38         64.99         2.16 o                         
   8   3   4        657.95        657.37         7.90 o                         
   9   3   4        425.69        444.98         8.05 o                         
  10   3   4         17.22         21.52         2.89 o                         
  11   3   4         46.88         46.21         3.36 o                         
  12   3   4        615.04        608.13        13.39 o                         
  13   3   4          6.86          8.98         2.87 o                         
  14   3   4         49.32         56.85         3.92 o                         
  15   3   4          1.24          5.70         2.90 o                         
  16   3   4         74.14         78.51         4.30 o                         
  17   3   4        151.02        153.17         5.51 o                         
  18   3   4         54.55         46.41         4.03 o                         
 -18   4   4         13.85          9.11         4.85 o                         
 -17   4   4          3.38          4.43         5.33 o                         
 -16   4   4          0.82         -3.38         4.81 o                         
 -15   4   4        100.12        104.06         7.74 o                         
 -14   4   4        242.40        229.52        10.07 o                         
 -13   4   4         99.20         82.91         7.40 o                         
 -12   4   4          7.81         11.40         5.35 o                         
 -11   4   4        386.88        382.45        11.95 o                         
 -10   4   4        180.42        182.39         8.85 o                         
  -9   4   4        265.39        270.43         9.95 o                         
  -8   4   4         46.11         37.53         5.30 o                         
  -7   4   4         21.06         28.65         5.12 o                         
  -6   4   4        385.78        381.56        10.90 o                         
  -5   4   4        710.44        695.64        11.04 o                         
  -4   4   4        257.36        253.48        13.76 o                         
  -3   4   4         90.43         80.11         9.22 o                         
  -2   4   4          0.56          1.45         2.87 o                         
  -1   4   4        363.74        389.25         5.56 o                         
   0   4   4         20.64         15.35         2.38 o                         
   1   4   4        137.72        141.88         5.18 o                         
   2   4   4        967.13        960.57        12.79 o                         
   3   4   4         31.38         36.43         2.81 o                         
   4   4   4          7.56          1.73         2.15 o                         
   5   4   4        557.14        541.80         9.12 o                         
   6   4   4         79.96         90.49        11.72 o                         
   7   4   4        100.40        102.57         5.50 o                         
   8   4   4          6.51          3.00         3.51 o                         
   9   4   4         41.42         54.69         6.49 o                         
  10   4   4        284.50        262.74        10.53 o                         
  11   4   4          7.23          9.25         4.58 o                         
  12   4   4          2.90          1.63         5.03 o                         
  13   4   4        186.12        158.69         9.66 o                         
  14   4   4         34.53         33.49         5.45 o                         
  15   4   4        125.45        112.85         8.34 o                         
 -14   5   4          4.23          1.51         5.12 o                         
 -13   5   4         27.01         23.50         5.73 o                         
 -12   5   4          0.02          1.43         4.43 o                         
 -11   5   4          6.43          5.15         5.64 o                         
 -10   5   4          0.08          0.13         5.38 o                         
  -9   5   4         11.55         12.62         6.04 o                         
  -8   5   4         23.86         20.10         5.32 o                         
  -7   5   4          6.78          7.29         6.31 o                         
  -6   5   4         40.45         40.90         5.46 o                         
  -5   5   4         98.66         88.86         5.77 o                         
  -4   5   4         58.37         52.26         4.68 o                         
  -3   5   4          1.57         -1.53         4.12 o                         
  -2   5   4         20.52         23.87         4.58 o                         
  -1   5   4        164.39        183.43        20.98 o                         
   0   5   4        244.53        246.10         7.10 o                         
   1   5   4         66.86         65.62         7.18 o                         
   2   5   4          0.05         -2.55         3.21 o                         
   3   5   4         24.04         20.33         3.51 o                         
   4   5   4          0.63         -0.85         3.17 o                         
   5   5   4         25.60         20.19         6.41 o                         
   6   5   4          2.10         -2.61         5.52 o                         
   7   5   4         61.35         59.03         5.07 o                         
   8   5   4          0.21          6.91         3.75 o                         
   9   5   4         12.90         10.46         5.15 o                         
  10   5   4          6.73          1.32         5.31 o                         
  11   5   4         10.76         -4.90         4.90 o                         
  12   5   4         10.74          6.28         5.55 o                         
  -8   6   4        108.07        115.72         9.53 o                         
  -7   6   4         64.94         77.07         8.29 o                         
  -6   6   4         24.55         27.13        12.06 o                         
  -5   6   4          0.28         -5.02        13.20 o                         
  -4   6   4          6.31          1.22         6.24 o                         
  -3   6   4         39.88         37.81         6.79 o                         
  -2   6   4         41.36         53.25         7.92 o                         
  -1   6   4        284.32        301.10        12.64 o                         
   0   6   4        173.67        156.24         9.90 o                         
   1   6   4          5.54          1.74         7.10 o                         
   2   6   4        112.79        132.63         9.68 o                         
   3   6   4         63.95         71.55         8.07 o                         
   4   6   4          6.32         10.59         7.40 o                         
   5   6   4         14.82         22.81         7.18 o                         
   6   6   4         70.02         81.30        13.23 o                         
 -22   1   5          3.44          6.06         4.40 o                         
 -21   1   5          1.16          5.37         3.77 o                         
 -20   1   5         15.88         28.06         4.12 o                         
 -19   1   5        120.01        113.61         5.88 o                         
 -18   1   5         65.84         71.87         6.75 o                         
 -17   1   5         10.74         12.32         3.56 o                         
 -16   1   5        174.22        172.61         5.94 o                         
 -15   1   5        289.04        278.74        10.10 o                         
 -14   1   5        100.30         95.50         4.60 o                         
 -13   1   5         17.86         18.22         2.90 o                         
 -12   1   5        606.24        587.10        12.01 o                         
 -11   1   5       1812.03       1781.60        13.09 o                         
 -10   1   5        367.58        375.74         8.78 o                         
  -9   1   5          2.01         -1.80         1.94 o                         
  -8   1   5        377.12        362.83        12.61 o                         
  -7   1   5       1140.01       1113.94        13.24 o                         
  -6   1   5       1489.14       1444.06        25.34 o                         
  -5   1   5         69.04         83.01         2.76 o                         
  -4   1   5       1785.55       1752.21        11.22 o                         
  -3   1   5       1387.91       1334.00        18.29 o                         
  -2   1   5          0.15          0.66         1.52 o                         
  -1   1   5        501.35        451.94         6.07 o                         
   0   1   5       1397.05       1377.31         8.54 o                         
   1   1   5       2006.75       1960.27         6.72 o                         
   2   1   5       1709.03       1646.19        11.96 o                         
   3   1   5          1.04          3.31         1.24 o                         
   4   1   5        245.03        231.15         2.92 o                         
   5   1   5       1218.93       1273.55        12.64 o                         
   6   1   5        140.87        121.58         4.76 o                         
   7   1   5         15.91         16.41         1.93 o                         
   8   1   5        141.65        140.89         3.54 o                         
   9   1   5        116.94        114.60         3.68 o                         
  10   1   5         34.41         35.74         2.59 o                         
  11   1   5          3.29          4.20         2.92 o                         
  12   1   5         24.67         25.61         2.91 o                         
  13   1   5        145.54        143.32         4.69 o                         
  14   1   5          3.13         11.92         3.16 o                         
  15   1   5         93.66         88.52         5.16 o                         
  16   1   5          5.51         20.57        11.29 o                         
  17   1   5         75.66         84.67         5.88 o                         
  18   1   5         55.58         76.83        15.20 o                         
  19   1   5         27.95         40.25         4.94 o                         
 -22   2   5         73.75        102.76         9.15 o                         
 -21   2   5         66.61         84.36         8.43 o                         
 -20   2   5          5.20          7.20         6.00 o                         
 -19   2   5         19.12         19.76         5.81 o                         
 -18   2   5         90.97         88.92         7.69 o                         
 -17   2   5        112.80        117.18         8.63 o                         
 -16   2   5         17.38         14.93         5.37 o                         
 -15   2   5         80.02         61.46         5.41 o                         
 -14   2   5        455.70        394.13        72.55 o                         
 -13   2   5        359.18        284.18        55.95 o                         
 -12   2   5        148.06        114.04         5.14 o                         
 -11   2   5        239.40        187.51         8.32 o                         
 -10   2   5        183.53        187.01         4.29 o                         
  -9   2   5        321.31        304.18        13.05 o                         
  -8   2   5          6.95         12.13         2.96 o                         
  -7   2   5         11.21          5.71         1.14 o                         
  -6   2   5          0.24          0.37         1.47 o                         
  -5   2   5          0.15          1.71         1.33 o                         
  -4   2   5          1.17          1.60         1.29 o                         
  -3   2   5          0.00          0.10         1.14 o                         
  -2   2   5        172.54        188.60         3.07 o                         
  -1   2   5        189.17        141.18         2.17 o                         
   0   2   5       1159.96       1173.34        10.48 o                         
   1   2   5        310.40        327.86         3.25 o                         
   2   2   5        137.26        165.28         2.09 o                         
   3   2   5        719.77        625.99         3.95 o                         
   4   2   5        993.14        862.49         7.47 o                         
   5   2   5        728.31        682.87         4.90 o                         
   6   2   5         33.33         33.97         1.96 o                         
   7   2   5        270.40        245.82         4.49 o                         
   8   2   5        333.18        335.24         5.33 o                         
   9   2   5         14.60         11.05         2.35 o                         
  10   2   5          3.94          2.37         2.34 o                         
  11   2   5        268.32        266.93         5.54 o                         
  12   2   5        138.89        136.77         4.53 o                         
  13   2   5         48.03         59.32         3.76 o                         
  14   2   5         40.55         39.14         3.61 o                         
  15   2   5        133.69        138.52         7.53 o                         
  16   2   5        135.24        134.17         5.05 o                         
  17   2   5        256.11        274.55         6.71 o                         
  18   2   5         13.69         15.46         5.61 o                         
  19   2   5         33.76         31.67         5.16 o                         
 -20   3   5          0.92          9.39         5.72 o                         
 -19   3   5          2.78         27.63         6.60 o                         
 -18   3   5          6.22         23.66         5.14 o                         
 -17   3   5          1.65         13.63         5.73 o                         
 -16   3   5         26.12         31.81         6.31 o                         
 -15   3   5         85.95         85.99         7.48 o                         
 -14   3   5        109.81        108.98         7.41 o                         
 -13   3   5          2.89         23.79         5.90 o                         
 -12   3   5         16.23         12.87         4.59 o                         
 -11   3   5         27.99         38.28         4.67 o                         
 -10   3   5        105.26        107.21         4.30 o                         
  -9   3   5         85.48         81.81         8.01 o                         
  -8   3   5          2.47          2.69         3.57 o                         
  -7   3   5          9.75         10.92         2.52 o                         
  -6   3   5          5.85          3.48         2.32 o                         
  -5   3   5         40.87         33.58         3.67 o                         
  -4   3   5          7.82         10.21         1.30 o                         
  -3   3   5         11.34          3.85         1.16 o                         
  -2   3   5          8.41         10.46         1.32 o                         
  -1   3   5        125.92        140.61         2.62 o                         
   0   3   5        353.69        301.96         3.66 o                         
   1   3   5         74.62         80.49         3.71 o                         
   2   3   5        335.24        298.52         7.28 o                         
   3   3   5         25.02         24.89         2.14 o                         
   4   3   5          4.82          5.81         1.89 o                         
   5   3   5         54.67         48.69         3.54 o                         
   6   3   5          5.54          5.48         2.26 o                         
   7   3   5         44.51         52.84         3.13 o                         
   8   3   5        102.75         95.14         3.56 o                         
   9   3   5          4.70          5.71         2.57 o                         
  10   3   5         42.74         51.69         5.12 o                         
  11   3   5        112.87        106.35         4.36 o                         
  12   3   5        140.04        137.22         4.79 o                         
  13   3   5          2.12          2.62         2.82 o                         
  14   3   5         15.07         16.42         3.09 o                         
  15   3   5          4.77          1.65         3.43 o                         
  16   3   5          6.48          5.89         3.47 o                         
  17   3   5         12.82          3.20         8.50 o                         
 -18   4   5          4.85          3.38         6.15 o                         
 -17   4   5         17.06          7.74         5.20 o                         
 -16   4   5          4.16          4.12         5.23 o                         
 -15   4   5         12.53         34.72         6.63 o                         
 -14   4   5         20.85         17.45         5.93 o                         
 -13   4   5          0.12          4.00         5.18 o                         
 -12   4   5          3.54          7.63         5.31 o                         
 -11   4   5          7.99          0.83         5.11 o                         
 -10   4   5        191.99        165.99         8.48 o                         
  -9   4   5         81.02         86.15         7.00 o                         
  -8   4   5        260.40        243.97         9.39 o                         
  -7   4   5          7.64          5.75         4.98 o                         
  -6   4   5        150.71        169.41         8.02 o                         
  -5   4   5        481.76        476.91        15.91 o                         
  -4   4   5        383.41        384.51         7.11 o                         
  -3   4   5        136.02        118.57         5.56 o                         
  -2   4   5        224.04        198.90         5.44 o                         
  -1   4   5         28.74         31.83         2.59 o                         
   0   4   5        439.38        451.22         6.02 o                         
   1   4   5         87.30         92.34         4.66 o                         
   2   4   5        213.61        213.19         6.10 o                         
   3   4   5         24.51         23.79         3.38 o                         
   4   4   5        264.77        276.55         6.78 o                         
   5   4   5          2.60          1.59         2.94 o                         
   6   4   5         28.60         26.02         4.29 o                         
   7   4   5        145.10        150.40         4.52 o                         
   8   4   5        329.72        336.23         9.04 o                         
   9   4   5         70.35         72.83         6.99 o                         
  10   4   5         55.10         59.38         6.72 o                         
  11   4   5          0.72          8.14         5.34 o                         
  12   4   5        393.45        387.01        13.58 o                         
  13   4   5         12.08         14.38         6.00 o                         
  14   4   5         19.60         20.74         6.83 o                         
  15   4   5          0.09          8.96         6.29 o                         
 -14   5   5          0.00         -2.90         5.06 o                         
 -13   5   5         19.87         31.06         6.53 o                         
 -12   5   5         42.59         40.12         6.50 o                         
 -11   5   5         23.16         21.67         5.44 o                         
 -10   5   5         24.48         30.69         5.71 o                         
  -9   5   5          0.29          5.97         4.90 o                         
  -8   5   5        142.43        154.23         9.05 o                         
  -7   5   5        272.86        282.88        11.57 o                         
  -6   5   5        220.82        203.93        10.29 o                         
  -5   5   5          6.73          9.65         3.59 o                         
  -4   5   5        118.09        110.89         5.57 o                         
  -3   5   5        154.60        195.83        10.66 o                         
  -2   5   5        386.00        466.17        13.97 o                         
  -1   5   5          4.72          5.37         6.67 o                         
   0   5   5         68.72         61.85         7.63 o                         
   1   5   5        149.93        135.70         8.44 o                         
   2   5   5         13.63         12.00         3.59 o                         
   3   5   5          0.23         -1.88         3.22 o                         
   4   5   5          6.08          1.87         3.55 o                         
   5   5   5        106.60        113.15         5.92 o                         
   6   5   5        178.07        166.17         6.61 o                         
   7   5   5         37.22         43.92         4.65 o                         
   8   5   5          0.27          2.98         3.84 o                         
   9   5   5         67.91         69.45         6.97 o                         
  10   5   5        124.54        136.48         9.68 o                         
  11   5   5         84.76         89.55         8.50 o                         
  -8   6   5          0.25          7.06         6.56 o                         
  -7   6   5          2.27          2.17         5.99 o                         
  -6   6   5         14.34         20.72         6.23 o                         
  -5   6   5         44.12         53.28         7.65 o                         
  -4   6   5          3.21          2.00         6.53 o                         
  -3   6   5         13.77         22.00         6.59 o                         
  -2   6   5         72.21         82.50         8.57 o                         
  -1   6   5          2.50          2.13         6.69 o                         
   0   6   5          0.01          3.14         6.69 o                         
   1   6   5          0.67          0.54         7.24 o                         
   2   6   5         10.47          8.56         5.77 o                         
   3   6   5          4.97          6.74         5.64 o                         
   4   6   5         37.13         35.48         7.94 o                         
   5   6   5         10.53         12.84         6.96 o                         
 -23   0   6         23.86         38.31         6.92 o                         
 -22   0   6          0.10         11.51         5.97 o                         
 -21   0   6         38.59         48.10         6.93 o                         
 -20   0   6         61.13         69.02         7.31 o                         
 -19   0   6        133.93        129.20         8.52 o                         
 -18   0   6        261.13        217.99        10.19 o                         
 -17   0   6         23.67         25.87         5.44 o                         
 -16   0   6        341.60        342.16        10.96 o                         
 -15   0   6        404.49        418.97        11.53 o                         
 -14   0   6          8.77         11.10         4.54 o                         
 -13   0   6         74.05         88.71         5.89 o                         
 -12   0   6        381.20        342.17         9.28 o                         
 -11   0   6        958.61        974.42        14.03 o                         
 -10   0   6       4751.61       4897.31        29.19 o                         
  -9   0   6          0.27          9.77         3.99 o                         
  -8   0   6        429.77        389.04         8.30 o                         
  -7   0   6       1078.99        973.55        12.09 o                         
  -6   0   6        103.20         90.50         4.46 o                         
  -5   0   6        820.61        784.62        10.51 o                         
  -4   0   6        220.89        182.06         5.64 o                         
  -3   0   6       1190.11       1085.80        11.78 o                         
  -2   0   6        458.65        443.92         7.87 o                         
  -1   0   6      20584.44      20764.69        48.89 o                         
   0   0   6       3937.44       3893.16        21.81 o                         
   1   0   6          0.26          1.20         1.06 o                         
   2   0   6        347.39        419.11        14.76 o                         
   3   0   6        405.35        457.41         5.98 o                         
   4   0   6       2347.14       2501.00        19.57 o                         
   5   0   6        196.27        188.52         6.23 o                         
   6   0   6        398.89        425.57         9.29 o                         
   7   0   6        175.51        193.52         7.08 o                         
   8   0   6         80.34         86.76         5.44 o                         
   9   0   6        245.78        252.88         8.29 o                         
  10   0   6        173.58        184.79         7.86 o                         
  11   0   6         82.24         77.25         5.97 o                         
  12   0   6        311.91        317.86        10.42 o                         
  13   0   6         11.21         13.32         5.19 o                         
  14   0   6       2129.59       2177.27        27.29 o                         
  15   0   6        468.74        452.72        13.98 o                         
  16   0   6        108.13        100.48         8.37 o                         
  17   0   6         25.12         22.15         5.97 o                         
  18   0   6         34.12         38.74         7.20 o                         
  19   0   6         46.81         39.58         6.73 o                         
 -22   1   6         12.86         24.13         4.34 o                         
 -21   1   6          0.28          3.45         3.58 o                         
 -20   1   6         18.03         17.94         3.67 o                         
 -19   1   6         54.97         54.75         4.78 o                         
 -18   1   6        385.55        367.11        22.73 o                         
 -17   1   6         71.03         66.75         4.88 o                         
 -16   1   6        123.51        128.34         6.64 o                         
 -15   1   6         45.44         39.38         3.78 o                         
 -14   1   6        549.12        494.43         8.34 o                         
 -13   1   6         91.65         77.70         6.84 o                         
 -12   1   6        372.81        412.30         7.05 o                         
 -11   1   6        209.98        231.21         6.04 o                         
 -10   1   6         23.47         42.16         4.78 o                         
  -9   1   6        718.35        738.53        19.73 o                         
  -8   1   6         14.78         14.21         2.40 o                         
  -7   1   6        152.37        179.71         4.90 o                         
  -6   1   6        561.00        605.74         6.75 o                         
  -5   1   6       3017.68       3397.09        23.79 o                         
  -4   1   6       1126.28       1104.38         6.62 o                         
  -3   1   6       2206.10       2182.63        11.95 o                         
  -2   1   6        152.55        123.73         2.46 o                         
  -1   1   6        336.20        332.43         3.66 o                         
   0   1   6       5752.12       5908.86        22.64 o                         
   1   1   6         20.78         26.69         5.37 o                         
   2   1   6        131.44        126.82         4.15 o                         
   3   1   6        347.99        374.04         4.16 o                         
   4   1   6          1.68          0.16         1.27 o                         
   5   1   6       1354.51       1454.76        16.70 o                         
   6   1   6        176.74        165.87         6.64 o                         
   7   1   6        413.99        395.10        20.17 o                         
   8   1   6         77.16         72.70         3.77 o                         
   9   1   6        102.00        101.74         5.64 o                         
  10   1   6         47.98         58.39         6.70 o                         
  11   1   6        312.48        287.49         6.92 o                         
  12   1   6        103.67        100.96         5.00 o                         
  13   1   6        150.30        149.91        17.08 o                         
  14   1   6        717.37        688.07        14.07 o                         
  15   1   6        117.82        126.07        10.00 o                         
  16   1   6        170.34        161.30         6.99 o                         
  17   1   6         27.30         28.72         4.61 o                         
  18   1   6          2.35          6.48         3.81 o                         
  19   1   6         27.20         18.50         4.46 o                         
 -22   2   6          9.28         12.40         7.11 o                         
 -21   2   6          7.31         20.37         7.13 o                         
 -20   2   6         52.56         60.50         8.14 o                         
 -19   2   6          8.05         18.11         5.51 o                         
 -18   2   6          0.28          2.22         5.72 o                         
 -17   2   6         47.99         39.10         6.42 o                         
 -16   2   6          8.96          2.78         5.59 o                         
 -15   2   6         77.02         75.38         7.09 o                         
 -14   2   6        343.29        355.72        11.09 o                         
 -13   2   6       1225.25       1187.45        17.73 o                         
 -12   2   6          7.19         13.09         4.80 o                         
 -11   2   6        222.76        234.29         8.10 o                         
 -10   2   6         34.77         34.21        11.66 o                         
  -9   2   6        479.60        383.82        73.45 o                         
  -8   2   6        396.71        384.79         5.90 o                         
  -7   2   6        391.36        401.33         6.34 o                         
  -6   2   6         39.61         52.19         2.18 o                         
  -5   2   6        809.00        888.51         7.03 o                         
  -4   2   6         26.06         27.43         2.04 o                         
  -3   2   6        972.15       1013.38        11.59 o                         
  -2   2   6        773.65        802.53        10.74 o                         
  -1   2   6         57.79         61.69         1.98 o                         
   0   2   6       2531.60       2449.63        15.80 o                         
   1   2   6       2610.71       2603.02        18.05 o                         
   2   2   6         88.26         82.04         2.19 o                         
   3   2   6          0.10         -0.51         0.92 o                         
   4   2   6        335.38        375.12         3.82 o                         
   5   2   6         89.76        107.10         2.68 o                         
   6   2   6          0.84          2.85         1.62 o                         
   7   2   6         13.17         15.64         2.20 o                         
   8   2   6          0.75         -0.85         2.06 o                         
   9   2   6        305.30        305.76         6.11 o                         
  10   2   6         18.54         15.33         2.66 o                         
  11   2   6         51.61         43.11         3.42 o                         
  12   2   6          8.05          4.83         2.96 o                         
  13   2   6        122.91        105.69         5.37 o                         
  14   2   6         10.40         12.81         3.28 o                         
  15   2   6        103.69        113.95         4.90 o                         
  16   2   6          0.29          3.26         3.43 o                         
  17   2   6         20.04         22.37         6.29 o                         
  18   2   6          3.55         17.15         4.66 o                         
 -20   3   6         30.17         30.59         5.65 o                         
 -19   3   6         64.19         63.39         7.45 o                         
 -18   3   6         16.81         32.32         6.10 o                         
 -17   3   6         48.03         63.08         6.50 o                         
 -16   3   6          1.14          2.02         4.88 o                         
 -15   3   6          8.66         -1.28         5.10 o                         
 -14   3   6        926.93        905.07        16.70 o                         
 -13   3   6        101.50        100.69         7.31 o                         
 -12   3   6         29.45         24.83         5.20 o                         
 -11   3   6        246.43        256.77         6.36 o                         
 -10   3   6        128.38        138.38         9.78 o                         
  -9   3   6          4.74          3.71         2.69 o                         
  -8   3   6         21.72         24.53         2.83 o                         
  -7   3   6        115.51        117.66         7.05 o                         
  -6   3   6        737.27        751.67        26.45 o                         
  -5   3   6         66.30         72.66         8.16 o                         
  -4   3   6        109.10        112.63         3.92 o                         
  -3   3   6          3.54          5.99         1.27 o                         
  -2   3   6         32.94         34.09         2.13 o                         
  -1   3   6       1008.42       1031.01         8.92 o                         
   0   3   6          0.03          1.30         1.44 o                         
   1   3   6       1137.71       1147.55         9.63 o                         
   2   3   6         81.35         81.72         3.16 o                         
   3   3   6       1661.18       1673.19        15.64 o                         
   4   3   6         13.45         20.20         3.05 o                         
   5   3   6          2.71         -0.49         2.15 o                         
   6   3   6         80.69         67.65         3.30 o                         
   7   3   6        130.01        132.81         4.15 o                         
   8   3   6        147.30        161.70        10.54 o                         
   9   3   6        550.57        521.65         9.47 o                         
  10   3   6        666.81        618.58        13.26 o                         
  11   3   6        142.02        137.24         4.77 o                         
  12   3   6          0.03          1.10         2.72 o                         
  13   3   6        137.90        129.14         4.77 o                         
  14   3   6         10.02          9.15         3.96 o                         
  15   3   6         47.32         63.26         4.52 o                         
  16   3   6        127.73        138.90         5.72 o                         
 -18   4   6          9.45          6.47         4.74 o                         
 -17   4   6          0.38          4.84         5.65 o                         
 -16   4   6         75.16         83.03         7.84 o                         
 -15   4   6          9.84         11.15         5.07 o                         
 -14   4   6         81.96         79.56         7.57 o                         
 -13   4   6        316.00        318.62        11.36 o                         
 -12   4   6         13.92         15.72         6.21 o                         
 -11   4   6         13.76         15.16         5.65 o                         
 -10   4   6         56.56         49.34         6.34 o                         
  -9   4   6        216.51        204.18         8.99 o                         
  -8   4   6         39.61         44.31         5.50 o                         
  -7   4   6         93.46         91.68         6.84 o                         
  -6   4   6         47.69         52.38         5.77 o                         
  -5   4   6        417.99        387.94        11.34 o                         
  -4   4   6         74.44         67.48         3.73 o                         
  -3   4   6        386.61        384.33         6.89 o                         
  -2   4   6          6.30          4.97         5.32 o                         
  -1   4   6        627.35        600.53         8.88 o                         
   0   4   6        143.38        131.67         5.04 o                         
   1   4   6       1814.70       1779.72        15.34 o                         
   2   4   6          7.39         12.13         3.47 o                         
   3   4   6         15.96         10.68         3.12 o                         
   4   4   6        473.72        466.46        11.11 o                         
   5   4   6         54.03         51.15         5.03 o                         
   6   4   6          7.52         13.22         2.70 o                         
   7   4   6          3.22          0.98         2.63 o                         
   8   4   6          3.59          7.59         2.92 o                         
   9   4   6        224.58        195.97         6.70 o                         
  10   4   6          0.14          1.36         3.58 o                         
  11   4   6         33.74         38.52         4.41 o                         
  12   4   6        158.26        167.10         9.85 o                         
  13   4   6         11.89          7.44         5.60 o                         
  14   4   6         19.44         12.36         6.35 o                         
 -14   5   6          0.00         -1.34         6.02 o                         
 -13   5   6          6.35         26.84         5.58 o                         
 -12   5   6          1.33         -2.93         5.97 o                         
 -11   5   6         15.84         24.54         6.24 o                         
 -10   5   6          1.35         -0.19         6.14 o                         
  -9   5   6        176.08        165.16         9.54 o                         
  -8   5   6         14.24         11.48         6.06 o                         
  -7   5   6         17.27         10.30         5.91 o                         
  -6   5   6          0.11         -0.04         6.19 o                         
  -5   5   6          4.83          1.79         6.03 o                         
  -4   5   6        258.13        231.79        10.55 o                         
  -3   5   6         12.45         18.79         6.38 o                         
  -2   5   6         49.01         51.49         7.29 o                         
  -1   5   6         36.50         34.42         6.56 o                         
   0   5   6        102.11        107.63         8.20 o                         
   1   5   6         97.71         89.79         7.71 o                         
   2   5   6         31.04         32.46         4.02 o                         
   3   5   6          4.61         -3.85         5.27 o                         
   4   5   6         15.44         10.86         3.60 o                         
   5   5   6          1.56          4.95         3.62 o                         
   6   5   6          0.51         -6.86         7.07 o                         
   7   5   6          0.00          0.12         3.62 o                         
   8   5   6         10.49         17.47        10.16 o                         
   9   5   6          0.08         -2.18         5.61 o                         
  10   5   6          4.29         10.05         5.21 o                         
  11   5   6          0.88         13.79         6.36 o                         
  -7   6   6          6.50         12.05         6.20 o                         
  -6   6   6          2.29         -3.18         5.71 o                         
  -5   6   6          5.59         17.21         7.44 o                         
  -4   6   6          0.62         -3.12         6.68 o                         
  -3   6   6         95.42        101.76         9.58 o                         
  -2   6   6        133.99        159.08         9.93 o                         
  -1   6   6         33.68         38.78         7.92 o                         
   0   6   6         12.81         14.94         5.81 o                         
   1   6   6          7.48          1.98         6.86 o                         
   2   6   6         19.76         19.92         7.45 o                         
   3   6   6         69.19         70.54         8.11 o                         
   4   6   6         53.55         59.73         7.87 o                         
 -22   1   7          7.28         17.59        15.36 o                         
 -21   1   7          5.18          9.64         8.59 o                         
 -20   1   7          0.01         -3.74        14.85 o                         
 -19   1   7         58.99         50.80         7.44 o                         
 -18   1   7         54.48         48.73         4.82 o                         
 -17   1   7        230.66        237.43         7.04 o                         
 -16   1   7        107.11        104.29         5.03 o                         
 -15   1   7          9.60          8.59         3.01 o                         
 -14   1   7        302.05        296.57         9.15 o                         
 -13   1   7         20.84         32.63         4.47 o                         
 -12   1   7        674.15        666.45         8.79 o                         
 -11   1   7        477.12        484.67        24.22 o                         
 -10   1   7        316.91        290.89         5.88 o                         
  -9   1   7         24.62         11.33         2.56 o                         
  -8   1   7        816.60        815.34        11.32 o                         
  -7   1   7         12.90         10.57         2.29 o                         
  -6   1   7        345.16        362.55         5.67 o                         
  -5   1   7         11.78          6.61         3.12 o                         
  -4   1   7       3373.02       3375.75        19.52 o                         
  -3   1   7         38.46         27.41         1.88 o                         
  -2   1   7       1040.27       1108.93         7.45 o                         
  -1   1   7         16.66         17.02         1.76 o                         
   0   1   7       7664.91       7818.50        33.20 o                         
   1   1   7          1.85          7.20         1.38 o                         
   2   1   7          1.82          1.81         1.29 o                         
   3   1   7       1410.85       1397.05         7.13 o                         
   4   1   7        212.67        219.52         3.34 o                         
   5   1   7        824.09        924.44        17.58 o                         
   6   1   7        228.18        251.41         8.47 o                         
   7   1   7        298.22        290.17        11.02 o                         
   8   1   7        453.29        470.31         7.90 o                         
   9   1   7          3.13          2.66         2.75 o                         
  10   1   7          0.22          1.12         2.95 o                         
  11   1   7        112.61        104.26         6.17 o                         
  12   1   7         54.53         52.21         4.46 o                         
  13   1   7        647.34        644.85        11.32 o                         
  14   1   7         97.42         99.72         9.47 o                         
  15   1   7         43.01         45.74         4.86 o                         
  16   1   7         21.22         21.51         4.34 o                         
  17   1   7        190.51        183.61        14.53 o                         
  18   1   7         46.56         56.93         8.05 o                         
 -21   2   7          4.29         10.19         5.98 o                         
 -20   2   7          7.72         21.89         6.56 o                         
 -19   2   7         77.35         91.48         8.45 o                         
 -18   2   7          0.80         10.04         6.54 o                         
 -17   2   7         22.03         28.46         6.15 o                         
 -16   2   7        143.97        140.41         8.46 o                         
 -15   2   7       1385.99       1370.68        20.77 o                         
 -14   2   7        234.12        229.58         9.85 o                         
 -13   2   7        315.22        331.55        10.60 o                         
 -12   2   7        777.40        734.65        14.19 o                         
 -11   2   7        658.73        638.24        12.93 o                         
 -10   2   7         42.11         48.51         3.17 o                         
  -9   2   7        139.82        121.02         5.69 o                         
  -8   2   7         51.39         43.87         2.78 o                         
  -7   2   7         46.62         35.43         2.13 o                         
  -6   2   7        202.06        274.59         6.01 o                         
  -5   2   7         88.63        115.83         2.83 o                         
  -4   2   7        997.83       1048.16         7.25 o                         
  -3   2   7          3.17          1.54         1.40 o                         
  -2   2   7         66.40         41.42         1.32 o                         
  -1   2   7         14.38         23.57         1.46 o                         
   0   2   7       1279.06       1235.35         6.14 o                         
   1   2   7       1425.68       1431.31        11.47 o                         
   2   2   7        869.70        859.68         9.83 o                         
   3   2   7        327.49        298.36         6.91 o                         
   4   2   7        587.16        642.01         8.49 o                         
   5   2   7        391.96        425.17         4.76 o                         
   6   2   7        223.84        231.82         4.54 o                         
   7   2   7        383.59        401.92         8.06 o                         
   8   2   7        192.02        191.80         5.91 o                         
   9   2   7        513.53        469.22         6.93 o                         
  10   2   7         97.04         80.15         3.75 o                         
  11   2   7        321.05        335.81         6.40 o                         
  12   2   7        156.11        143.58         4.86 o                         
  13   2   7         86.36         75.41         4.03 o                         
  14   2   7        156.76        157.13         6.54 o                         
  15   2   7        365.20        338.84        19.90 o                         
  16   2   7        127.97        127.58         6.48 o                         
  17   2   7         34.42         48.68        12.38 o                         
 -20   3   7          0.01         13.73         5.21 o                         
 -19   3   7          0.12          9.63         5.96 o                         
 -18   3   7          0.34         -1.77         5.24 o                         
 -17   3   7          3.35         -3.68         5.47 o                         
 -16   3   7         17.36         15.55         5.81 o                         
 -15   3   7         18.60          9.90         5.56 o                         
 -14   3   7         75.29         64.47         7.20 o                         
 -13   3   7        138.17        136.80         8.54 o                         
 -12   3   7        173.97        188.45         6.15 o                         
 -11   3   7          0.29         -2.90         3.18 o                         
 -10   3   7         29.50         22.61         3.37 o                         
  -9   3   7         28.33         33.07         3.39 o                         
  -8   3   7         14.68         16.35         3.08 o                         
  -7   3   7         30.75         31.27         3.00 o                         
  -6   3   7         62.88         61.92         3.51 o                         
  -5   3   7          1.42          1.04         2.41 o                         
  -4   3   7         57.02         46.51         3.10 o                         
  -3   3   7         95.16         81.85         5.36 o                         
  -2   3   7        172.21        171.80         4.91 o                         
  -1   3   7         95.07         97.01         3.20 o                         
   0   3   7        375.03        354.72         5.43 o                         
   1   3   7         34.22         40.63         2.66 o                         
   2   3   7          3.30          4.86         2.32 o                         
   3   3   7       1066.93       1042.29        15.90 o                         
   4   3   7         83.30         78.97         4.45 o                         
   5   3   7         31.25         32.35         2.82 o                         
   6   3   7         79.92         79.89         7.87 o                         
   7   3   7         33.05         33.08         2.97 o                         
   8   3   7         73.50         70.78         4.71 o                         
   9   3   7          0.32          1.65         3.66 o                         
  10   3   7         21.89         19.35         5.38 o                         
  11   3   7         62.41         49.72         7.71 o                         
  12   3   7          7.64          9.35         3.99 o                         
  13   3   7         91.07         87.95         5.73 o                         
  14   3   7          1.87          2.98         3.68 o                         
  15   3   7         25.86         17.95         4.63 o                         
  16   3   7          9.97         10.22         4.24 o                         
 -18   4   7         24.59         19.22         6.85 o                         
 -17   4   7         23.86         23.84         7.04 o                         
 -16   4   7         80.49         94.86         8.91 o                         
 -15   4   7         23.22         18.81         5.78 o                         
 -14   4   7         40.96         27.24         6.12 o                         
 -13   4   7        185.66        198.14         9.98 o                         
 -12   4   7          6.02          4.54         5.42 o                         
 -11   4   7          5.55          8.54         5.50 o                         
 -10   4   7        115.27        123.68         7.93 o                         
  -9   4   7          1.19          7.34         5.17 o                         
  -8   4   7          0.80          1.65         5.10 o                         
  -7   4   7         89.55         76.81         6.49 o                         
  -6   4   7        267.05        257.66         9.69 o                         
  -5   4   7        368.35        346.71        11.17 o                         
  -4   4   7        128.17        111.69         7.88 o                         
  -3   4   7         59.14         54.82         6.38 o                         
  -2   4   7        363.30        376.55        11.69 o                         
  -1   4   7         51.25         55.26         4.02 o                         
   0   4   7        549.35        535.28        12.56 o                         
   1   4   7        256.59        248.04        12.19 o                         
   2   4   7          0.02          2.37         3.00 o                         
   3   4   7         35.00         33.37         3.60 o                         
   4   4   7        106.41        103.84         4.92 o                         
   5   4   7          1.26          1.89         2.58 o                         
   6   4   7          0.87         -1.79         3.45 o                         
   7   4   7         17.54         15.82         2.92 o                         
   8   4   7         63.00         61.66         5.64 o                         
   9   4   7         64.53         49.45         4.58 o                         
  10   4   7          9.77          8.00         3.38 o                         
  11   4   7         19.16         29.44         4.47 o                         
  12   4   7         85.74         94.90         5.98 o                         
  13   4   7         65.62         83.09         5.57 o                         
 -14   5   7         31.08         37.80         6.49 o                         
 -13   5   7          4.75          0.05         6.54 o                         
 -12   5   7         74.16         73.83         8.15 o                         
 -11   5   7         98.38         85.82         7.36 o                         
 -10   5   7        225.19        221.23        10.65 o                         
  -9   5   7          0.63          6.97         4.90 o                         
  -8   5   7        329.35        312.02        12.28 o                         
  -7   5   7         49.56         57.50         7.81 o                         
  -6   5   7         42.85         43.86         7.52 o                         
  -5   5   7        118.46        127.95         8.72 o                         
  -4   5   7        530.22        555.24        15.63 o                         
  -3   5   7         38.03         61.02         8.17 o                         
  -2   5   7         98.07         81.25         8.63 o                         
  -1   5   7         24.62         15.17         6.97 o                         
   0   5   7        583.19        607.29        16.14 o                         
   1   5   7         14.00         15.29         6.08 o                         
   2   5   7          6.15          4.12         5.68 o                         
   3   5   7          2.80         -7.01         7.01 o                         
   4   5   7          6.76          7.03         6.47 o                         
   5   5   7         39.12         41.95         4.20 o                         
   6   5   7         11.26          5.94         3.60 o                         
   7   5   7          0.21         -2.08         8.22 o                         
   8   5   7         90.50         95.35         8.01 o                         
   9   5   7         32.82         55.12         6.96 o                         
  10   5   7         24.58          5.78         6.36 o                         
  -6   6   7         24.18         16.12         7.40 o                         
  -5   6   7          9.43         28.60         6.18 o                         
  -4   6   7          0.67         -6.53         6.53 o                         
  -3   6   7          4.93         11.03         7.19 o                         
  -2   6   7        303.68        322.03        13.65 o                         
  -1   6   7         70.12         67.28         8.66 o                         
   0   6   7         42.68         34.59         7.95 o                         
   1   6   7         20.43         19.88         5.84 o                         
   2   6   7          0.09         -2.80         6.78 o                         
 -22   0   8          4.94          2.41         5.66 o                         
 -21   0   8          0.12         -5.20         5.20 o                         
 -20   0   8          9.99         -1.68         4.89 o                         
 -19   0   8          0.08         -1.99         4.98 o                         
 -18   0   8        453.26        416.55        12.99 o                         
 -17   0   8          9.53          3.06         4.92 o                         
 -16   0   8         11.46          5.34         4.45 o                         
 -15   0   8        276.08        250.99         9.19 o                         
 -14   0   8        260.12        244.76         9.44 o                         
 -13   0   8        107.19        108.65         7.19 o                         
 -12   0   8       1431.38       1478.81        19.09 o                         
 -11   0   8        288.57        314.29         9.28 o                         
 -10   0   8        548.05        528.93        11.24 o                         
  -9   0   8       3205.33       3196.51        25.30 o                         
  -8   0   8        595.72        579.05        11.19 o                         
  -7   0   8          2.25          0.89         3.62 o                         
  -6   0   8         74.16         64.53         5.04 o                         
  -5   0   8       2661.02       2607.28        21.38 o                         
  -4   0   8       5393.41       5472.82        30.52 o                         
  -3   0   8       3073.79       3279.39        23.29 o                         
  -2   0   8       5666.19       5586.60        43.70 o                         
  -1   0   8       6946.19       7094.98        92.16 o                         
   0   0   8       1736.94       1716.66         7.90 o                         
   1   0   8         52.53         59.38         2.03 o                         
   2   0   8        129.16        177.23         8.58 o                         
   3   0   8       3479.58       3811.57        43.16 o                         
   4   0   8       1678.67       1807.97        15.61 o                         
   5   0   8       1883.17       2015.95        20.34 o                         
   6   0   8        233.41        231.65         7.84 o                         
   7   0   8        194.04        197.83         7.76 o                         
   8   0   8        248.61        248.61         8.55 o                         
   9   0   8         24.75         18.68         4.19 o                         
  10   0   8         49.80         49.56         5.62 o                         
  11   0   8        318.99        329.22        10.92 o                         
  12   0   8         38.74         40.33         6.37 o                         
  13   0   8        149.68        144.36         8.59 o                         
  14   0   8        155.48        166.44         9.65 o                         
  15   0   8        268.45        292.76        12.07 o                         
  16   0   8        185.67        171.34        10.37 o                         
  17   0   8         60.89         55.77         7.23 o                         
  18   0   8         23.33         31.56         7.13 o                         
 -22   1   8          3.42          5.93         6.67 o                         
 -21   1   8          8.13          1.51         3.96 o                         
 -20   1   8         22.57         26.83         4.00 o                         
 -19   1   8          0.53          4.99         3.83 o                         
 -18   1   8         31.71         33.36         4.43 o                         
 -17   1   8        298.88        283.43         7.51 o                         
 -16   1   8        308.11        290.23         8.57 o                         
 -15   1   8          4.49         -1.26         3.42 o                         
 -14   1   8        110.12        108.79         4.85 o                         
 -13   1   8         23.81         29.81         2.95 o                         
 -12   1   8        470.52        439.27         7.71 o                         
 -11   1   8        235.63        226.67         5.86 o                         
 -10   1   8        131.95        132.04         4.58 o                         
  -9   1   8         18.67         11.43         2.74 o                         
  -8   1   8        593.35        592.97         7.84 o                         
  -7   1   8         14.95          8.15         2.34 o                         
  -6   1   8         12.55          4.39         2.24 o                         
  -5   1   8        270.40        304.90         6.53 o                         
  -4   1   8        731.97        750.57         8.16 o                         
  -3   1   8        493.88        472.22         4.87 o                         
  -2   1   8        509.15        475.19         4.80 o                         
  -1   1   8        115.75        115.33         2.81 o                         
   0   1   8       2846.30       2908.11        16.46 o                         
   1   1   8         94.37        100.42         2.32 o                         
   2   1   8       1697.66       1672.43         7.95 o                         
   3   1   8        844.61        890.31        11.85 o                         
   4   1   8        816.21        845.66         7.95 o                         
   5   1   8          0.02          1.54         2.49 o                         
   6   1   8        933.67        979.04        10.76 o                         
   7   1   8        516.40        504.84        10.27 o                         
   8   1   8        136.02        127.86         9.96 o                         
   9   1   8          9.33          8.76         3.32 o                         
  10   1   8         95.04         95.81         4.79 o                         
  11   1   8         14.77         15.24         3.55 o                         
  12   1   8          1.55          3.01         3.60 o                         
  13   1   8        165.84        160.25         6.44 o                         
  14   1   8        540.37        524.71        11.68 o                         
  15   1   8         21.08         18.70         4.44 o                         
  16   1   8          2.01          4.70         4.23 o                         
  17   1   8         42.48         53.82         5.61 o                         
 -21   2   8          4.22          3.86         5.72 o                         
 -20   2   8          1.75          1.73         6.75 o                         
 -19   2   8          2.29          1.11         5.68 o                         
 -18   2   8          0.89         -3.55         6.11 o                         
 -17   2   8        171.27        184.26        10.00 o                         
 -16   2   8         20.20         31.74         6.61 o                         
 -15   2   8          6.84         -1.71         5.81 o                         
 -14   2   8          0.25         -0.38         6.08 o                         
 -13   2   8        178.43        188.07         5.89 o                         
 -12   2   8          3.76          7.83         5.10 o                         
 -11   2   8         11.76         10.62         4.27 o                         
 -10   2   8         24.98         17.61         2.79 o                         
  -9   2   8          6.71          2.49         2.26 o                         
  -8   2   8          3.08          2.16         1.73 o                         
  -7   2   8        156.69        171.67         6.98 o                         
  -6   2   8         33.51         37.58         2.22 o                         
  -5   2   8        151.90        158.91         6.63 o                         
  -4   2   8         55.75         74.27         2.50 o                         
  -3   2   8        488.52        501.48         5.24 o                         
  -2   2   8          1.37          1.05         1.56 o                         
  -1   2   8        112.76        113.51         2.91 o                         
   0   2   8          1.77          1.32         1.26 o                         
   1   2   8        852.29        837.36         5.71 o                         
   2   2   8        174.16        165.35         4.12 o                         
   3   2   8        537.82        547.78         6.94 o                         
   4   2   8         35.17         35.54         2.49 o                         
   5   2   8        187.01        196.58         4.58 o                         
   6   2   8         41.96         40.47         3.41 o                         
   7   2   8          5.37          7.11         2.92 o                         
   8   2   8        266.34        249.13         9.55 o                         
   9   2   8        249.36        254.15         8.53 o                         
  10   2   8        185.79        169.80         5.99 o                         
  11   2   8          1.31         -0.56         3.49 o                         
  12   2   8          6.06          6.03         3.57 o                         
  13   2   8         28.20         24.95         4.16 o                         
  14   2   8         51.57         42.83         4.52 o                         
  15   2   8          4.72          7.38         6.32 o                         
  16   2   8         17.00          9.82         4.13 o                         
  17   2   8         11.58         26.17         6.28 o                         
 -20   3   8        135.90        147.40         9.49 o                         
 -19   3   8         52.24         57.72         8.07 o                         
 -18   3   8          6.81         12.45         5.80 o                         
 -17   3   8          6.38          0.46         6.02 o                         
 -16   3   8        120.99        111.84         8.06 o                         
 -15   3   8        169.62        178.31         9.69 o                         
 -14   3   8        451.45        469.43        13.36 o                         
 -13   3   8        637.10        626.88        14.51 o                         
 -12   3   8         65.74         63.63         4.65 o                         
 -11   3   8        174.66        172.11         6.86 o                         
 -10   3   8         51.12         53.22         3.92 o                         
  -9   3   8         24.64         15.71         3.12 o                         
  -8   3   8         52.20         58.38         3.84 o                         
  -7   3   8        263.58        283.00         6.93 o                         
  -6   3   8        192.16        192.20         7.74 o                         
  -5   3   8         70.25         63.76         3.65 o                         
  -4   3   8         17.88          9.21         2.72 o                         
  -3   3   8        241.70        224.14         5.49 o                         
  -2   3   8         37.55         35.03         3.34 o                         
  -1   3   8         93.99         84.14         4.11 o                         
   0   3   8         63.24         67.84         3.90 o                         
   1   3   8       1817.56       1674.99        14.25 o                         
   2   3   8        271.69        289.37         5.38 o                         
   3   3   8         53.79         57.40         4.87 o                         
   4   3   8         93.32         93.42         4.45 o                         
   5   3   8        262.62        255.47         7.67 o                         
   6   3   8        279.36        280.59         8.42 o                         
   7   3   8        285.38        275.40         8.16 o                         
   8   3   8          0.06          4.38         7.07 o                         
   9   3   8        196.56        196.35         9.93 o                         
  10   3   8        100.15         99.09         5.54 o                         
  11   3   8        159.48        155.11        11.04 o                         
  12   3   8          0.99         -2.27         3.87 o                         
  13   3   8         20.46         15.10         4.94 o                         
  14   3   8         31.56         30.56         4.96 o                         
  15   3   8        183.97        206.63        34.68 o                         
 -17   4   8         57.22         69.57         8.14 o                         
 -16   4   8         47.87         57.10         7.83 o                         
 -15   4   8          4.90          2.87         5.28 o                         
 -14   4   8         57.44         48.58         6.76 o                         
 -13   4   8        354.94        407.13        13.28 o                         
 -12   4   8          4.24          5.15         6.19 o                         
 -11   4   8         30.09         26.50         6.24 o                         
 -10   4   8         29.05         32.74         6.25 o                         
  -9   4   8         97.09         96.08         7.30 o                         
  -8   4   8        198.03        215.51         9.46 o                         
  -7   4   8          2.18          0.80         5.18 o                         
  -6   4   8        278.33        274.58        10.31 o                         
  -5   4   8        501.68        490.79        13.09 o                         
  -4   4   8          6.26          6.40         5.87 o                         
  -3   4   8          1.74          1.20         5.29 o                         
  -2   4   8        161.37        166.13         9.08 o                         
  -1   4   8        539.49        510.63        13.49 o                         
   0   4   8        236.57        240.05         6.48 o                         
   1   4   8          3.62         11.32         3.89 o                         
   2   4   8        250.41        234.56         7.04 o                         
   3   4   8        295.20        277.99         7.16 o                         
   4   4   8        210.46        202.42         6.56 o                         
   5   4   8          4.36         -1.59         2.65 o                         
   6   4   8          4.26         -2.77         2.77 o                         
   7   4   8         44.16         34.66         3.33 o                         
   8   4   8         43.75         53.62         4.75 o                         
   9   4   8         36.08         34.96         4.18 o                         
  10   4   8         27.89         23.85         4.27 o                         
  11   4   8          5.18          8.75         4.17 o                         
  12   4   8         46.32         65.33        21.17 o                         
  13   4   8          3.64         15.91         4.25 o                         
 -13   5   8         22.46         17.33         6.44 o                         
 -12   5   8          0.33         10.85         4.97 o                         
 -11   5   8         14.21          6.67         5.62 o                         
 -10   5   8         21.88         25.82         6.39 o                         
  -9   5   8         11.71          4.59         5.92 o                         
  -8   5   8          8.17         10.80         5.92 o                         
  -7   5   8         20.32         11.20         6.43 o                         
  -6   5   8          9.69          2.05         5.63 o                         
  -5   5   8         15.23         31.67         7.75 o                         
  -4   5   8         22.11         24.56         7.48 o                         
  -3   5   8          2.80          6.68         5.97 o                         
  -2   5   8         32.42         25.80         6.65 o                         
  -1   5   8          4.21          4.13         5.95 o                         
   0   5   8         21.29         14.77         6.09 o                         
   1   5   8         71.13         55.88         6.94 o                         
   2   5   8          1.62         -3.04         4.97 o                         
   3   5   8         16.82         10.50         3.64 o                         
   4   5   8          5.14         13.62         3.59 o                         
   5   5   8          9.25          5.59         3.99 o                         
   6   5   8          3.79          5.81         5.61 o                         
   7   5   8         24.74         24.09        11.05 o                         
   8   5   8          2.39         13.11         5.61 o                         
   9   5   8          7.47          0.80         5.93 o                         
  -4   6   8         45.68         49.29         8.12 o                         
  -3   6   8         20.17         27.17         7.27 o                         
  -2   6   8          0.00          7.03         6.91 o                         
  -1   6   8         24.02         15.64         6.88 o                         
 -22   1   9          0.43         15.53         6.54 o                         
 -21   1   9          9.64         22.27         6.98 o                         
 -20   1   9          0.10          2.52         4.06 o                         
 -19   1   9         54.45         55.64         4.64 o                         
 -18   1   9        193.42        197.03         7.83 o                         
 -17   1   9          1.01          4.89         6.19 o                         
 -16   1   9          5.44          5.83         4.04 o                         
 -15   1   9        135.48        127.11         5.71 o                         
 -14   1   9         63.30         55.59         4.77 o                         
 -13   1   9       1357.57       1358.94        13.80 o                         
 -12   1   9         20.78         14.22         3.68 o                         
 -11   1   9        630.79        632.26        11.16 o                         
 -10   1   9          0.06         -3.05         3.05 o                         
  -9   1   9       1024.72        962.46        10.56 o                         
  -8   1   9        622.62        575.62         8.06 o                         
  -7   1   9         50.22         50.25         3.16 o                         
  -6   1   9        417.25        412.01         6.73 o                         
  -5   1   9       1300.10       1420.09         8.95 o                         
  -4   1   9        146.25        167.70         3.42 o                         
  -3   1   9        360.93        361.69         4.49 o                         
  -2   1   9         37.32         41.38         2.28 o                         
  -1   1   9       3528.33       3403.10        22.04 o                         
   0   1   9         49.63         48.45         2.04 o                         
   1   1   9         76.71         67.42         2.92 o                         
   2   1   9       1178.11       1284.36        11.82 o                         
   3   1   9        329.19        311.41         3.99 o                         
   4   1   9       1539.51       1615.04        16.32 o                         
   5   1   9          0.51          5.08         2.89 o                         
   6   1   9        138.65        149.18         5.05 o                         
   7   1   9        676.76        712.82        19.74 o                         
   8   1   9        279.96        285.48         6.92 o                         
   9   1   9        152.79        158.24         5.81 o                         
  10   1   9         28.60         23.19         3.72 o                         
  11   1   9         39.37         43.77         4.42 o                         
  12   1   9        492.00        486.71         9.81 o                         
  13   1   9         11.66         24.98         4.62 o                         
  14   1   9        187.55        178.25         7.37 o                         
  15   1   9         64.37         69.48         9.00 o                         
  16   1   9         74.29         72.96         7.20 o                         
  17   1   9         31.32         23.89        11.36 o                         
 -21   2   9         62.86         78.88         8.39 o                         
 -20   2   9         41.37         44.92         7.52 o                         
 -19   2   9          0.67         -0.08         6.47 o                         
 -18   2   9          9.05          8.55         5.65 o                         
 -17   2   9        464.99        453.01        13.88 o                         
 -16   2   9        297.45        296.42         7.69 o                         
 -15   2   9         22.76         26.21         4.09 o                         
 -14   2   9         10.28          8.30         4.04 o                         
 -13   2   9       1056.51       1019.11        12.16 o                         
 -12   2   9        535.45        509.73         8.68 o                         
 -11   2   9        456.41        443.14         7.81 o                         
 -10   2   9          0.09         -2.03         2.65 o                         
  -9   2   9          0.75          0.52         2.29 o                         
  -8   2   9        195.02        210.48         4.16 o                         
  -7   2   9        221.58        225.15         4.18 o                         
  -6   2   9        118.77        106.23         3.20 o                         
  -5   2   9          0.70          0.10         1.59 o                         
  -4   2   9          4.25          4.89         2.17 o                         
  -3   2   9        226.73        220.77         3.96 o                         
  -2   2   9          2.69         -2.39         2.39 o                         
  -1   2   9        654.90        618.70        11.84 o                         
   0   2   9       3345.18       3276.48        45.98 o                         
   1   2   9         99.97        105.46         5.81 o                         
   2   2   9        812.04        798.81         6.14 o                         
   3   2   9        118.28        122.12         3.48 o                         
   4   2   9        654.05        671.01         7.08 o                         
   5   2   9       1181.29       1106.67        12.75 o                         
   6   2   9        993.84        918.24        10.97 o                         
   7   2   9        271.04        268.71         9.81 o                         
   8   2   9         98.47        100.38         8.41 o                         
   9   2   9          2.70          4.37         3.19 o                         
  10   2   9        970.22        952.44        12.76 o                         
  11   2   9        150.56        139.20         6.46 o                         
  12   2   9          3.31          4.90         3.43 o                         
  13   2   9         18.92         18.60         4.29 o                         
  14   2   9         78.11         71.55         6.46 o                         
  15   2   9         68.75         59.62        15.19 o                         
  16   2   9         14.17         20.64         8.70 o                         
 -19   3   9          0.01         -4.19         5.99 o                         
 -18   3   9          8.79         11.40         6.31 o                         
 -17   3   9          4.69          6.97         5.95 o                         
 -16   3   9          4.08         -1.29         5.56 o                         
 -15   3   9        373.66        368.80        12.76 o                         
 -14   3   9        162.20        155.70         9.40 o                         
 -13   3   9        155.86        145.90         9.42 o                         
 -12   3   9         11.91         10.48         4.61 o                         
 -11   3   9         58.27         61.70         4.41 o                         
 -10   3   9        100.89        102.92         4.95 o                         
  -9   3   9        443.85        394.78         7.88 o                         
  -8   3   9          0.01         -1.36         2.97 o                         
  -7   3   9          3.65          9.38         2.96 o                         
  -6   3   9          7.21          6.91         2.73 o                         
  -5   3   9         29.86         27.61         3.11 o                         
  -4   3   9          3.05         -1.50         3.23 o                         
  -3   3   9        135.91        118.52         8.76 o                         
  -2   3   9        359.35        334.84         6.97 o                         
  -1   3   9        502.29        524.19         8.59 o                         
   0   3   9        264.92        256.63         6.47 o                         
   1   3   9          4.04         13.18         3.96 o                         
   2   3   9        984.63        940.68        11.40 o                         
   3   3   9        656.81        663.99         9.98 o                         
   4   3   9          6.46          2.39         3.62 o                         
   5   3   9         26.38         22.44         3.54 o                         
   6   3   9         73.15         67.49         4.51 o                         
   7   3   9          3.97         -3.20         5.50 o                         
   8   3   9          2.60         -2.66         5.40 o                         
   9   3   9         26.71         30.86         6.21 o                         
  10   3   9          3.70          1.39         5.70 o                         
  11   3   9         34.25         20.27         6.79 o                         
  12   3   9         21.57         19.34         7.45 o                         
  13   3   9          9.56         16.97         6.42 o                         
  14   3   9          0.17         -5.01         5.53 o                         
 -17   4   9          1.21          2.87         6.60 o                         
 -16   4   9         16.62         14.96         7.08 o                         
 -15   4   9         20.65         24.64         6.75 o                         
 -14   4   9        166.13        170.26         9.67 o                         
 -13   4   9          0.28          1.63         5.62 o                         
 -12   4   9          4.03          7.02         6.06 o                         
 -11   4   9         49.56         63.98         7.37 o                         
 -10   4   9          4.05          2.63         5.44 o                         
  -9   4   9         16.18         10.53         5.07 o                         
  -8   4   9        387.97        405.27        12.30 o                         
  -7   4   9        164.60        186.92         8.97 o                         
  -6   4   9        154.42        176.65         9.39 o                         
  -5   4   9         69.58         75.75         7.70 o                         
  -4   4   9         72.91         65.42         7.62 o                         
  -3   4   9        215.10        209.15         9.83 o                         
  -2   4   9        103.68        110.17         8.33 o                         
  -1   4   9        132.69        121.95         8.15 o                         
   0   4   9        257.52        264.14        10.74 o                         
   1   4   9        155.74        158.52         8.73 o                         
   2   4   9          0.30          4.19         3.25 o                         
   3   4   9        137.11        133.87         5.76 o                         
   4   4   9         32.15         33.78         3.87 o                         
   5   4   9         29.41         24.11         3.16 o                         
   6   4   9         14.49         14.18         2.99 o                         
   7   4   9          9.56          2.58         2.90 o                         
   8   4   9         59.32         55.26         4.71 o                         
   9   4   9         13.89         19.06         6.85 o                         
  10   4   9        140.92        130.15         6.59 o                         
  11   4   9         32.86         29.91         4.45 o                         
  12   4   9         47.03         34.71        10.91 o                         
 -13   5   9         86.84         77.13         8.39 o                         
 -12   5   9          1.18          9.03         6.25 o                         
 -11   5   9          3.92          9.11         6.40 o                         
 -10   5   9        150.70        173.25        10.11 o                         
  -9   5   9        241.04        251.06        11.52 o                         
  -8   5   9          3.83          8.26         6.04 o                         
  -7   5   9         62.28         61.94         8.39 o                         
  -6   5   9        160.16        137.43         9.51 o                         
  -5   5   9        403.03        454.29        14.53 o                         
  -4   5   9          3.16         -1.89         6.38 o                         
  -3   5   9          0.00         -1.55         5.97 o                         
  -2   5   9        213.32        210.20        10.75 o                         
  -1   5   9         58.89         55.17         7.25 o                         
   0   5   9          1.17         -0.32         5.59 o                         
   1   5   9          1.66          0.63         5.21 o                         
   2   5   9         36.51         33.06         6.21 o                         
   3   5   9          1.43          1.05         3.38 o                         
   4   5   9        231.25        246.43        17.24 o                         
   5   5   9         62.42         70.30         8.36 o                         
   6   5   9         12.45         17.43         4.14 o                         
   7   5   9         87.64        100.10         5.83 o                         
 -22   0  10         47.58         81.15         8.67 o                         
 -21   0  10          0.67          9.12         6.32 o                         
 -20   0  10         55.83         51.99         6.90 o                         
 -19   0  10        192.89        183.87        10.11 o                         
 -18   0  10          1.23          4.49         6.68 o                         
 -17   0  10          0.15         -3.43         5.94 o                         
 -16   0  10        110.51        105.06         8.26 o                         
 -15   0  10         84.35         82.22         7.23 o                         
 -14   0  10        982.37       1007.58        17.87 o                         
 -13   0  10          1.85         -0.78         5.56 o                         
 -12   0  10         27.20         40.22         6.06 o                         
 -11   0  10         57.73         51.22         5.99 o                         
 -10   0  10       3551.69       3579.89        29.47 o                         
  -9   0  10        557.51        578.63        12.16 o                         
  -8   0  10         11.39         14.48         4.28 o                         
  -7   0  10        676.02        707.82        13.04 o                         
  -6   0  10        953.50        993.11        15.09 o                         
  -5   0  10        131.43        158.86         7.03 o                         
  -4   0  10       2107.94       2173.85        61.21 o                         
  -3   0  10       1987.25       1935.09        55.30 o                         
  -2   0  10       2039.47       1964.76        96.56 o                         
  -1   0  10        375.39        411.91         9.89 o                         
   0   0  10         26.45         13.58         3.92 o                         
   1   0  10         27.50         45.68         4.98 o                         
   2   0  10         23.42         24.46         3.05 o                         
   3   0  10        918.06        927.63        24.06 o                         
   4   0  10         60.34         47.31         3.52 o                         
   5   0  10        114.66        127.98         6.61 o                         
   6   0  10        630.37        705.43        14.12 o                         
   7   0  10        208.44        213.71         8.90 o                         
   8   0  10        215.65        213.51         8.97 o                         
   9   0  10          7.21         11.47         4.77 o                         
  10   0  10        119.06        133.64         8.02 o                         
  11   0  10        482.54        476.71        13.49 o                         
  12   0  10         89.03         89.63         8.14 o                         
  13   0  10        480.50        474.20        14.61 o                         
  14   0  10        622.63        626.09        16.93 o                         
  15   0  10         22.95         23.60         6.67 o                         
  16   0  10        208.57        192.65        10.68 o                         
 -22   1  10         38.67         63.05         4.91 o                         
 -21   1  10         28.56         41.89         5.58 o                         
 -20   1  10          3.29         11.26         7.07 o                         
 -19   1  10          1.38         12.93         4.67 o                         
 -18   1  10        353.55        327.19        11.22 o                         
 -17   1  10          0.77          1.69         3.73 o                         
 -16   1  10         29.73         27.87         4.43 o                         
 -15   1  10          5.07          7.33         4.64 o                         
 -14   1  10        637.21        609.48        10.17 o                         
 -13   1  10        193.07        182.08         6.32 o                         
 -12   1  10       1071.97       1121.77        12.69 o                         
 -11   1  10        179.20        173.50         5.73 o                         
 -10   1  10         35.51         39.36         3.70 o                         
  -9   1  10        551.02        547.05        10.73 o                         
  -8   1  10        130.80        137.64         4.71 o                         
  -7   1  10         22.71         27.08         3.04 o                         
  -6   1  10         35.30         38.57         2.75 o                         
  -5   1  10        218.57        239.58         4.18 o                         
  -4   1  10       1142.51       1169.36        19.80 o                         
  -3   1  10        247.23        250.03         4.03 o                         
  -2   1  10        140.16        151.65         3.32 o                         
  -1   1  10       1016.06       1013.69         7.58 o                         
   0   1  10        314.67        333.37         3.99 o                         
   1   1  10         39.87         37.58         2.00 o                         
   2   1  10        520.42        530.08         5.13 o                         
   3   1  10          0.28          0.29         1.64 o                         
   4   1  10         15.45         18.10         2.83 o                         
   5   1  10       1130.91       1173.36        10.79 o                         
   6   1  10        184.83        190.47         5.76 o                         
   7   1  10         29.63         33.84         3.77 o                         
   8   1  10         26.49         32.31         3.93 o                         
   9   1  10        487.23        502.22        10.48 o                         
  10   1  10        277.13        275.46        14.92 o                         
  11   1  10         25.14         26.56         4.17 o                         
  12   1  10          9.60          8.10         4.01 o                         
  13   1  10        371.30        354.08         9.13 o                         
  14   1  10         61.33         61.79         5.57 o                         
  15   1  10          0.08         -4.00         4.00 o                         
  16   1  10          0.42         -0.05         4.87 o                         
 -21   2  10          1.55         19.87        13.01 o                         
 -20   2  10         37.42         53.81         5.00 o                         
 -19   2  10         21.16         32.14        13.36 o                         
 -18   2  10         27.21         19.93         4.16 o                         
 -17   2  10        127.10        124.49         6.13 o                         
 -16   2  10          9.93          8.36         3.83 o                         
 -15   2  10         55.13         54.18        12.84 o                         
 -14   2  10        185.10        191.74         6.52 o                         
 -13   2  10        651.47        621.02        10.50 o                         
 -12   2  10          0.00         -3.49         3.49 o                         
 -11   2  10         54.57         47.26         3.83 o                         
 -10   2  10          9.22          5.45         2.79 o                         
  -9   2  10        128.22        126.78         3.65 o                         
  -8   2  10          7.43         10.12         1.95 o                         
  -7   2  10         90.93        103.57         3.24 o                         
  -6   2  10         10.96         11.04         2.01 o                         
  -5   2  10         24.39         32.46         2.27 o                         
  -4   2  10        141.36        135.75         3.40 o                         
  -3   2  10         93.66         71.61         2.90 o                         
  -2   2  10         61.45         61.03         2.75 o                         
  -1   2  10         56.07         47.39         2.68 o                         
   0   2  10       1040.24       1002.41        18.74 o                         
   1   2  10         18.78         19.79         2.73 o                         
   2   2  10        128.37        124.08         3.75 o                         
   3   2  10         50.18         47.16         3.85 o                         
   4   2  10         29.14         25.76         3.43 o                         
   5   2  10        100.43         99.35         3.54 o                         
   6   2  10         75.40         75.76         4.43 o                         
   7   2  10         21.26         25.17         3.64 o                         
   8   2  10         20.15         27.35         5.75 o                         
   9   2  10         16.54         19.02         3.61 o                         
  10   2  10          0.08         -0.59         3.12 o                         
  11   2  10          3.63         12.42         3.64 o                         
  12   2  10          8.20          8.57         3.63 o                         
  13   2  10         72.47         64.57         9.40 o                         
  14   2  10          4.84          9.60         4.41 o                         
  15   2  10         46.28         47.85         5.14 o                         
 -19   3  10          8.81          0.37         6.40 o                         
 -18   3  10         35.86         22.85         6.25 o                         
 -17   3  10         44.27         47.95         6.96 o                         
 -16   3  10         52.38         54.93         7.62 o                         
 -15   3  10        209.59        208.80        10.01 o                         
 -14   3  10        379.07        367.23         8.68 o                         
 -13   3  10         80.33         75.33         4.79 o                         
 -12   3  10         27.41         32.39         4.00 o                         
 -11   3  10          4.05          2.23         3.20 o                         
 -10   3  10          2.25         -5.57         5.57 o                         
  -9   3  10        306.70        283.64         7.08 o                         
  -8   3  10        168.29        169.56         7.08 o                         
  -7   3  10        201.58        223.06         6.18 o                         
  -6   3  10          3.63          8.78         2.77 o                         
  -5   3  10         63.34         50.49         3.98 o                         
  -4   3  10        318.75        307.95         8.67 o                         
  -3   3  10        879.94        888.86        11.19 o                         
  -2   3  10        394.18        379.86        10.67 o                         
  -1   3  10        265.86        268.72        18.42 o                         
   0   3  10        344.30        315.71         8.36 o                         
   1   3  10       2945.92       2825.32        56.65 o                         
   2   3  10         63.35         76.79         4.94 o                         
   3   3  10         57.36         50.06         4.44 o                         
   4   3  10          6.62          2.48         3.59 o                         
   5   3  10         33.03         30.27         3.84 o                         
   6   3  10         41.01         43.00         4.15 o                         
   7   3  10         17.74          9.84         5.37 o                         
   8   3  10          7.52         13.27         6.54 o                         
   9   3  10        726.61        695.72        17.53 o                         
  10   3  10         55.13         36.89         6.73 o                         
  11   3  10         17.20          5.20         5.80 o                         
  12   3  10         13.78         24.67         6.71 o                         
  13   3  10         69.90         80.16         9.46 o                         
 -16   4  10         73.32         81.09         8.47 o                         
 -15   4  10          4.66          2.67         5.37 o                         
 -14   4  10        410.93        409.76        14.01 o                         
 -13   4  10         28.69         31.93         6.19 o                         
 -12   4  10          0.09         -5.34         5.34 o                         
 -11   4  10        190.24        196.85         9.77 o                         
 -10   4  10        550.83        515.78        14.47 o                         
  -9   4  10          0.13          2.54         5.96 o                         
  -8   4  10         40.99         36.82         6.05 o                         
  -7   4  10        189.86        215.65        10.02 o                         
  -6   4  10       1205.03       1210.62        20.23 o                         
  -5   4  10         95.38        100.89         8.30 o                         
  -4   4  10         39.11         37.32         6.59 o                         
  -3   4  10        228.95        237.00        10.43 o                         
  -2   4  10        346.92        365.07        12.03 o                         
  -1   4  10         84.68         89.00         5.38 o                         
   0   4  10        625.14        640.47        10.74 o                         
   1   4  10        562.06        537.19         9.95 o                         
   2   4  10         68.80         60.57         4.82 o                         
   3   4  10        194.70        190.93         6.56 o                         
   4   4  10         52.97         50.33         5.99 o                         
   5   4  10          2.85          5.06         3.79 o                         
   6   4  10         35.65         31.23         5.53 o                         
   7   4  10         42.70         48.32         8.64 o                         
   8   4  10         30.05         34.87         7.27 o                         
   9   4  10         31.41         31.06         7.13 o                         
  10   4  10         43.48         56.86         8.36 o                         
 -12   5  10          0.38         14.66         6.52 o                         
 -11   5  10         34.73         38.51         7.70 o                         
 -10   5  10         22.59         15.49         6.59 o                         
  -9   5  10          5.58          9.89         6.44 o                         
  -8   5  10         58.97         58.77         7.20 o                         
  -7   5  10          9.99         12.03         7.04 o                         
  -6   5  10          1.58         -5.84         5.84 o                         
  -5   5  10         37.88         35.32         8.07 o                         
  -4   5  10         17.72         13.59         6.32 o                         
  -3   5  10          0.24          1.26         6.11 o                         
  -2   5  10         39.28         32.05         7.53 o                         
  -1   5  10          6.56          4.66         6.68 o                         
   0   5  10         19.05         10.21         6.44 o                         
   1   5  10         11.57          7.59         6.20 o                         
   2   5  10          2.45          1.94         6.26 o                         
   3   5  10          1.50         -1.37         5.63 o                         
   4   5  10          0.16          1.43         5.56 o                         
   5   5  10         10.42         25.06         5.88 o                         
   6   5  10         11.10         18.34        10.02 o                         
 -21   1  11         21.95         18.38         5.43 o                         
 -20   1  11         55.90         68.76        11.26 o                         
 -19   1  11         67.46         82.50         5.49 o                         
 -18   1  11        130.24        141.41         6.93 o                         
 -17   1  11         47.60         37.34         4.41 o                         
 -16   1  11        252.61        254.90         7.57 o                         
 -15   1  11        560.14        614.33        21.41 o                         
 -14   1  11          2.30         -5.93         5.93 o                         
 -13   1  11         60.83         61.72         5.26 o                         
 -12   1  11        242.45        236.80         6.91 o                         
 -11   1  11        618.28        617.97         9.85 o                         
 -10   1  11         92.88         98.13         4.79 o                         
  -9   1  11         30.90         33.27         3.63 o                         
  -8   1  11        230.33        246.53         6.50 o                         
  -7   1  11        130.92        127.68         4.10 o                         
  -6   1  11          3.40         -1.89         1.92 o                         
  -5   1  11        105.65        118.26         3.29 o                         
  -4   1  11        672.14        692.49         6.69 o                         
  -3   1  11        594.95        554.47        10.64 o                         
  -2   1  11        160.94        141.62         3.43 o                         
  -1   1  11         61.27         66.71         4.15 o                         
   0   1  11        539.59        558.90         6.74 o                         
   1   1  11        124.68        118.00         3.68 o                         
   2   1  11        540.26        543.35         6.97 o                         
   3   1  11        235.68        238.51         5.01 o                         
   4   1  11          4.86         11.28         2.74 o                         
   5   1  11         33.56         37.42         3.28 o                         
   6   1  11          9.58         11.24         3.47 o                         
   7   1  11         48.78         46.97         4.11 o                         
   8   1  11         72.28         68.36         4.60 o                         
   9   1  11         59.80         57.43         4.56 o                         
  10   1  11          3.70          9.35         7.63 o                         
  11   1  11          0.21         -3.37         3.73 o                         
  12   1  11          1.30          6.58         8.61 o                         
  13   1  11          4.36         16.75         4.67 o                         
  14   1  11          0.14         13.20        17.69 o                         
  15   1  11         77.56         78.73         5.99 o                         
 -20   2  11         26.86         68.49        27.59 o                         
 -19   2  11         89.38         94.24         9.68 o                         
 -18   2  11        115.17        113.30         8.11 o                         
 -17   2  11        281.88        288.77         8.14 o                         
 -16   2  11         68.98         66.52         5.04 o                         
 -15   2  11        171.22        179.17         6.39 o                         
 -14   2  11         43.55         40.06         4.31 o                         
 -13   2  11        827.40        794.83        11.49 o                         
 -12   2  11         43.80         45.87         7.21 o                         
 -11   2  11          0.48         -7.35        11.70 o                         
 -10   2  11          9.56          7.60         2.27 o                         
  -9   2  11         46.92         48.44         2.92 o                         
  -8   2  11        112.16        110.67         3.57 o                         
  -7   2  11         26.47         30.45         2.48 o                         
  -6   2  11          0.92          5.24         3.71 o                         
  -5   2  11        113.76        134.27         4.21 o                         
  -4   2  11         96.12         76.80         3.09 o                         
  -3   2  11        139.83        136.03         3.76 o                         
  -2   2  11         29.99         30.24         5.03 o                         
  -1   2  11        307.85        325.72         5.36 o                         
   0   2  11       1584.94       1548.42        10.74 o                         
   1   2  11        487.19        497.66         6.54 o                         
   2   2  11         43.51         35.46         3.00 o                         
   3   2  11        140.09        137.32         8.28 o                         
   4   2  11        550.09        549.55        14.32 o                         
   5   2  11        537.20        550.94        10.38 o                         
   6   2  11        233.00        224.11        10.37 o                         
   7   2  11         48.78         47.43         7.06 o                         
   8   2  11        100.62        109.26         5.23 o                         
   9   2  11         39.80         42.22         4.15 o                         
  10   2  11         37.36         26.64         4.36 o                         
  11   2  11          2.50         -6.26         9.37 o                         
  12   2  11         49.15         52.62        13.45 o                         
  13   2  11         53.04         49.80         5.13 o                         
  14   2  11          8.80          9.72         9.57 o                         
 -19   3  11         21.04         36.37         8.08 o                         
 -18   3  11          1.00         -6.01         6.01 o                         
 -17   3  11          1.42          4.44         5.03 o                         
 -16   3  11          1.44          7.46         7.52 o                         
 -15   3  11        296.01        308.78         8.32 o                         
 -14   3  11         15.31         16.84         3.74 o                         
 -13   3  11         23.24         19.67         3.98 o                         
 -12   3  11         36.70         38.89         4.32 o                         
 -11   3  11         93.05         89.07         4.83 o                         
 -10   3  11         39.28         43.30         4.17 o                         
  -9   3  11        146.77        127.89         5.44 o                         
  -8   3  11         34.07         28.55         3.75 o                         
  -7   3  11        175.38        167.96         5.92 o                         
  -6   3  11         30.77         28.85         3.58 o                         
  -5   3  11        120.46        120.57         6.74 o                         
  -4   3  11         57.67         49.67         4.29 o                         
  -3   3  11        116.32         99.79         4.98 o                         
  -2   3  11        204.58        202.40         8.47 o                         
  -1   3  11        441.70        477.03         8.88 o                         
   0   3  11        133.69        152.97         7.61 o                         
   1   3  11        415.48        430.91        10.61 o                         
   2   3  11        312.48        321.41         7.52 o                         
   3   3  11         55.95         41.73         4.17 o                         
   4   3  11         41.38         34.07         6.24 o                         
   5   3  11         11.82         12.27         3.58 o                         
   6   3  11         16.56         15.43         3.81 o                         
   7   3  11         39.55         30.52         7.05 o                         
   8   3  11          2.53          2.02         5.03 o                         
   9   3  11         24.96         25.40         6.48 o                         
  10   3  11          2.25          0.71         5.73 o                         
  11   3  11          0.75         -5.74         5.74 o                         
  12   3  11         14.59         22.02         7.30 o                         
 -16   4  11          0.01          3.52         6.03 o                         
 -15   4  11         13.33         11.14         6.24 o                         
 -14   4  11         26.30         29.77         7.26 o                         
 -13   4  11         22.90         30.82         6.91 o                         
 -12   4  11         10.40          5.62         5.66 o                         
 -11   4  11         20.48         28.80         6.30 o                         
 -10   4  11         48.88         53.16         7.50 o                         
  -9   4  11          1.47         -2.14         5.31 o                         
  -8   4  11         92.97         87.63         7.43 o                         
  -7   4  11          0.02          5.07         5.35 o                         
  -6   4  11         31.42         30.58         4.06 o                         
  -5   4  11        125.48        111.56         5.61 o                         
  -4   4  11          4.30         -1.20         6.05 o                         
  -3   4  11          3.85         -2.78         3.57 o                         
  -2   4  11         15.47         14.61         3.51 o                         
  -1   4  11         11.95          7.00         6.46 o                         
   0   4  11        110.82        115.31         5.39 o                         
   1   4  11         58.30         47.30         4.60 o                         
   2   4  11         17.88         23.62         6.56 o                         
   3   4  11          1.24          3.91         3.98 o                         
   4   4  11         84.51         78.60         7.08 o                         
   5   4  11          1.01         -0.05         3.66 o                         
   6   4  11          5.49          6.24         3.75 o                         
   7   4  11         40.25         36.32         4.63 o                         
   8   4  11         41.66         31.09         7.30 o                         
   9   4  11          4.35         11.66         8.36 o                         
 -11   5  11         52.12         63.40         8.07 o                         
 -10   5  11         29.59         20.58         7.25 o                         
  -9   5  11         64.84         56.37         7.41 o                         
  -8   5  11         69.24         49.92         7.05 o                         
  -7   5  11        119.07        138.27         9.87 o                         
  -6   5  11        102.26         77.93         7.48 o                         
  -5   5  11          5.80         -3.02         7.03 o                         
  -4   5  11         41.33         34.04         7.18 o                         
  -3   5  11         65.95         74.86         8.00 o                         
  -2   5  11        120.73        139.22         9.84 o                         
  -1   5  11         27.94         29.09         6.95 o                         
   0   5  11          0.02          2.86         6.21 o                         
   1   5  11         30.92         29.54         7.34 o                         
   2   5  11         46.40         49.06         7.59 o                         
   3   5  11         63.31         77.05         8.77 o                         
   4   5  11         30.20         38.25         9.78 o                         
 -21   0  12          1.32          1.85         5.88 o                         
 -20   0  12         67.66         82.68         8.12 o                         
 -19   0  12         61.63         85.06         8.11 o                         
 -18   0  12         17.31          6.82         6.09 o                         
 -17   0  12        124.32        134.35         9.22 o                         
 -16   0  12        539.51        527.37        14.75 o                         
 -15   0  12        311.61        342.00        12.13 o                         
 -14   0  12          0.09          5.60         6.36 o                         
 -13   0  12        206.24        220.42        10.22 o                         
 -12   0  12       3785.55       3877.10        34.45 o                         
 -11   0  12       3087.94       3159.20        30.24 o                         
 -10   0  12        628.18        670.66        14.34 o                         
  -9   0  12         11.99         19.15         5.40 o                         
  -8   0  12        733.17        756.08        15.14 o                         
  -7   0  12        885.42        917.46        16.46 o                         
  -6   0  12       1144.30       1156.38        18.00 o                         
  -5   0  12         81.57         84.93         6.72 o                         
  -4   0  12       2579.94       2550.88        25.43 o                         
  -3   0  12         55.09         60.42         5.91 o                         
  -2   0  12          0.19         -0.69         4.85 o                         
  -1   0  12        192.11        195.39         8.41 o                         
   0   0  12        464.39        528.90        12.89 o                         
   1   0  12        166.34        157.90         7.74 o                         
   2   0  12       1080.06       1101.62        12.48 o                         
   3   0  12        276.93        303.83         7.31 o                         
   4   0  12         74.34         63.75         4.53 o                         
   5   0  12        784.17        835.70        16.20 o                         
   6   0  12        518.64        523.53        13.41 o                         
   7   0  12         99.66         99.42         7.62 o                         
   8   0  12         23.16         22.71         5.81 o                         
   9   0  12          0.88         -4.06         5.31 o                         
  10   0  12          1.83         -0.09         5.16 o                         
  11   0  12         12.78         13.25         5.32 o                         
  12   0  12        349.58        360.54        13.72 o                         
  13   0  12        221.80        252.68        11.96 o                         
  14   0  12        109.33        107.92         8.38 o                         
 -21   1  12          5.09          4.46         4.19 o                         
 -20   1  12          5.25          2.78         4.20 o                         
 -19   1  12         42.81         44.70         5.19 o                         
 -18   1  12         65.50         73.52         5.46 o                         
 -17   1  12         17.52         14.55         4.54 o                         
 -16   1  12         23.18         23.28         4.21 o                         
 -15   1  12        158.47        160.80         6.81 o                         
 -14   1  12        127.59        117.42         6.08 o                         
 -13   1  12        509.75        498.19         9.68 o                         
 -12   1  12        139.18        146.19         7.71 o                         
 -11   1  12          0.11         -3.12         3.69 o                         
 -10   1  12        713.01        708.59        10.66 o                         
  -9   1  12        458.09        453.48        18.82 o                         
  -8   1  12        208.76        199.22         4.52 o                         
  -7   1  12         96.91         88.01         4.02 o                         
  -6   1  12         69.01         65.77         3.02 o                         
  -5   1  12         11.19         15.36         2.30 o                         
  -4   1  12        297.07        270.00         6.21 o                         
  -3   1  12         70.75         73.36         4.29 o                         
  -2   1  12         14.58          9.91         3.27 o                         
  -1   1  12         96.30         96.08         8.39 o                         
   0   1  12        105.42        113.27         4.71 o                         
   1   1  12         55.78         51.72         3.09 o                         
   2   1  12         10.35          7.17         2.62 o                         
   3   1  12        187.34        166.39         4.13 o                         
   4   1  12        814.67        858.54        16.33 o                         
   5   1  12        381.54        404.73        15.87 o                         
   6   1  12         12.52         10.57         4.82 o                         
   7   1  12         71.50         85.87         4.92 o                         
   8   1  12        116.49        106.51         5.22 o                         
   9   1  12         18.90         11.99         3.77 o                         
  10   1  12        178.25        170.63         6.60 o                         
  11   1  12         12.60         16.14         4.26 o                         
  12   1  12          0.10          5.63         7.30 o                         
  13   1  12          0.12         -0.60         3.63 o                         
  14   1  12         94.15         78.02        10.45 o                         
 -20   2  12         38.85         36.53         4.29 o                         
 -19   2  12         52.30         59.83         9.94 o                         
 -18   2  12         51.10         55.46         6.98 o                         
 -17   2  12         20.84         16.73         4.45 o                         
 -16   2  12         12.98         17.30         8.11 o                         
 -15   2  12        102.76         89.78         5.42 o                         
 -14   2  12          1.50         -2.10         3.59 o                         
 -13   2  12         92.29         90.42         9.00 o                         
 -12   2  12         22.29         14.29         3.72 o                         
 -11   2  12         12.84          9.81         2.53 o                         
 -10   2  12        100.31         87.11         3.61 o                         
  -9   2  12         14.83         10.13         2.44 o                         
  -8   2  12          2.46          2.78         2.25 o                         
  -7   2  12        137.09        132.14         5.48 o                         
  -6   2  12          0.07          0.30         2.05 o                         
  -5   2  12         71.48         59.91         3.70 o                         
  -4   2  12         75.65         73.21         3.24 o                         
  -3   2  12        170.18        146.47         5.47 o                         
  -2   2  12        105.87         99.21         3.59 o                         
  -1   2  12        137.84        133.98         3.99 o                         
   0   2  12          0.87          4.47         2.95 o                         
   1   2  12       1011.40       1028.21        12.44 o                         
   2   2  12        233.77        207.65        16.15 o                         
   3   2  12        339.39        342.46        12.96 o                         
   4   2  12         22.76         19.43         4.87 o                         
   5   2  12          2.65         -0.05         4.11 o                         
   6   2  12          0.00         -1.94         5.65 o                         
   7   2  12         21.35         27.82         6.68 o                         
   8   2  12        133.21        118.00         9.21 o                         
   9   2  12        132.66        114.56         9.16 o                         
  10   2  12         30.82         26.71         7.24 o                         
  11   2  12         68.08         77.61         8.88 o                         
  12   2  12         19.78          0.15         5.98 o                         
  13   2  12         12.10          6.31         5.75 o                         
 -18   3  12         13.48         20.17         6.82 o                         
 -17   3  12        295.52        309.01         8.88 o                         
 -16   3  12          4.48          0.89         3.83 o                         
 -15   3  12        138.78        154.00        15.57 o                         
 -14   3  12        114.84        119.10         6.00 o                         
 -13   3  12         51.76         66.85         4.95 o                         
 -12   3  12         26.08         25.25         4.10 o                         
 -11   3  12          0.03         -2.16         3.43 o                         
 -10   3  12        150.17        147.05         5.95 o                         
  -9   3  12         22.84         28.23         3.60 o                         
  -8   3  12        245.13        240.30        10.98 o                         
  -7   3  12          8.25          9.81         3.34 o                         
  -6   3  12         48.68         47.85         4.17 o                         
  -5   3  12        156.20        136.72         9.93 o                         
  -4   3  12         35.60         34.89         7.40 o                         
  -3   3  12         94.38         92.56         4.88 o                         
  -2   3  12        118.81        118.17         5.03 o                         
  -1   3  12          2.43          4.57         5.85 o                         
   0   3  12       1178.07       1217.53        13.76 o                         
   1   3  12        259.30        261.19         9.89 o                         
   2   3  12         97.29         97.65         8.52 o                         
   3   3  12        170.90        183.80         6.40 o                         
   4   3  12         84.53         75.16        14.65 o                         
   5   3  12         26.20         39.35         7.31 o                         
   6   3  12          8.25         10.34         6.43 o                         
   7   3  12        130.71        152.43        10.51 o                         
   8   3  12        405.65        434.97        15.17 o                         
   9   3  12          5.36         17.17         6.42 o                         
  10   3  12         12.40          6.12         5.93 o                         
  11   3  12         10.38          8.30         6.65 o                         
 -15   4  12        157.52        168.88        10.26 o                         
 -14   4  12          5.55         12.29         5.40 o                         
 -13   4  12         37.91         31.54         6.70 o                         
 -12   4  12         13.64         17.82         6.30 o                         
 -11   4  12        115.28        117.96         8.83 o                         
 -10   4  12        156.05        149.17         8.96 o                         
  -9   4  12         70.60         58.67         4.96 o                         
  -8   4  12         73.93         80.09         5.11 o                         
  -7   4  12        108.89        116.59         5.70 o                         
  -6   4  12         32.90         29.71         4.28 o                         
  -5   4  12         39.95         39.13         5.85 o                         
  -4   4  12          1.31          5.80         3.84 o                         
  -3   4  12         59.99         54.70         7.48 o                         
  -2   4  12         29.93         36.03         4.61 o                         
  -1   4  12          1.74          3.36         3.99 o                         
   0   4  12         52.04         58.84         5.85 o                         
   1   4  12        182.34        169.02         6.51 o                         
   2   4  12         31.75         36.07         4.74 o                         
   3   4  12          1.16         -5.58         5.58 o                         
   4   4  12          4.39         -0.34        14.85 o                         
   5   4  12        102.89        128.92        13.70 o                         
   6   4  12         55.90         51.21         6.29 o                         
   7   4  12         78.53         70.56         8.96 o                         
   8   4  12         11.25          7.14         7.71 o                         
  -9   5  12          0.27          3.85         5.33 o                         
  -8   5  12         30.84         28.72         6.96 o                         
  -7   5  12         19.22          4.06         6.41 o                         
  -6   5  12          0.74          9.98         6.05 o                         
  -5   5  12         23.29         20.01         7.20 o                         
  -4   5  12         33.42         37.55         7.58 o                         
  -3   5  12         35.00         43.96         6.97 o                         
  -2   5  12         17.48          8.54         5.79 o                         
  -1   5  12          6.67         -0.94         6.33 o                         
   0   5  12          0.02         -0.77         6.72 o                         
   1   5  12          4.23          2.62         6.68 o                         
   2   5  12          6.30          0.00         6.72 o                         
 -20   1  13         90.50         98.90         6.31 o                         
 -19   1  13        111.50        106.80         6.22 o                         
 -18   1  13          0.01          8.10         4.15 o                         
 -17   1  13          3.28          2.74         3.88 o                         
 -16   1  13        165.17        156.34         6.56 o                         
 -15   1  13         44.34         41.92         4.68 o                         
 -14   1  13        321.20        326.88        10.22 o                         
 -13   1  13        921.66        916.30        12.77 o                         
 -12   1  13        107.59        116.25         7.62 o                         
 -11   1  13        118.56        122.72         5.57 o                         
 -10   1  13        381.95        366.02         8.38 o                         
  -9   1  13        176.07        175.76         4.69 o                         
  -8   1  13        787.86        771.87         8.33 o                         
  -7   1  13        821.62        817.96        19.47 o                         
  -6   1  13        268.62        257.12         6.95 o                         
  -5   1  13        349.99        350.62         7.76 o                         
  -4   1  13          0.04         -3.57         3.57 o                         
  -3   1  13       1085.56       1035.40        12.44 o                         
  -2   1  13        474.95        483.75         9.05 o                         
  -1   1  13        213.31        222.99         6.87 o                         
   0   1  13        316.54        319.32         5.96 o                         
   1   1  13         70.86         62.46         3.52 o                         
   2   1  13          0.95         -2.02         2.75 o                         
   3   1  13         62.61         61.03         3.14 o                         
   4   1  13        402.60        437.01         7.31 o                         
   5   1  13         26.78         30.44         3.45 o                         
   6   1  13         21.30         13.82         3.53 o                         
   7   1  13         35.49         42.79         4.29 o                         
   8   1  13         35.82         35.82         5.61 o                         
   9   1  13          5.54          6.20         5.08 o                         
  10   1  13        109.81        123.62         6.19 o                         
  11   1  13         18.06         18.13         3.99 o                         
  12   1  13        155.81        159.36         6.96 o                         
  13   1  13         25.64         15.41        10.46 o                         
 -19   2  13         10.77         23.28        13.53 o                         
 -18   2  13        239.94        234.75        10.87 o                         
 -17   2  13          2.64         -3.81         6.35 o                         
 -16   2  13          9.15          5.76         4.15 o                         
 -15   2  13         24.35         27.92        10.39 o                         
 -14   2  13        263.63        241.00        17.72 o                         
 -13   2  13          5.08          5.19         3.52 o                         
 -12   2  13          2.71          4.41         2.59 o                         
 -11   2  13        231.46        241.57         6.08 o                         
 -10   2  13          2.32          2.04         2.42 o                         
  -9   2  13        658.11        629.07         9.85 o                         
  -8   2  13         74.88         70.58         3.58 o                         
  -7   2  13          6.77          8.90         2.45 o                         
  -6   2  13        122.11        117.89         3.96 o                         
  -5   2  13        416.43        394.40         6.23 o                         
  -4   2  13        282.49        236.47         5.11 o                         
  -3   2  13        100.68         85.45         3.68 o                         
  -2   2  13         39.80         35.71         4.49 o                         
  -1   2  13       1998.18       1992.16        26.85 o                         
   0   2  13        362.36        353.61        12.54 o                         
   1   2  13        577.34        563.96        15.28 o                         
   2   2  13        129.18        113.42         9.24 o                         
   3   2  13        177.25        165.67         9.92 o                         
   4   2  13         23.94         23.80         5.89 o                         
   5   2  13          5.30         -1.14         4.92 o                         
   6   2  13         42.84         39.73         6.86 o                         
   7   2  13        141.59        129.29         9.11 o                         
   8   2  13          0.23          5.56         6.04 o                         
   9   2  13        207.79        190.01        10.79 o                         
  10   2  13        164.17        175.14        11.03 o                         
  11   2  13         35.88         51.73         7.90 o                         
  12   2  13         54.12         51.06         7.27 o                         
 -17   3  13          8.29         24.39        14.86 o                         
 -16   3  13         34.45         37.96         5.49 o                         
 -15   3  13         29.00         33.16         4.39 o                         
 -14   3  13          2.63          5.37         3.85 o                         
 -13   3  13         56.53         64.01         4.51 o                         
 -12   3  13          6.99          9.66         3.86 o                         
 -11   3  13         27.74         32.68         4.33 o                         
 -10   3  13         14.78          7.34         3.79 o                         
  -9   3  13         61.75         48.65         4.35 o                         
  -8   3  13         11.90          7.01         3.26 o                         
  -7   3  13         44.36         39.38         6.55 o                         
  -6   3  13        144.93        112.01         5.25 o                         
  -5   3  13          6.40         10.10         3.50 o                         
  -4   3  13          0.02         -3.12         3.36 o                         
  -3   3  13          8.75          5.69         3.44 o                         
  -2   3  13          7.84         11.79         3.40 o                         
  -1   3  13          0.08          0.60         3.62 o                         
   0   3  13         57.42         58.62         5.96 o                         
   1   3  13         50.95         49.74        13.82 o                         
   2   3  13         79.39         84.32         7.94 o                         
   3   3  13         20.08          9.33         6.68 o                         
   4   3  13          4.37         -1.62         4.50 o                         
   5   3  13         27.04         34.93         6.87 o                         
   6   3  13          5.73         14.47         6.05 o                         
   7   3  13         23.32         31.51         7.63 o                         
   8   3  13          0.87          1.54         6.58 o                         
   9   3  13          2.22         18.15         6.23 o                         
  10   3  13          1.76         19.46         6.09 o                         
 -14   4  13        145.23        152.00         9.98 o                         
 -13   4  13          4.66          7.70         5.51 o                         
 -12   4  13          3.95          3.07         4.31 o                         
 -11   4  13         18.76         12.39         4.03 o                         
 -10   4  13          7.26          6.16         6.83 o                         
  -9   4  13         81.95         76.21        14.00 o                         
  -8   4  13         35.57         35.49         4.90 o                         
  -7   4  13         35.59         44.36         5.90 o                         
  -6   4  13        202.61        197.75         6.90 o                         
  -5   4  13         10.62         10.14         5.82 o                         
  -4   4  13          9.11          7.05         4.14 o                         
  -3   4  13         20.34         16.57         4.41 o                         
  -2   4  13         33.93         27.95         4.60 o                         
  -1   4  13        207.16        202.63        10.95 o                         
   0   4  13          4.48          4.50         4.06 o                         
   1   4  13         54.25         47.69         4.76 o                         
   2   4  13          1.23         -3.67         4.10 o                         
   3   4  13         87.18         84.76         9.53 o                         
   4   4  13         70.95         59.34        16.45 o                         
   5   4  13         13.52         16.14         6.21 o                         
   6   4  13         14.89         19.34         6.13 o                         
  -6   5  13         26.15         28.62         7.83 o                         
  -5   5  13        175.15        194.01        10.72 o                         
  -4   5  13          0.43          6.31         6.86 o                         
  -3   5  13        112.42        107.76        10.00 o                         
  -2   5  13          2.64          9.94         6.40 o                         
  -1   5  13          3.10          5.59         5.32 o                         
 -20   0  14         60.47         51.33         7.89 o                         
 -19   0  14         32.47         39.09         6.49 o                         
 -18   0  14          0.11         -2.40         5.48 o                         
 -17   0  14          6.10          0.72         5.34 o                         
 -16   0  14        243.56        261.06        11.94 o                         
 -15   0  14        385.34        379.75        13.00 o                         
 -14   0  14         33.70         21.53         6.02 o                         
 -13   0  14         43.90         57.96         7.35 o                         
 -12   0  14       1189.12       1337.32        21.94 o                         
 -11   0  14        574.72        588.01        15.13 o                         
 -10   0  14         15.00         19.26         5.68 o                         
  -9   0  14         29.46         26.38         6.12 o                         
  -8   0  14        111.32        101.80         7.88 o                         
  -7   0  14         57.88         56.85         6.33 o                         
  -6   0  14          4.52         -0.08         5.25 o                         
  -5   0  14         45.90         34.43         6.09 o                         
  -4   0  14       1074.06       1025.95        18.10 o                         
  -3   0  14        174.61        201.27         9.51 o                         
  -2   0  14         30.58         27.54         6.04 o                         
  -1   0  14         94.38        105.85         7.75 o                         
   0   0  14        147.57        135.13         8.36 o                         
   1   0  14        220.64        217.62         6.78 o                         
   2   0  14        218.73        211.28         9.67 o                         
   3   0  14        147.90        160.38         6.25 o                         
   4   0  14        308.29        361.38        11.42 o                         
   5   0  14        543.18        549.32        14.45 o                         
   6   0  14          0.13         -0.55         5.22 o                         
   7   0  14          4.61         14.34         5.75 o                         
   8   0  14          3.84          7.89         5.66 o                         
   9   0  14         60.53         55.86         7.37 o                         
  10   0  14         52.58         54.13         7.16 o                         
  11   0  14         92.05        107.75         9.23 o                         
  12   0  14          0.66          7.96         5.93 o                         
 -20   1  14          0.22         -0.83        10.22 o                         
 -19   1  14         61.40         49.46         5.56 o                         
 -18   1  14          0.01          1.40         5.68 o                         
 -17   1  14         18.47         16.00         3.92 o                         
 -16   1  14          1.15         -5.35         5.35 o                         
 -15   1  14         12.19          7.52         4.23 o                         
 -14   1  14         11.92         13.55         4.11 o                         
 -13   1  14        457.91        441.76         9.59 o                         
 -12   1  14         78.22         94.71         5.52 o                         
 -11   1  14          2.10         -0.53         3.39 o                         
 -10   1  14        105.26        111.07         5.53 o                         
  -9   1  14          1.94          0.40         3.63 o                         
  -8   1  14         30.36         25.62         3.93 o                         
  -7   1  14         50.77         39.15         4.25 o                         
  -6   1  14          6.76          0.28         3.63 o                         
  -5   1  14          2.45         -1.98         3.51 o                         
  -4   1  14         17.97         14.94         6.53 o                         
  -3   1  14         17.00         10.88         3.66 o                         
  -2   1  14         69.23         58.13         4.41 o                         
  -1   1  14        173.17        202.20         5.47 o                         
   0   1  14         73.88         62.46         3.53 o                         
   1   1  14         10.14          4.87         2.80 o                         
   2   1  14        387.51        398.52         7.05 o                         
   3   1  14        121.87        109.76         4.69 o                         
   4   1  14        186.63        170.83         5.27 o                         
   5   1  14         81.01         90.86         4.46 o                         
   6   1  14        112.19        116.38         5.62 o                         
   7   1  14         11.63         11.45        11.86 o                         
   8   1  14         59.27         43.71         5.45 o                         
   9   1  14          9.84         16.31         5.82 o                         
  10   1  14         32.27         30.00        10.87 o                         
  11   1  14          0.22         -3.31         6.51 o                         
 -19   2  14          0.00         10.53         9.86 o                         
 -18   2  14         26.12         30.34         5.80 o                         
 -17   2  14         92.92         98.24         8.87 o                         
 -16   2  14          1.26          1.76         3.56 o                         
 -15   2  14          0.29         -3.54        15.03 o                         
 -14   2  14         17.19         17.52         5.39 o                         
 -13   2  14         32.31         23.34         3.30 o                         
 -12   2  14          8.25         17.28         2.95 o                         
 -11   2  14         30.60         31.24         3.04 o                         
 -10   2  14          8.49          3.89         2.34 o                         
  -9   2  14          0.20         -2.32         2.54 o                         
  -8   2  14         84.48         79.01         3.95 o                         
  -7   2  14         53.09         45.31         5.58 o                         
  -6   2  14          1.74         -2.00         6.00 o                         
  -5   2  14          7.18         -6.63         6.63 o                         
  -4   2  14         91.66         99.87         8.34 o                         
  -3   2  14        611.37        640.66        16.32 o                         
  -2   2  14         13.93         11.90         6.17 o                         
  -1   2  14          4.52          1.62         6.66 o                         
   0   2  14        169.31        169.32         9.98 o                         
   1   2  14         74.76         91.24         8.81 o                         
   2   2  14         26.40         26.21         6.98 o                         
   3   2  14          8.96         -1.73         6.90 o                         
   4   2  14          2.19          5.38        10.70 o                         
   5   2  14          6.43          7.16         5.87 o                         
   6   2  14         17.96         16.03         6.34 o                         
   7   2  14         29.70         25.65         7.11 o                         
   8   2  14         13.94         28.39         7.79 o                         
   9   2  14         25.73         22.99         7.39 o                         
  10   2  14          1.12          7.41         5.82 o                         
 -17   3  14         26.50         30.15         4.44 o                         
 -16   3  14         17.92         28.04         6.45 o                         
 -15   3  14        173.05        187.93         8.38 o                         
 -14   3  14          5.30         22.85         7.65 o                         
 -13   3  14          0.84         -3.63         3.63 o                         
 -12   3  14         13.09         18.89         4.10 o                         
 -11   3  14          8.78          6.70         3.64 o                         
 -10   3  14         94.87         97.67         5.29 o                         
  -9   3  14          2.05          7.56         3.05 o                         
  -8   3  14         20.60         11.39         6.16 o                         
  -7   3  14        105.56         94.79         5.06 o                         
  -6   3  14        125.76        131.84         5.64 o                         
  -5   3  14         62.54         59.12         9.56 o                         
  -4   3  14         17.34         11.67         9.97 o                         
  -3   3  14         57.37         40.35         4.04 o                         
  -2   3  14        244.82        253.13        11.35 o                         
  -1   3  14        111.24        138.63         9.60 o                         
   0   3  14        508.38        437.94        14.68 o                         
   1   3  14        458.93        438.69        15.26 o                         
   2   3  14          0.05         -7.25         7.25 o                         
   3   3  14         74.54         66.98         8.84 o                         
   4   3  14         70.69         73.22         5.88 o                         
   5   3  14         23.15         20.90         6.83 o                         
   6   3  14          6.27          3.48         6.31 o                         
   7   3  14         47.87         58.62         8.65 o                         
   8   3  14         34.63         35.17         8.04 o                         
 -13   4  14         13.96         18.31         4.38 o                         
 -12   4  14         47.60         43.97         7.68 o                         
 -11   4  14          5.26         -4.25         4.25 o                         
 -10   4  14         20.15          5.79        12.65 o                         
  -9   4  14          3.18         13.98         8.81 o                         
  -8   4  14        149.07        155.00         6.83 o                         
  -7   4  14         17.30          4.16         3.80 o                         
  -6   4  14        169.32        161.18         6.83 o                         
  -5   4  14         29.06         30.89         4.77 o                         
  -4   4  14         35.15         44.75         4.85 o                         
  -3   4  14         24.80          5.54        16.08 o                         
  -2   4  14         11.07          6.47         4.43 o                         
  -1   4  14         26.01         29.23         4.77 o                         
   0   4  14        130.85        104.25        26.18 o                         
   1   4  14          3.30          0.83         6.28 o                         
   2   4  14          2.23          5.58         5.77 o                         
   3   4  14          7.22          4.74         6.22 o                         
   4   4  14         19.43         15.54         7.00 o                         
 -19   1  15          7.81          6.18         4.33 o                         
 -18   1  15         20.12         16.91         4.36 o                         
 -17   1  15          0.97          0.99         4.80 o                         
 -16   1  15          0.47         -7.99        16.86 o                         
 -15   1  15          4.32         -0.61         3.73 o                         
 -14   1  15         83.55         92.52         5.87 o                         
 -13   1  15         47.93         56.24         5.39 o                         
 -12   1  15         39.56         34.87         4.31 o                         
 -11   1  15         11.93          5.64         3.97 o                         
 -10   1  15          0.85          0.75         3.91 o                         
  -9   1  15         87.43         85.67         5.19 o                         
  -8   1  15         76.44         73.08         5.79 o                         
  -7   1  15         72.06         70.34         7.86 o                         
  -6   1  15         10.28          4.02         3.36 o                         
  -5   1  15          0.66         -0.73         3.40 o                         
  -4   1  15         70.81         66.85         4.60 o                         
  -3   1  15          1.51        -10.13        16.64 o                         
  -2   1  15         17.11         20.41         3.72 o                         
  -1   1  15         59.61         70.33         4.87 o                         
   0   1  15         12.63          7.67         4.88 o                         
   1   1  15         84.22         82.51         4.08 o                         
   2   1  15         30.35         37.40         3.16 o                         
   3   1  15        255.22        268.20         9.25 o                         
   4   1  15          2.05          1.46         4.67 o                         
   5   1  15         50.45         42.89         5.93 o                         
   6   1  15         22.34         15.48         3.58 o                         
   7   1  15          1.61          6.06         3.61 o                         
   8   1  15         60.58         62.45         4.85 o                         
   9   1  15        114.14        127.81        16.75 o                         
  10   1  15          2.66          8.55         7.24 o                         
 -18   2  15         11.58         32.18         5.93 o                         
 -17   2  15         14.88         18.87         6.91 o                         
 -16   2  15         69.57         70.19         6.90 o                         
 -15   2  15         74.32         99.09         4.91 o                         
 -14   2  15          0.70         -1.68         4.02 o                         
 -13   2  15         53.95         64.43         5.76 o                         
 -12   2  15         36.50         42.13         4.21 o                         
 -11   2  15         52.50         48.51         9.89 o                         
 -10   2  15        220.94        248.31        11.33 o                         
  -9   2  15         31.64         26.77         6.65 o                         
  -8   2  15          2.88          4.38         5.99 o                         
  -7   2  15         21.06         15.18         6.55 o                         
  -6   2  15         22.10         14.48         6.83 o                         
  -5   2  15         78.70         76.60         8.39 o                         
  -4   2  15         15.23         13.87         6.22 o                         
  -3   2  15         21.72         31.15         6.92 o                         
  -2   2  15         57.98         58.23         7.68 o                         
  -1   2  15         83.10         76.98         7.47 o                         
   0   2  15          2.23          1.88         6.48 o                         
   1   2  15        225.78        275.83        12.47 o                         
   2   2  15         49.82         44.91         7.64 o                         
   3   2  15         40.97         28.14         6.20 o                         
   4   2  15         30.06         34.83         8.29 o                         
   5   2  15         68.71         71.62         8.28 o                         
   6   2  15         92.03         98.83         9.50 o                         
   7   2  15        108.36        105.06         8.72 o                         
   8   2  15         16.43         25.75         7.29 o                         
   9   2  15         22.96         21.01         6.75 o                         
 -15   3  15         67.33         90.25        12.17 o                         
 -14   3  15         12.60          2.19         4.12 o                         
 -13   3  15         74.12         86.65         6.47 o                         
 -12   3  15         11.13          5.14         4.05 o                         
 -11   3  15          0.06          2.72         3.46 o                         
 -10   3  15          2.04          5.15         3.91 o                         
  -9   3  15        105.09        122.94         6.04 o                         
  -8   3  15         86.97         78.79        10.03 o                         
  -7   3  15          0.43         -0.46         8.92 o                         
  -6   3  15          0.00         -3.07         5.06 o                         
  -5   3  15         16.83         16.80         5.37 o                         
  -4   3  15          0.02         -0.05         5.39 o                         
  -3   3  15         23.13         16.61         6.44 o                         
  -2   3  15         44.35         48.95         7.82 o                         
  -1   3  15        129.31        131.52         9.89 o                         
   0   3  15         22.18         36.65         7.61 o                         
   1   3  15         88.77         68.59         8.30 o                         
   2   3  15        136.56        134.04        10.62 o                         
   3   3  15         19.50         -2.30         7.36 o                         
   4   3  15          0.73          1.26         8.50 o                         
   5   3  15          0.29         -6.49         6.49 o                         
   6   3  15         20.73         16.30         7.20 o                         
 -11   4  15          6.40          9.09         4.65 o                         
 -10   4  15         26.64         27.08         3.94 o                         
  -9   4  15          4.92         -3.46        14.98 o                         
  -8   4  15         65.92         69.42         7.55 o                         
  -7   4  15          9.65         13.22         4.01 o                         
  -6   4  15          8.70         11.23         9.48 o                         
  -5   4  15         10.77          9.70         4.37 o                         
  -4   4  15          4.64          1.48         4.16 o                         
  -3   4  15         55.24         43.89         6.78 o                         
  -2   4  15         73.13         36.88         7.51 o                         
  -1   4  15         10.09         15.08         7.10 o                         
   0   4  15         56.54         58.12         8.44 o                         
   1   4  15          0.12         -5.36         7.27 o                         
   2   4  15         57.91         49.14         8.62 o                         
 -18   0  16          4.46         -5.89         5.89 o                         
 -17   0  16          2.19          0.82         6.39 o                         
 -16   0  16          0.00         -4.10         6.68 o                         
 -15   0  16        245.76        305.75        12.59 o                         
 -14   0  16         16.18         10.27         5.96 o                         
 -13   0  16        762.34        748.42        18.34 o                         
 -12   0  16        304.30        304.29        12.83 o                         
 -11   0  16        405.21        429.02        14.13 o                         
 -10   0  16        396.73        458.36        14.64 o                         
  -9   0  16        135.48        132.13         9.46 o                         
  -8   0  16         14.51          7.22         6.29 o                         
  -7   0  16         44.40         42.29         6.47 o                         
  -6   0  16         38.93         31.56         5.85 o                         
  -5   0  16        521.32        567.29        15.02 o                         
  -4   0  16         81.94         73.54         7.11 o                         
  -3   0  16         29.05         20.39         5.98 o                         
  -2   0  16          0.76         -0.94         5.29 o                         
  -1   0  16          4.17         -2.29         5.83 o                         
   0   0  16        126.68        129.11         8.56 o                         
   1   0  16          1.00          7.50         4.99 o                         
   2   0  16        168.47        200.55         7.11 o                         
   3   0  16         25.93         24.72         7.52 o                         
   4   0  16        358.82        383.84         9.69 o                         
   5   0  16         76.54         92.94         8.63 o                         
   6   0  16         24.39         42.70         7.24 o                         
   7   0  16         43.63         31.89         6.37 o                         
   8   0  16         21.95         23.44         5.99 o                         
   9   0  16         14.52         -6.99         6.99 o                         
 -18   1  16          0.39          0.84        18.58 o                         
 -17   1  16          0.82         -5.19         7.29 o                         
 -16   1  16         17.47         23.04         4.28 o                         
 -15   1  16         27.98         20.84         4.49 o                         
 -14   1  16          0.59          3.51         4.05 o                         
 -13   1  16         27.06         27.95         4.60 o                         
 -12   1  16        360.94        411.99         9.91 o                         
 -11   1  16         60.11         57.66         5.09 o                         
 -10   1  16         72.13         70.77         5.13 o                         
  -9   1  16         22.87         18.22         5.06 o                         
  -8   1  16         62.88         60.39         4.98 o                         
  -7   1  16         29.23         32.75         4.43 o                         
  -6   1  16        142.29        104.99         5.52 o                         
  -5   1  16         24.04          4.71         3.83 o                         
  -4   1  16        117.78         92.95         6.69 o                         
  -3   1  16         49.60         39.56         4.49 o                         
  -2   1  16         20.68         18.93         3.96 o                         
  -1   1  16        143.02        118.86         5.96 o                         
   0   1  16         49.63         49.71         5.34 o                         
   1   1  16         10.90         10.06         4.12 o                         
   2   1  16        251.29        272.86         6.82 o                         
   3   1  16          5.86          4.82         3.27 o                         
   4   1  16         29.24         37.37         8.92 o                         
   5   1  16        113.08        118.16         8.78 o                         
   6   1  16          8.24          2.22         3.79 o                         
   7   1  16          5.23         13.90         4.31 o                         
   8   1  16         10.57          8.97         4.46 o                         
 -17   2  16         25.94         30.82         4.05 o                         
 -16   2  16          3.20         -0.69         4.01 o                         
 -15   2  16         55.70         47.44         8.63 o                         
 -14   2  16         20.40         40.04         7.55 o                         
 -13   2  16          5.38         -1.55         6.16 o                         
 -12   2  16          5.67          2.54         6.36 o                         
 -11   2  16          1.88          6.34         5.40 o                         
 -10   2  16         39.26         38.06         7.46 o                         
  -9   2  16          0.74          2.75         5.03 o                         
  -8   2  16          2.91         -0.44         5.84 o                         
  -7   2  16         19.66         20.37         6.98 o                         
  -6   2  16          3.63          7.33         6.50 o                         
  -5   2  16          2.39          1.58         6.46 o                         
  -4   2  16         34.24         26.73         6.57 o                         
  -3   2  16          3.71          0.94         5.54 o                         
  -2   2  16          1.64          2.90         5.98 o                         
  -1   2  16         47.46         49.88         7.67 o                         
   0   2  16         53.99         43.20         8.46 o                         
   1   2  16        242.21        217.73        11.97 o                         
   2   2  16         28.69         17.08         5.68 o                         
   3   2  16         29.48         20.71         4.61 o                         
   4   2  16          7.70          2.89         5.25 o                         
   5   2  16         29.24         21.01         5.36 o                         
   6   2  16          0.87         -0.06         6.04 o                         
   7   2  16         27.69          6.08         6.70 o                         
 -14   3  16          0.40          2.28         5.08 o                         
 -13   3  16          7.85         -4.20         4.20 o                         
 -12   3  16          1.82         12.77         3.81 o                         
 -11   3  16        130.61        121.66        19.84 o                         
 -10   3  16         25.55         21.25         6.34 o                         
  -9   3  16         19.49          7.70         6.58 o                         
  -8   3  16        149.25        146.14        10.55 o                         
  -7   3  16         74.54         70.77         8.23 o                         
  -6   3  16          6.60         -5.73         5.73 o                         
  -5   3  16          0.20         -6.13         6.13 o                         
  -4   3  16         62.34         92.49         9.12 o                         
  -3   3  16        186.31        194.80        11.37 o                         
  -2   3  16         39.88         27.70         7.00 o                         
  -1   3  16        309.59        275.83        13.09 o                         
   0   3  16        651.69        641.65        18.71 o                         
   1   3  16          0.45         18.16         7.11 o                         
   2   3  16          3.88         -6.20         6.20 o                         
   3   3  16          2.56         -5.68         5.68 o                         
   4   3  16          2.24          8.89         5.16 o                         
  -8   4  16          6.23         10.33         6.91 o                         
  -7   4  16         27.05         13.11        11.99 o                         
  -6   4  16         26.04         29.79         8.69 o                         
  -5   4  16        130.85        123.12        10.48 o                         
  -4   4  16          3.62         -6.30         6.30 o                         
  -3   4  16          0.73          1.96         6.55 o                         
  -2   4  16         79.21         92.31         9.71 o                         
 -17   1  17         11.90          8.73         4.84 o                         
 -16   1  17         40.86         65.25        19.65 o                         
 -15   1  17         11.12          9.74         9.06 o                         
 -14   1  17        265.79        291.76         8.93 o                         
 -13   1  17         42.51         29.88         4.87 o                         
 -12   1  17          2.32          3.70         4.04 o                         
 -11   1  17         55.52         60.59         8.55 o                         
 -10   1  17        189.98        198.41         7.31 o                         
  -9   1  17         18.00         19.27         4.11 o                         
  -8   1  17         25.47         19.68         3.89 o                         
  -7   1  17         71.12         50.19         4.83 o                         
  -6   1  17        155.42        162.79         7.30 o                         
  -5   1  17          0.29          0.48         6.32 o                         
  -4   1  17         17.78          9.71         8.11 o                         
  -3   1  17        161.52        149.91         6.52 o                         
  -2   1  17        120.26        128.69         6.94 o                         
  -1   1  17         22.62         26.33         7.06 o                         
   0   1  17         31.50         23.32         4.52 o                         
   1   1  17          0.95         -2.58         4.19 o                         
   2   1  17         39.47         49.60         4.57 o                         
   3   1  17         91.52        108.37         5.15 o                         
   4   1  17          7.12          3.02         5.14 o                         
   5   1  17          3.71          3.32         5.89 o                         
   6   1  17         32.53         21.44         7.19 o                         
   7   1  17         17.90         15.83         6.87 o                         
 -15   2  17          3.64         -0.19         6.92 o                         
 -14   2  17          9.62         14.90         6.63 o                         
 -13   2  17         47.27         38.05         6.84 o                         
 -12   2  17         20.29         32.36         7.49 o                         
 -11   2  17          3.50         -6.60         6.60 o                         
 -10   2  17         61.60         52.92         7.27 o                         
  -9   2  17        136.15        127.99         9.65 o                         
  -8   2  17         26.61         24.55         6.71 o                         
  -7   2  17         85.51         95.71         8.73 o                         
  -6   2  17         11.01         -2.84         6.60 o                         
  -5   2  17         76.92         75.96         8.64 o                         
  -4   2  17         49.80         68.91         8.16 o                         
  -3   2  17         80.45         92.18         8.65 o                         
  -2   2  17         53.45         43.70         6.54 o                         
  -1   2  17        391.93        404.46        14.62 o                         
   0   2  17         12.20         15.84         7.48 o                         
   1   2  17        380.41        380.71        14.99 o                         
   2   2  17          5.05          7.87         4.68 o                         
   3   2  17         10.52         18.69         8.79 o                         
   4   2  17         58.79         83.52        15.02 o                         
   5   2  17         95.52         98.55         8.83 o                         
 -12   3  17          0.02         -5.64         5.64 o                         
 -11   3  17          2.51         -1.98         6.25 o                         
 -10   3  17          7.30         -0.86         6.67 o                         
  -9   3  17          7.82          2.52         5.37 o                         
  -8   3  17         17.02         23.56         8.01 o                         
  -7   3  17          3.63         -6.33         6.33 o                         
  -6   3  17         28.90         20.25         7.12 o                         
  -5   3  17          1.83          2.74         7.02 o                         
  -4   3  17         11.97         19.10         7.62 o                         
  -3   3  17          8.28         -3.08         6.89 o                         
  -2   3  17          9.08         24.88         7.50 o                         
  -1   3  17          8.54         16.84         7.23 o                         
   0   3  17         45.81         33.67         7.13 o                         
   1   3  17         35.46         44.54         8.53 o                         
   2   3  17         11.73          8.57         7.58 o                         
 -16   0  18         54.88         57.11         8.22 o                         
 -15   0  18         38.97         57.60         8.12 o                         
 -14   0  18        128.07        141.08        10.16 o                         
 -13   0  18         15.40         21.78         7.76 o                         
 -12   0  18        495.26        624.18        18.22 o                         
 -11   0  18        181.89        156.28        10.04 o                         
 -10   0  18         42.79         45.11         8.14 o                         
  -9   0  18          4.76         -5.82         5.82 o                         
  -8   0  18          9.78         21.23         6.01 o                         
  -7   0  18         84.13        112.15         8.54 o                         
  -6   0  18        149.65        153.40         9.48 o                         
  -5   0  18          0.01         -5.33         5.33 o                         
  -4   0  18         76.63         65.93         7.38 o                         
  -3   0  18          1.64          2.99         5.65 o                         
  -2   0  18         92.48        109.85         8.89 o                         
  -1   0  18          3.52         -6.44         6.44 o                         
   0   0  18         51.85         34.35         9.67 o                         
   1   0  18         53.62         59.59         5.56 o                         
   2   0  18        337.30        379.28        13.40 o                         
   3   0  18         50.27         60.46        19.21 o                         
   4   0  18          8.29         23.36         6.49 o                         
   5   0  18        177.23        134.98         9.05 o                         
 -15   1  18          2.54         -1.80         4.98 o                         
 -14   1  18         19.66         39.35        14.06 o                         
 -13   1  18        115.34         99.06         6.35 o                         
 -12   1  18          1.88          4.04        10.13 o                         
 -11   1  18          9.96          2.83         4.15 o                         
 -10   1  18         31.44         47.11         7.04 o                         
  -9   1  18          3.57          3.71         3.40 o                         
  -8   1  18         19.72         23.17         4.18 o                         
  -7   1  18          9.40         14.36         3.88 o                         
  -6   1  18          5.47          4.40         3.79 o                         
  -5   1  18          8.75          6.76         3.84 o                         
  -4   1  18          7.56          8.78         3.83 o                         
  -3   1  18          1.58         -2.28         3.52 o                         
  -2   1  18          2.14          7.13         5.57 o                         
  -1   1  18         22.88         39.67         7.12 o                         
   0   1  18         33.95         35.98         4.78 o                         
   1   1  18         84.42         84.31         4.82 o                         
   2   1  18         26.23         13.89         4.35 o                         
   3   1  18         75.29         89.17         5.23 o                         
   4   1  18        225.97        247.04         8.89 o                         
   5   1  18         16.82          6.51         6.98 o                         
 -13   2  18          3.77          6.33         5.92 o                         
 -12   2  18         24.24         21.42         6.04 o                         
 -11   2  18         21.35         47.77         7.01 o                         
 -10   2  18          6.70         -6.83         6.83 o                         
  -9   2  18         34.89         38.75         6.98 o                         
  -8   2  18          3.84         -7.34         7.34 o                         
  -7   2  18         26.68         14.40         6.72 o                         
  -6   2  18         14.89         12.51         6.36 o                         
  -5   2  18          2.29         -0.94         6.79 o                         
  -4   2  18          3.74         -7.09         7.09 o                         
  -3   2  18         43.86         26.69         7.12 o                         
  -2   2  18          0.94         12.78         7.86 o                         
  -1   2  18        102.38        100.64        10.11 o                         
   0   2  18         18.26         27.09         7.59 o                         
   1   2  18          0.83          1.56         6.03 o                         
   2   2  18         42.91         43.05         5.87 o                         
   3   2  18         26.52         12.32         5.84 o                         
  -9   3  18         43.17         44.59         8.26 o                         
  -8   3  18        130.97        120.20        10.91 o                         
  -7   3  18         13.81         20.44         7.85 o                         
  -6   3  18          8.36          2.26         8.11 o                         
  -5   3  18         30.39         17.00         8.29 o                         
  -4   3  18         26.79         30.50         7.71 o                         
  -3   3  18        120.32        139.25        10.94 o                         
  -2   3  18          3.68         -8.25         8.25 o                         
 -13   1  19          2.03         25.36        16.27 o                         
 -12   1  19         54.47         38.34         9.12 o                         
 -11   1  19         70.34         95.66         6.17 o                         
 -10   1  19         53.40         56.66         5.76 o                         
  -9   1  19         10.98         11.68         4.55 o                         
  -8   1  19         51.40         64.06         5.37 o                         
  -7   1  19        113.32        112.10         6.70 o                         
  -6   1  19          6.02         -7.00         7.00 o                         
  -5   1  19         36.10         33.72         5.13 o                         
  -4   1  19         91.52         96.97         8.41 o                         
  -3   1  19         28.78         29.78         4.98 o                         
  -2   1  19         40.66         36.25        18.34 o                         
  -1   1  19         39.36         33.34         5.23 o                         
   0   1  19         28.13         27.42         6.03 o                         
   1   1  19        150.59        173.04         6.38 o                         
   2   1  19         22.13         22.53         5.46 o                         
 -11   2  19          3.42         -7.01         7.01 o                         
 -10   2  19        161.18        161.94        10.91 o                         
  -9   2  19         42.61         36.43         8.56 o                         
  -8   2  19         53.42         36.29         8.59 o                         
  -7   2  19          0.81          1.97         7.94 o                         
  -6   2  19         27.15         22.15         7.14 o                         
  -5   2  19         42.03         44.65         9.35 o                         
  -4   2  19        130.97        143.39        11.72 o                         
  -3   2  19          2.34         -6.79         6.79 o                         
  -2   2  19        129.82        169.92        11.80 o                         
  -1   2  19          6.32          4.95         8.57 o                         
 -11   0  20         42.46         43.78         6.94 o                         
 -10   0  20          0.00         12.92         5.87 o                         
  -9   0  20         29.25         36.35         7.95 o                         
  -8   0  20        142.34        133.48         9.58 o                         
  -7   0  20         69.33         67.62         8.72 o                         
  -6   0  20        185.49        188.96        11.79 o                         
  -5   0  20         47.93         41.47         8.09 o                         
  -4   0  20          2.56         -6.02         6.02 o                         
  -3   0  20         46.77         47.25         7.55 o                         
  -2   0  20         40.63         22.03         7.29 o                         
  -1   0  20         12.80         13.97         7.58 o                         
 -10   1  20         16.78         11.37         4.95 o                         
  -9   1  20         49.13         65.22         5.13 o                         
  -8   1  20         26.20          6.63         8.46 o                         
  -7   1  20          2.42          0.82         5.91 o                         
  -6   1  20         14.73         15.94         5.06 o                         
  -5   1  20         87.94         76.37         6.92 o                         
  -4   1  20          4.09         -4.57        13.35 o                         
  -3   1  20         33.07         28.32         5.35 o                         
  -2   1  20          0.29          0.88        18.16 o                         
                                                                                
