# Supplementary material for: Crystal structure and Hirshfeld surface analysis of (E)-N′-[4-(piperidin-1-yl)benzyl­idene]aryl­sulfono­hydrazides
Source: Acta Crystallogr E Crystallogr Commun. 2018 Nov 22;74(Pt 12):1826–32. doi: 10.1107/S2056989018016237 (PMC6281096; doi:10.1107/S2056989018016237)
Supplement: Supplementary file 3 [file e-74-01826-IIsup3.hkl]

data_II                                                                         
_shelx_title ' 4MPBSH P21/C'                                                    
_shelx_refln_list_code          4                                               
_shelx_F_calc_maximum      225.87                                               
_exptl_crystal_F_000       760.00                                               
_reflns_d_resolution_high  0.8300                                               
                                                                                
loop_                                                                           
 _space_group_symop_operation_xyz                                               
 'x, y, z'                                                                      
 '-x, y+1/2, -z+1/2'                                                            
 '-x, -y, -z'                                                                   
 'x, -y-1/2, z-1/2'                                                             
                                                                                
_cell_length_a    18.4420                                                       
_cell_length_b     5.3250                                                       
_cell_length_c    19.4120                                                       
_cell_angle_alpha  90.000                                                       
_cell_angle_beta  101.740                                                       
_cell_angle_gamma  90.000                                                       
                                                                                
_shelx_F_squared_multiplier     1.000                                           
                                                                                
loop_                                                                           
 _refln_index_h                                                                 
 _refln_index_k                                                                 
 _refln_index_l                                                                 
 _refln_F_squared_calc                                                          
 _refln_F_squared_meas                                                          
 _refln_F_squared_sigma                                                         
 _refln_observed_status                                                         
   3   0   0       4808.78       4937.89        20.83 o                         
   4   0   0       3389.01       3562.16        20.71 o                         
   5   0   0       1566.46       1555.58        15.64 o                         
   6   0   0         10.68         10.53         5.34 o                         
   7   0   0        247.01        232.78         8.95 o                         
   8   0   0        248.91        217.26        10.14 o                         
   9   0   0        626.44        556.06         8.86 o                         
  10   0   0        430.85        416.01        11.82 o                         
  11   0   0        151.67        147.47         6.21 o                         
  12   0   0        238.61        239.05         6.84 o                         
  13   0   0        323.24        363.71        14.61 o                         
  14   0   0        281.52        302.23        14.67 o                         
  15   0   0          3.64          0.86        10.37 o                         
  16   0   0         66.02         60.59        11.63 o                         
  17   0   0         43.42         35.75        10.25 o                         
  18   0   0         61.68         56.10        11.70 o                         
  19   0   0          6.66         28.98        11.48 o                         
  20   0   0          2.73          4.28        10.89 o                         
  21   0   0          8.63         -3.43        10.30 o                         
   1   1   0       9264.19       9096.87        52.21 o                         
   2   1   0      22456.29      21492.10        41.04 o                         
   3   1   0       4117.23       4481.02        12.90 o                         
   4   1   0        181.07        208.37         4.08 o                         
   5   1   0         12.89         10.51         2.50 o                         
   6   1   0       2014.09       2027.39        11.01 o                         
   7   1   0         96.83         81.59         3.65 o                         
   8   1   0        569.28        609.39         7.31 o                         
   9   1   0         31.48         17.90         4.61 o                         
  10   1   0         24.84         29.00         6.93 o                         
  11   1   0        668.26        698.45        30.99 o                         
  12   1   0         40.05         62.02         6.91 o                         
  13   1   0          8.07          3.44         5.89 o                         
  14   1   0         32.79         17.85         7.14 o                         
  15   1   0        386.95        415.07        17.42 o                         
  16   1   0        562.25        611.74        15.04 o                         
  17   1   0         14.13         20.36         7.01 o                         
  18   1   0          0.02          3.76        11.98 o                         
  19   1   0         52.77         42.03        10.22 o                         
  20   1   0         19.40         22.98         8.00 o                         
  21   1   0          1.98          2.82         8.37 o                         
   0   2   0        603.88        554.31        58.11 o                         
   1   2   0         19.71         17.02         1.74 o                         
   2   2   0       1313.22       1312.78         6.40 o                         
   3   2   0        706.57        723.46         5.13 o                         
   4   2   0        588.01        616.98         5.59 o                         
   5   2   0        480.36        585.08         5.60 o                         
   6   2   0        586.35        550.38         5.88 o                         
   7   2   0        462.80        458.26         5.77 o                         
   8   2   0         24.05         24.24         3.23 o                         
   9   2   0        276.10        300.38         6.10 o                         
  10   2   0        106.14         69.17         5.08 o                         
  11   2   0         41.43         44.09         4.49 o                         
  12   2   0          0.13         -2.60         7.02 o                         
  13   2   0        130.71        121.52        10.36 o                         
  14   2   0         14.50         13.55         7.09 o                         
  15   2   0        396.56        419.25        12.68 o                         
  16   2   0          0.20          5.60         5.49 o                         
  17   2   0          2.52          2.05         6.69 o                         
  18   2   0         39.70         33.42         7.93 o                         
  19   2   0          8.82         21.76        20.97 o                         
  20   2   0         44.18         39.70         8.34 o                         
   1   3   0        220.96        186.08        18.49 o                         
   2   3   0        171.61        165.20        12.83 o                         
   3   3   0        156.46        156.56         3.45 o                         
   4   3   0       1218.72       1187.97        11.40 o                         
   5   3   0          3.35          5.09         2.57 o                         
   6   3   0         25.29         22.65         3.09 o                         
   7   3   0         47.36         60.58         3.51 o                         
   8   3   0         96.98         94.61         4.57 o                         
   9   3   0          1.56          1.41         5.09 o                         
  10   3   0        145.19        124.88         7.37 o                         
  11   3   0          2.08          9.07         5.92 o                         
  12   3   0        158.11        184.39         9.19 o                         
  13   3   0          0.08          3.95         6.66 o                         
  14   3   0          0.94         -3.55         6.71 o                         
  15   3   0          0.48          2.57         6.34 o                         
  16   3   0          3.55          3.15         7.85 o                         
  17   3   0         13.27         14.23         8.40 o                         
  18   3   0          2.26          7.81        11.78 o                         
  19   3   0         17.83         20.60        12.89 o                         
   0   4   0         84.86        102.94         9.49 o                         
   1   4   0         51.84         57.49         5.95 o                         
   2   4   0          4.63          2.41         4.23 o                         
   3   4   0          3.35         -1.24         4.48 o                         
   4   4   0        291.15        288.44         7.21 o                         
   5   4   0          8.01          8.81         4.38 o                         
   6   4   0         14.33         10.27         4.12 o                         
   7   4   0         17.32         11.59         4.06 o                         
   8   4   0          3.97          3.42         8.00 o                         
   9   4   0          2.69          0.55         5.65 o                         
  10   4   0          5.69         -2.90         6.83 o                         
  11   4   0         87.24         71.97        10.23 o                         
  12   4   0        182.49        190.61        14.63 o                         
  13   4   0        209.70        216.37        15.12 o                         
  14   4   0         60.51         37.99        10.18 o                         
  15   4   0          0.87         -8.20        10.75 o                         
  16   4   0         16.80          1.15        10.77 o                         
  17   4   0          3.72         25.23         9.74 o                         
   1   5   0          4.49          3.75         5.43 o                         
   2   5   0          1.25         -0.89         6.68 o                         
   3   5   0        429.32        435.70        16.90 o                         
   4   5   0          1.43         -2.07         4.94 o                         
   5   5   0          6.84          3.67         5.47 o                         
   6   5   0         16.34          9.60         4.48 o                         
   7   5   0         44.71         48.59         7.19 o                         
   8   5   0          0.24         -0.08         5.64 o                         
   9   5   0          4.79         -7.52        12.97 o                         
  10   5   0         16.76          8.20         7.63 o                         
  11   5   0          3.79         -0.84         9.29 o                         
  12   5   0         19.13         24.93         9.78 o                         
  13   5   0          0.05         -5.16         8.82 o                         
   0   6   0         21.11          9.70         8.59 o                         
   1   6   0          1.03          4.21         5.76 o                         
   2   6   0         34.04         12.70        11.94 o                         
   3   6   0         18.77          8.24         6.93 o                         
   4   6   0          2.79          6.08         6.17 o                         
   5   6   0          4.41          8.60         9.07 o                         
   6   6   0         30.18         55.23         7.67 o                         
   7   6   0          5.86         14.16        15.70 o                         
 -21   1   1          0.01        -13.29        14.67 o                         
 -20   1   1         11.60         23.46         8.53 o                         
 -19   1   1         26.09         46.37        15.08 o                         
 -18   1   1         24.76         23.71         7.88 o                         
 -17   1   1         33.29         49.24         6.70 o                         
 -16   1   1         94.29        112.54         9.43 o                         
 -15   1   1          0.97         -4.97         7.25 o                         
 -14   1   1         49.48         54.09         7.39 o                         
 -13   1   1          8.12         10.12         5.85 o                         
 -12   1   1        126.54        137.93         7.76 o                         
 -11   1   1        437.27        459.38        13.87 o                         
 -10   1   1        646.48        617.11        11.34 o                         
  -9   1   1         17.69          8.93         3.62 o                         
  -8   1   1          8.53          3.33         3.81 o                         
  -7   1   1        784.45        827.92         7.23 o                         
  -6   1   1       1826.32       1837.14        20.90 o                         
  -5   1   1       1878.48       1835.20        13.85 o                         
  -4   1   1       2852.71       2984.27        19.47 o                         
  -3   1   1        133.53         94.78         3.47 o                         
  -2   1   1       1571.33       1658.93        45.80 o                         
  -1   1   1       2220.35       2251.64         8.01 o                         
   0   1   1      11677.18      11164.24       106.77 o                         
   1   1   1       1441.69       1463.79         6.02 o                         
   2   1   1       3298.75       3130.98        21.19 o                         
   3   1   1       1014.96       1077.52        15.12 o                         
   4   1   1      10903.28      10709.32        41.13 o                         
   5   1   1       7966.68       7879.13        32.07 o                         
   6   1   1        153.79        182.99         4.71 o                         
   7   1   1        984.15       1009.24        11.38 o                         
   8   1   1        742.70        772.78         8.46 o                         
   9   1   1        965.73        980.57        15.12 o                         
  10   1   1         29.04         23.48         5.35 o                         
  11   1   1         10.66         10.41         5.51 o                         
  12   1   1          0.01          0.05         4.57 o                         
  13   1   1          8.30          6.11         5.70 o                         
  14   1   1        475.73        494.87        12.53 o                         
  15   1   1        479.47        497.47        28.66 o                         
  16   1   1         45.81         31.25         7.43 o                         
  17   1   1         15.61         20.08         8.03 o                         
  18   1   1         53.04         38.45         7.72 o                         
  19   1   1          0.19          4.37        10.63 o                         
  20   1   1          1.68          4.69        11.77 o                         
  21   1   1          4.60          5.35         7.66 o                         
 -20   2   1         46.14         31.49         8.16 o                         
 -19   2   1         91.27        107.41         9.53 o                         
 -18   2   1         23.36         34.82         9.32 o                         
 -17   2   1          0.02          5.48         7.11 o                         
 -16   2   1         18.87         22.30         8.04 o                         
 -15   2   1         18.09         19.88         7.39 o                         
 -14   2   1         15.23         17.76         6.62 o                         
 -13   2   1          1.63          2.50         6.14 o                         
 -12   2   1        117.58        121.47         7.80 o                         
 -11   2   1        441.20        424.80        13.89 o                         
 -10   2   1        660.47        661.78        10.99 o                         
  -9   2   1          0.56          2.45         2.37 o                         
  -8   2   1        126.67        150.69         3.85 o                         
  -7   2   1        187.85        196.86         5.36 o                         
  -6   2   1       3082.40       3117.59        19.17 o                         
  -5   2   1          1.66          5.25         2.32 o                         
  -4   2   1       1828.69       1892.43        12.25 o                         
  -3   2   1       1486.41       1542.56         7.25 o                         
  -2   2   1         72.96         86.22         2.34 o                         
  -1   2   1         63.50         47.47         2.75 o                         
   0   2   1         89.93        117.76         2.23 o                         
   1   2   1        859.03        884.74         7.73 o                         
   2   2   1        581.60        543.64         3.76 o                         
   3   2   1       2518.76       2357.79        17.21 o                         
   4   2   1          5.93         12.55         1.74 o                         
   5   2   1        243.58        250.51         3.45 o                         
   6   2   1       2166.22       2326.16        11.86 o                         
   7   2   1       3129.66       3052.15        29.29 o                         
   8   2   1        512.29        576.22         6.78 o                         
   9   2   1        155.46        158.97         5.15 o                         
  10   2   1        515.27        492.94         8.41 o                         
  11   2   1        193.37        189.04         6.11 o                         
  12   2   1         43.68         55.52         6.85 o                         
  13   2   1         72.14         62.55         5.84 o                         
  14   2   1         96.40        104.26         6.40 o                         
  15   2   1        135.82        129.75         8.41 o                         
  16   2   1        159.23        167.92         9.33 o                         
  17   2   1          7.88         10.84         6.69 o                         
  18   2   1          0.11          2.12         7.78 o                         
  19   2   1         73.42         67.19        16.44 o                         
  20   2   1          1.46         -7.99        13.93 o                         
 -19   3   1         17.73         45.11        12.96 o                         
 -18   3   1          0.02         -8.40         8.40 o                         
 -17   3   1         51.31         62.90         8.74 o                         
 -16   3   1         50.40         52.59         8.53 o                         
 -15   3   1          5.69          6.77         7.47 o                         
 -14   3   1          0.23          6.31         6.55 o                         
 -13   3   1        387.87        396.40        12.12 o                         
 -12   3   1         12.27         15.50         6.61 o                         
 -11   3   1        329.82        346.61        10.34 o                         
 -10   3   1        162.02        164.73         7.74 o                         
  -9   3   1         13.11         10.14         4.99 o                         
  -8   3   1        171.68        163.48         7.20 o                         
  -7   3   1         90.63         78.81         3.72 o                         
  -6   3   1        386.16        367.82         6.92 o                         
  -5   3   1        134.68        189.37         4.01 o                         
  -4   3   1        783.66        732.98        37.16 o                         
  -3   3   1        111.29        105.88         7.77 o                         
  -2   3   1        268.62        240.27        19.24 o                         
  -1   3   1         18.54         10.54         1.59 o                         
   0   3   1         64.90         46.81         4.55 o                         
   1   3   1         93.71         78.84         9.13 o                         
   2   3   1         61.40         69.69         6.18 o                         
   3   3   1        708.36        677.20         9.59 o                         
   4   3   1          0.07          0.59         2.46 o                         
   5   3   1       1464.22       1430.11         9.86 o                         
   6   3   1          6.29          8.04         2.86 o                         
   7   3   1         27.03         22.63         3.06 o                         
   8   3   1        203.47        216.53         6.29 o                         
   9   3   1        357.59        366.25         7.75 o                         
  10   3   1          0.01         -1.29         5.44 o                         
  11   3   1        493.37        505.22        12.34 o                         
  12   3   1          2.42          1.75         6.63 o                         
  13   3   1          0.00         -4.16         6.90 o                         
  14   3   1          1.40          6.97         6.24 o                         
  15   3   1         23.47         23.26         9.35 o                         
  16   3   1         18.38         15.80         9.65 o                         
  17   3   1         40.58         42.84         9.66 o                         
  18   3   1         22.16         58.26        13.24 o                         
  19   3   1          5.76         46.96        12.18 o                         
 -17   4   1          1.88         -9.68         9.72 o                         
 -16   4   1          3.12          4.58        11.33 o                         
 -15   4   1          6.23         10.27        10.33 o                         
 -14   4   1         72.92         63.93        12.61 o                         
 -13   4   1         19.79         32.22        10.84 o                         
 -12   4   1         66.52         44.12        10.56 o                         
 -11   4   1        103.01        112.33        11.56 o                         
 -10   4   1          8.68          3.80         7.65 o                         
  -9   4   1        197.22        200.57        31.04 o                         
  -8   4   1        268.32        259.11         6.88 o                         
  -7   4   1        103.10         96.69         5.36 o                         
  -6   4   1        169.16        178.95         6.05 o                         
  -5   4   1        342.37        329.32        10.05 o                         
  -4   4   1         58.15         44.87         4.85 o                         
  -3   4   1        493.07        467.20         8.51 o                         
  -2   4   1        112.21        127.93         5.49 o                         
  -1   4   1         23.92         15.69         5.25 o                         
   0   4   1        490.74        497.06        10.50 o                         
   1   4   1        357.56        346.40         9.02 o                         
   2   4   1        127.07        132.88         5.90 o                         
   3   4   1        747.62        705.34        10.02 o                         
   4   4   1        310.33        315.31         7.48 o                         
   5   4   1        161.57        140.87         6.11 o                         
   6   4   1         69.50         73.20         5.69 o                         
   7   4   1         14.77          9.97         5.53 o                         
   8   4   1          6.07          2.69         5.99 o                         
   9   4   1         73.02         69.05         6.38 o                         
  10   4   1        123.89        132.88        11.43 o                         
  11   4   1          6.97          3.51         7.15 o                         
  12   4   1         85.75         81.49        11.79 o                         
  13   4   1         39.27         36.82         7.29 o                         
  14   4   1          0.32          8.39         9.98 o                         
  15   4   1          0.47         12.61         8.98 o                         
  16   4   1         10.00         19.39        11.79 o                         
 -13   5   1          9.69         17.63         9.10 o                         
 -12   5   1          0.37          1.57         9.92 o                         
 -11   5   1         73.02         93.00         9.01 o                         
 -10   5   1         29.26         23.89         8.50 o                         
  -9   5   1          0.03          3.95         7.09 o                         
  -8   5   1         34.57         47.53         6.82 o                         
  -7   5   1         27.19         31.34         4.82 o                         
  -6   5   1          7.89          5.89         4.55 o                         
  -5   5   1          3.70         -5.11         5.11 o                         
  -4   5   1         71.65         66.27         9.95 o                         
  -3   5   1        113.44        119.03         8.35 o                         
  -2   5   1        162.26        165.45         8.10 o                         
  -1   5   1        120.86        131.48         7.75 o                         
   0   5   1          3.18         -0.80         5.83 o                         
   1   5   1         11.97          6.62         5.85 o                         
   2   5   1        530.06        521.48        12.52 o                         
   3   5   1         11.76          4.93         5.60 o                         
   4   5   1          1.60          2.58         5.62 o                         
   5   5   1        131.59        158.28         6.73 o                         
   6   5   1          0.01         -0.49         5.61 o                         
   7   5   1          0.31          3.04         6.34 o                         
   8   5   1         51.22         51.96        16.85 o                         
   9   5   1         84.01         82.35        19.47 o                         
  10   5   1          4.38          2.86        12.97 o                         
  11   5   1          7.91          3.93         9.95 o                         
  12   5   1        112.31        121.43        11.29 o                         
  13   5   1          2.01          8.04        10.13 o                         
  -7   6   1         12.04         17.04         6.15 o                         
  -6   6   1         23.40         48.28        15.44 o                         
  -5   6   1          0.62         -4.98         5.74 o                         
  -4   6   1          7.65          9.09         9.58 o                         
  -3   6   1         29.81         50.79         8.31 o                         
  -2   6   1         50.95         41.02         6.68 o                         
  -1   6   1          9.17          2.22         6.71 o                         
   0   6   1          2.72          1.82         6.49 o                         
   1   6   1         76.85         79.98        20.88 o                         
   2   6   1         66.33         73.79        21.96 o                         
   3   6   1          4.50          6.45         6.19 o                         
   4   6   1         21.31         30.26        10.03 o                         
   5   6   1          0.49         35.22         9.75 o                         
   6   6   1         66.05         78.90        11.40 o                         
   7   6   1         15.04         26.46        15.39 o                         
 -22   0   2          3.31         38.88        12.29 o                         
 -21   0   2          7.15        -11.00        11.91 o                         
 -20   0   2         13.04         29.77        11.96 o                         
 -19   0   2         10.50         17.28        11.48 o                         
 -18   0   2         58.64         64.47        12.03 o                         
 -17   0   2       1982.22       2067.60        41.03 o                         
 -16   0   2        299.72        382.79        16.81 o                         
 -15   0   2         24.12         36.43         9.55 o                         
 -14   0   2         97.96         93.58         9.69 o                         
 -13   0   2         28.92         37.65         4.90 o                         
 -12   0   2         26.67         28.45         4.56 o                         
 -11   0   2          0.45         -5.52         6.25 o                         
 -10   0   2          9.88          4.29         5.91 o                         
  -9   0   2         26.56         32.79         7.29 o                         
  -8   0   2        183.87        197.16         8.84 o                         
  -7   0   2          5.63          8.21         5.90 o                         
  -6   0   2       1727.24       1698.82        17.71 o                         
  -5   0   2       2229.08       2158.43        18.10 o                         
  -4   0   2       1475.93       1445.05        13.76 o                         
  -3   0   2       3751.84       3791.16        18.86 o                         
   1   0   2       9946.75      10358.75       138.50 o                         
   2   0   2        304.57        312.76         6.61 o                         
   3   0   2      28936.83      28636.77       300.67 o                         
   4   0   2      15782.80      15499.67       118.68 o                         
   5   0   2       5147.41       5169.22        20.19 o                         
   6   0   2       1068.21       1055.58        27.56 o                         
   7   0   2       1318.02       1365.96        12.32 o                         
   8   0   2       3892.25       4683.44        23.77 o                         
   9   0   2         20.04         41.16         7.89 o                         
  10   0   2        690.07        729.70        11.01 o                         
  11   0   2         21.64         14.00         7.76 o                         
  12   0   2        295.97        292.15        12.63 o                         
  13   0   2        576.50        619.64        18.35 o                         
  14   0   2       2566.00       2554.79        35.72 o                         
  15   0   2        248.54        230.44        14.31 o                         
  16   0   2        362.17        413.19        18.04 o                         
  17   0   2          3.43         13.98        10.37 o                         
  18   0   2          7.01         -4.73        10.62 o                         
  19   0   2          0.02         -4.42        10.94 o                         
  20   0   2          2.68         -4.37        11.64 o                         
  21   0   2          5.19        -12.13        12.13 o                         
 -21   1   2          0.84          9.04        12.46 o                         
 -20   1   2          0.20         -1.36        12.69 o                         
 -19   1   2        180.71        185.80        11.10 o                         
 -18   1   2         69.42         67.31         8.96 o                         
 -17   1   2         23.01         36.03         8.61 o                         
 -16   1   2        442.09        443.50        17.81 o                         
 -15   1   2         83.78         95.58         7.98 o                         
 -14   1   2          2.80         -2.61         6.07 o                         
 -13   1   2        222.22        181.01        20.52 o                         
 -12   1   2        111.59        121.42         4.78 o                         
 -11   1   2         56.59         57.10         3.81 o                         
 -10   1   2        247.41        256.56         5.45 o                         
  -9   1   2         62.69         86.40         5.45 o                         
  -8   1   2       2202.00       2336.17        29.76 o                         
  -7   1   2          0.14          0.72         3.49 o                         
  -6   1   2        210.80        156.18         3.30 o                         
  -5   1   2       2871.30       2853.63        33.77 o                         
  -4   1   2       1361.77       1225.19        17.78 o                         
  -3   1   2         63.23        115.01         4.00 o                         
  -2   1   2       7031.22       6689.15        26.73 o                         
  -1   1   2      12407.84      12532.32        74.55 o                         
   0   1   2        215.12        172.59         2.08 o                         
   1   1   2       7278.78       7047.46        58.62 o                         
   2   1   2       6236.17       5699.19        18.13 o                         
   3   1   2       2030.21       1950.77         8.54 o                         
   4   1   2          0.19          1.30         2.37 o                         
   5   1   2        171.35        142.12         3.11 o                         
   6   1   2       2769.47       2695.40        13.06 o                         
   7   1   2       2077.65       2150.94        12.54 o                         
   8   1   2       1273.49       1335.83        15.28 o                         
   9   1   2        406.51        444.18         7.05 o                         
  10   1   2         11.12         12.56         5.18 o                         
  11   1   2        259.37        276.41         8.55 o                         
  12   1   2        694.86        675.31        29.82 o                         
  13   1   2        301.33        299.81         9.93 o                         
  14   1   2       1073.27       1100.03        17.29 o                         
  15   1   2        134.99        128.91         8.83 o                         
  16   1   2        164.11        131.82         8.62 o                         
  17   1   2         62.63         70.69         8.45 o                         
  18   1   2         21.77         19.55         8.02 o                         
  19   1   2         25.99         23.98         7.59 o                         
  20   1   2          0.77         -8.02         8.02 o                         
  21   1   2          9.39          2.90         9.43 o                         
 -20   2   2        119.44        116.25         8.05 o                         
 -19   2   2         12.34         31.70         8.47 o                         
 -18   2   2         15.70         -1.17         8.24 o                         
 -17   2   2        177.63        218.73        27.52 o                         
 -16   2   2        156.58        138.76         9.48 o                         
 -15   2   2         56.25         55.45         7.92 o                         
 -14   2   2         65.58         54.87         7.37 o                         
 -13   2   2          0.17          4.15         6.10 o                         
 -12   2   2          8.21          3.16         5.95 o                         
 -11   2   2        161.52        150.54         5.84 o                         
 -10   2   2         81.07         78.37         3.46 o                         
  -9   2   2        320.15        294.12         7.06 o                         
  -8   2   2        253.88        241.75         4.57 o                         
  -7   2   2       4051.26       4436.53        18.79 o                         
  -6   2   2        338.95        399.59         9.99 o                         
  -5   2   2        303.45        382.47         6.93 o                         
  -4   2   2        386.15        334.79        10.32 o                         
  -3   2   2       1615.54       1597.98        14.17 o                         
  -2   2   2       6068.80       5845.96        18.73 o                         
  -1   2   2         98.84         99.82         4.04 o                         
   0   2   2        184.13        212.18         3.17 o                         
   1   2   2        143.82        150.48         2.37 o                         
   2   2   2        695.30        681.62         4.67 o                         
   3   2   2        505.00        546.37         4.63 o                         
   4   2   2        180.83        196.11         2.85 o                         
   5   2   2       2602.35       2765.62        11.98 o                         
   6   2   2        186.31        163.40         3.62 o                         
   7   2   2        178.17        183.52         3.86 o                         
   8   2   2       1344.16       1331.53        12.46 o                         
   9   2   2         53.96         48.42         3.57 o                         
  10   2   2        263.30        230.97         5.18 o                         
  11   2   2          0.02          3.74         4.90 o                         
  12   2   2          4.58          5.47         6.29 o                         
  13   2   2         64.01         66.79        11.34 o                         
  14   2   2         28.30         28.14         6.51 o                         
  15   2   2          5.98         10.90         6.16 o                         
  16   2   2         27.88         32.31        11.61 o                         
  17   2   2        134.27        176.29        37.42 o                         
  18   2   2          0.97          2.85         6.45 o                         
  19   2   2          5.37         19.76        13.74 o                         
  20   2   2         11.63         21.05        11.19 o                         
 -19   3   2         35.10         43.71         8.65 o                         
 -18   3   2         33.22         21.68         8.38 o                         
 -17   3   2          0.82          4.72         9.11 o                         
 -16   3   2          0.62         13.30         8.37 o                         
 -15   3   2         24.27         25.19         7.70 o                         
 -14   3   2        174.73        152.75         9.86 o                         
 -13   3   2          6.61          4.20         6.72 o                         
 -12   3   2          6.23          5.03         6.45 o                         
 -11   3   2         68.10         66.93         7.00 o                         
 -10   3   2         27.33         32.11         4.17 o                         
  -9   3   2         47.07         43.64         4.05 o                         
  -8   3   2          3.80          2.44         4.33 o                         
  -7   3   2        853.56        928.73         9.75 o                         
  -6   3   2         13.89         17.60         3.06 o                         
  -5   3   2        363.86        344.62        16.31 o                         
  -4   3   2       2157.03       2401.26        18.09 o                         
  -3   3   2        468.75        438.07        29.93 o                         
  -2   3   2         88.56         82.01         3.54 o                         
  -1   3   2        779.87        794.13         7.22 o                         
   0   3   2        384.46        375.46        19.81 o                         
   1   3   2        387.34        315.68        26.65 o                         
   2   3   2        149.84        117.49         9.73 o                         
   3   3   2         65.21         50.36         3.67 o                         
   4   3   2        783.73        770.05         6.60 o                         
   5   3   2       1053.28       1103.52         7.92 o                         
   6   3   2        266.41        281.06         5.07 o                         
   7   3   2          1.30         -0.87         2.86 o                         
   8   3   2         67.21         60.33         4.84 o                         
   9   3   2          3.69         -0.19         4.17 o                         
  10   3   2         17.63         19.92         5.37 o                         
  11   3   2         16.14         16.63         6.87 o                         
  12   3   2        107.28         93.05        11.20 o                         
  13   3   2          2.58          7.53         8.62 o                         
  14   3   2          8.23         11.26         9.49 o                         
  15   3   2          0.18         -0.55        10.29 o                         
  16   3   2          0.58          4.85        11.26 o                         
  17   3   2          5.62         18.62        11.15 o                         
  18   3   2         32.48         44.42        14.09 o                         
 -17   4   2          4.44        -11.09        11.09 o                         
 -16   4   2          0.45         -5.05        12.77 o                         
 -15   4   2         37.49         34.69        10.20 o                         
 -14   4   2         18.61         23.08        10.88 o                         
 -13   4   2         81.34         55.91        11.27 o                         
 -12   4   2         17.07         16.94         8.83 o                         
 -11   4   2         28.82         27.78        10.02 o                         
 -10   4   2          5.06         -0.72         8.53 o                         
  -9   4   2          1.69          2.56         4.10 o                         
  -8   4   2          0.61          1.82         3.84 o                         
  -7   4   2         27.59         29.58         4.48 o                         
  -6   4   2          0.98          6.13         4.18 o                         
  -5   4   2        552.56        528.83        13.41 o                         
  -4   4   2        646.23        637.93        17.92 o                         
  -3   4   2         81.83         87.12         5.25 o                         
  -2   4   2        155.37        166.17         6.26 o                         
  -1   4   2         42.81         48.61         5.96 o                         
   0   4   2          6.55          2.76         5.32 o                         
   1   4   2         62.78         62.17         6.35 o                         
   2   4   2        319.05        320.22         7.43 o                         
   3   4   2         33.37         34.62         4.75 o                         
   4   4   2        213.23        228.34         6.57 o                         
   5   4   2         21.48         28.79         4.66 o                         
   6   4   2          0.31          0.72         5.52 o                         
   7   4   2         10.23          0.22         5.70 o                         
   8   4   2         22.65         14.82         7.70 o                         
   9   4   2          3.66         -0.49         5.41 o                         
  10   4   2          3.81          8.46         4.20 o                         
  11   4   2          4.78          0.39         8.42 o                         
  12   4   2         75.20         70.90        11.45 o                         
  13   4   2         42.20         39.33        12.83 o                         
  14   4   2         10.30          7.55         9.13 o                         
  15   4   2          2.35         -0.73         8.91 o                         
  16   4   2          0.24        -11.30        11.30 o                         
 -13   5   2          0.45         -7.16         7.16 o                         
 -12   5   2         10.73         15.37         9.38 o                         
 -11   5   2          3.01         -1.86         8.19 o                         
 -10   5   2         21.15         29.88         9.15 o                         
  -9   5   2         36.53         22.25         9.53 o                         
  -8   5   2         17.51         22.14         8.14 o                         
  -7   5   2          8.80         21.70         4.74 o                         
  -6   5   2         45.30         43.36         6.91 o                         
  -5   5   2          6.46          2.85         4.57 o                         
  -4   5   2         21.16         19.49         5.03 o                         
  -3   5   2        624.28        625.76        13.10 o                         
  -2   5   2         30.92         34.83         6.79 o                         
  -1   5   2          4.73         10.70         5.78 o                         
   0   5   2        369.56        356.74        10.75 o                         
   1   5   2         18.04          1.99         6.35 o                         
   2   5   2         71.79         89.10        11.41 o                         
   3   5   2          8.19          5.41         5.52 o                         
   4   5   2          7.33          8.14         4.60 o                         
   5   5   2         15.98          8.31         5.62 o                         
   6   5   2          7.53          4.84         6.31 o                         
   7   5   2         18.43          8.22        10.52 o                         
   8   5   2         25.97         26.13         6.72 o                         
   9   5   2          0.01          9.06         5.99 o                         
  10   5   2          3.87         14.53         6.62 o                         
  11   5   2         12.72          7.33         7.24 o                         
  12   5   2          0.76          3.56         9.10 o                         
  13   5   2          0.02          6.05         7.80 o                         
  -7   6   2          1.54         15.55        11.01 o                         
  -6   6   2         25.56         41.18         5.51 o                         
  -5   6   2          8.86          9.55        11.33 o                         
  -4   6   2          2.37         -2.86         6.34 o                         
  -3   6   2          4.26          8.94         5.55 o                         
  -2   6   2         40.87         31.90         7.08 o                         
  -1   6   2         76.96         79.00        12.94 o                         
   0   6   2         20.92         18.93        10.14 o                         
   1   6   2          9.18         11.76        13.64 o                         
   2   6   2          6.94          4.85         6.16 o                         
   3   6   2          8.51         18.07         6.47 o                         
   4   6   2          4.31         -9.23        10.57 o                         
   5   6   2         22.56         16.23         9.97 o                         
   6   6   2         15.53         24.62         9.12 o                         
   7   6   2          5.26          4.37         8.94 o                         
 -21   1   3          3.23         20.13         6.66 o                         
 -20   1   3         11.63         19.94         9.33 o                         
 -19   1   3         45.10         43.03         8.27 o                         
 -18   1   3         96.73         95.72         9.17 o                         
 -17   1   3        185.28        182.52        10.40 o                         
 -16   1   3         97.23         92.45         6.66 o                         
 -15   1   3         20.34          8.64         6.08 o                         
 -14   1   3         10.13          3.21         5.75 o                         
 -13   1   3         17.21         18.88         5.58 o                         
 -12   1   3         29.79         32.37         5.52 o                         
 -11   1   3        203.68        204.54         7.12 o                         
 -10   1   3          0.01         -1.62         2.62 o                         
  -9   1   3         99.75         97.44         7.31 o                         
  -8   1   3        934.96        993.55        29.14 o                         
  -7   1   3        214.18        216.74         7.50 o                         
  -6   1   3       1386.64       1428.45         9.38 o                         
  -5   1   3        466.31        491.14         3.74 o                         
  -4   1   3        532.26        458.37         6.92 o                         
  -3   1   3       7153.23       7031.71        31.85 o                         
  -2   1   3      17469.86      16406.69        45.24 o                         
  -1   1   3       4299.93       4283.68        17.43 o                         
   0   1   3         14.62         19.78         1.85 o                         
   1   1   3       1549.63       1448.16        16.69 o                         
   2   1   3         33.62         27.63         3.45 o                         
   3   1   3        339.25        341.29         4.24 o                         
   4   1   3        672.36        719.88         6.16 o                         
   5   1   3        425.81        476.10         4.83 o                         
   6   1   3        290.49        284.53         4.10 o                         
   7   1   3         31.42         40.88         2.73 o                         
   8   1   3       6108.55       6379.16        46.42 o                         
   9   1   3        576.15        589.25         8.07 o                         
  10   1   3         34.56         37.07         4.16 o                         
  11   1   3        223.10        221.91         8.39 o                         
  12   1   3         55.28         59.24         6.38 o                         
  13   1   3         10.51         15.50         6.93 o                         
  14   1   3          0.07         -0.35         6.80 o                         
  15   1   3          8.45          5.73         6.67 o                         
  16   1   3          5.31          4.40         6.73 o                         
  17   1   3         17.89         13.34         7.99 o                         
  18   1   3         28.45         33.37         7.28 o                         
  19   1   3         16.16         17.01         8.13 o                         
  20   1   3          6.75         -3.73        10.97 o                         
 -21   2   3          7.61          4.21         5.12 o                         
 -20   2   3         35.70         38.30         8.50 o                         
 -19   2   3          0.09          4.97         8.75 o                         
 -18   2   3         68.71         77.25        10.02 o                         
 -17   2   3          6.46         18.85        12.83 o                         
 -16   2   3          6.25          5.03         5.95 o                         
 -15   2   3          5.84          3.80         5.38 o                         
 -14   2   3        132.43        143.29         9.18 o                         
 -13   2   3          0.29          1.83         4.75 o                         
 -12   2   3          0.34          2.51         4.29 o                         
 -11   2   3        407.12        419.03        10.43 o                         
 -10   2   3         91.59         92.74         4.91 o                         
  -9   2   3          0.19          0.07         2.15 o                         
  -8   2   3        473.02        476.82         5.46 o                         
  -7   2   3          3.02         -2.06         3.31 o                         
  -6   2   3         13.19         15.93         3.18 o                         
  -5   2   3        913.10        814.02        16.59 o                         
  -4   2   3        224.82        237.58         5.27 o                         
  -3   2   3       1810.25       1801.21        22.31 o                         
  -2   2   3       1259.57       1366.46         9.26 o                         
  -1   2   3         17.11         31.95         2.52 o                         
   0   2   3          0.21          1.34         2.20 o                         
   1   2   3        251.75        356.35         3.95 o                         
   2   2   3        405.08        397.35         4.04 o                         
   3   2   3        200.99        196.27         3.55 o                         
   4   2   3        554.70        587.34         3.96 o                         
   5   2   3         91.68         78.56         3.11 o                         
   6   2   3        363.15        341.67         4.27 o                         
   7   2   3        152.89        151.24         3.33 o                         
   8   2   3       1010.82       1002.91         8.53 o                         
   9   2   3         11.83          9.47         3.39 o                         
  10   2   3        990.55        966.55        13.42 o                         
  11   2   3        156.45        158.77         7.25 o                         
  12   2   3        191.89        191.52         8.52 o                         
  13   2   3        183.29        188.81         8.87 o                         
  14   2   3          5.23          5.75         5.67 o                         
  15   2   3          3.76          1.68         5.77 o                         
  16   2   3          0.59          0.50         6.41 o                         
  17   2   3         60.97         61.44        12.98 o                         
  18   2   3          0.11         17.51        10.84 o                         
  19   2   3         15.42         22.14        10.12 o                         
 -19   3   3         71.09         94.94        11.96 o                         
 -18   3   3          0.12          2.53         8.31 o                         
 -17   3   3          8.76         10.16         7.45 o                         
 -16   3   3         68.60         64.93         8.46 o                         
 -15   3   3          4.18          5.96         6.52 o                         
 -14   3   3         94.60         78.83         8.19 o                         
 -13   3   3        351.44        334.60        11.10 o                         
 -12   3   3        272.19        247.04        22.95 o                         
 -11   3   3         21.75         19.85         4.30 o                         
 -10   3   3        152.21        160.74         5.88 o                         
  -9   3   3        128.61        107.31        17.02 o                         
  -8   3   3         59.17         37.98         4.48 o                         
  -7   3   3        238.93        217.70        20.60 o                         
  -6   3   3       1144.52        938.72       173.51 o                         
  -5   3   3        380.69        345.55        25.16 o                         
  -4   3   3          0.97          4.75         3.13 o                         
  -3   3   3         92.75         85.30         3.78 o                         
  -2   3   3        214.28        225.56         4.63 o                         
  -1   3   3         70.08         67.43         3.43 o                         
   0   3   3        145.15        138.78         3.69 o                         
   1   3   3          1.28          1.15         2.18 o                         
   2   3   3        218.85        182.22         8.77 o                         
   3   3   3       1980.50       2048.40        11.66 o                         
   4   3   3          8.59          2.16         1.90 o                         
   5   3   3         14.72         11.96         2.92 o                         
   6   3   3        275.26        258.17         5.00 o                         
   7   3   3        300.61        297.97         8.46 o                         
   8   3   3          3.08          7.59         5.49 o                         
   9   3   3        105.33        108.31         7.06 o                         
  10   3   3        845.88        827.24        13.93 o                         
  11   3   3        398.39        381.70        16.70 o                         
  12   3   3         65.45         65.69        10.97 o                         
  13   3   3         18.48         22.11         8.83 o                         
  14   3   3          9.72          9.68        10.74 o                         
  15   3   3         19.46         23.87        10.91 o                         
  16   3   3         48.97         62.04        10.39 o                         
  17   3   3          0.92         17.60         9.48 o                         
  18   3   3          0.36         -0.76        10.40 o                         
 -17   4   3          8.98          4.06        12.88 o                         
 -16   4   3          1.16        -10.83        12.55 o                         
 -15   4   3          0.33        -10.89        10.89 o                         
 -14   4   3        129.00        161.39        14.22 o                         
 -13   4   3         83.02         72.20        12.52 o                         
 -12   4   3         61.59         59.57        11.56 o                         
 -11   4   3         92.82        128.19        13.06 o                         
 -10   4   3         44.50         48.62         6.09 o                         
  -9   4   3          0.58         -0.15         3.87 o                         
  -8   4   3        150.07        149.94        12.98 o                         
  -7   4   3        245.68        203.97        16.04 o                         
  -6   4   3         27.22         18.60         4.67 o                         
  -5   4   3        447.40        445.91         8.58 o                         
  -4   4   3        243.57        263.99         7.04 o                         
  -3   4   3          2.51          1.26         4.26 o                         
  -2   4   3        436.14        445.62        13.73 o                         
  -1   4   3         62.48         61.12         7.76 o                         
   0   4   3        220.69        233.86         7.87 o                         
   1   4   3       1242.48       1284.08        21.56 o                         
   2   4   3        429.36        410.00         8.13 o                         
   3   4   3         38.20         33.38         4.48 o                         
   4   4   3       1048.67       1024.44        14.67 o                         
   5   4   3        624.92        610.58         9.20 o                         
   6   4   3         14.28         12.19         5.47 o                         
   7   4   3         70.52         63.83         6.49 o                         
   8   4   3        170.29        150.30        18.54 o                         
   9   4   3          9.32         13.33         5.86 o                         
  10   4   3         48.36         61.40         8.23 o                         
  11   4   3        124.72        156.60        11.91 o                         
  12   4   3         18.73         15.44         8.51 o                         
  13   4   3         11.82         10.54         9.49 o                         
  14   4   3         26.59         20.39         9.18 o                         
  15   4   3         31.53         47.61        12.46 o                         
  16   4   3          0.31         13.13         9.76 o                         
 -13   5   3          7.33         -3.33         7.92 o                         
 -12   5   3         75.77         59.84        11.90 o                         
 -11   5   3          4.96         -0.19         8.93 o                         
 -10   5   3         30.98         29.52         9.55 o                         
  -9   5   3         19.91         22.91         6.45 o                         
  -8   5   3         14.11         22.02         8.12 o                         
  -7   5   3         20.72         15.67         5.71 o                         
  -6   5   3          0.29          5.40         4.34 o                         
  -5   5   3        123.87        113.41         6.39 o                         
  -4   5   3        167.91        186.74         7.17 o                         
  -3   5   3          2.18         14.44         5.80 o                         
  -2   5   3          2.42         -5.30         5.83 o                         
  -1   5   3         90.83        103.97         7.64 o                         
   0   5   3        138.57        138.27        12.85 o                         
   1   5   3         17.26         13.67         6.13 o                         
   2   5   3        326.95        314.49        10.18 o                         
   3   5   3        303.60        276.49        12.34 o                         
   4   5   3         19.31         33.21        14.77 o                         
   5   5   3         42.65         35.62        11.26 o                         
   6   5   3         59.02         63.92         7.31 o                         
   7   5   3         71.29         75.84         7.89 o                         
   8   5   3          0.03         10.91        10.33 o                         
   9   5   3         98.13        120.30         8.01 o                         
  10   5   3          5.51         11.22         6.26 o                         
  11   5   3         19.52         14.39        14.23 o                         
  12   5   3        132.05        123.67        11.53 o                         
  -7   6   3          3.87        -13.97        20.45 o                         
  -6   6   3          0.29          4.25         9.38 o                         
  -5   6   3          6.08          0.31        26.24 o                         
  -4   6   3          1.92         -6.39         6.39 o                         
  -3   6   3         17.06         11.36        18.62 o                         
  -2   6   3         10.54         20.99         9.10 o                         
  -1   6   3          0.01         13.86        14.37 o                         
   0   6   3          0.31         -2.33        15.97 o                         
   1   6   3         92.94         94.97         7.88 o                         
   2   6   3          0.99         -6.01         6.01 o                         
   3   6   3          0.05         -0.42         8.33 o                         
   4   6   3         26.44         20.74         9.65 o                         
   5   6   3          2.33         13.89        10.20 o                         
   6   6   3         10.73         22.97        11.08 o                         
 -22   0   4         48.00         62.67        13.62 o                         
 -21   0   4          3.30         -7.76         7.76 o                         
 -20   0   4          1.40         -9.04         9.04 o                         
 -19   0   4        198.50        212.39        16.41 o                         
 -18   0   4         89.07         86.17        12.28 o                         
 -17   0   4         28.65         26.86        11.48 o                         
 -16   0   4        119.05         91.80        11.26 o                         
 -15   0   4         38.55         33.29         9.48 o                         
 -14   0   4        211.83        223.59        12.50 o                         
 -13   0   4         86.90         94.12         9.85 o                         
 -12   0   4         28.49         27.75         7.40 o                         
 -11   0   4          0.72         -1.44         6.37 o                         
 -10   0   4        276.23        286.41        10.80 o                         
  -9   0   4        393.40        439.61        12.45 o                         
  -8   0   4         13.54          2.19         5.95 o                         
  -7   0   4       1449.60       1463.19        18.34 o                         
  -6   0   4        458.30        537.10        11.38 o                         
  -5   0   4        811.95        791.81        12.31 o                         
  -4   0   4          6.21          4.08         2.95 o                         
  -3   0   4      51018.24      48481.14       482.49 o                         
  -2   0   4      25292.91      25467.50       590.54 o                         
  -1   0   4       7524.69       7358.32        27.15 o                         
   0   0   4        304.08        289.70         6.82 o                         
   1   0   4       1999.18       1691.73        25.22 o                         
   2   0   4          1.06          3.17         2.32 o                         
   3   0   4        190.96        211.68         4.16 o                         
   4   0   4        404.53        371.25         5.24 o                         
   5   0   4         14.98         17.77         3.70 o                         
   6   0   4          6.66         14.28         4.03 o                         
   7   0   4       1925.31       2194.74        77.63 o                         
   8   0   4        595.50        598.51         9.75 o                         
   9   0   4        152.88        201.38         9.31 o                         
  10   0   4        290.61        273.86        11.85 o                         
  11   0   4        249.54        205.93        11.99 o                         
  12   0   4         12.08         22.34         9.13 o                         
  13   0   4        224.32        240.65        14.15 o                         
  14   0   4        546.42        594.92        19.68 o                         
  15   0   4        195.85        189.96        13.86 o                         
  16   0   4        196.32        220.02        15.78 o                         
  17   0   4        100.16         94.73        12.14 o                         
  18   0   4         98.77         96.21        13.70 o                         
  19   0   4         30.47         43.36        13.35 o                         
  20   0   4         23.21         50.54        12.39 o                         
 -21   1   4         64.06         82.50         9.67 o                         
 -20   1   4         38.07         30.12         7.38 o                         
 -19   1   4         27.17         22.81         9.32 o                         
 -18   1   4        244.09        280.21         9.23 o                         
 -17   1   4         59.11         55.56         7.58 o                         
 -16   1   4         58.45         57.40         7.04 o                         
 -15   1   4        293.41        266.47        10.00 o                         
 -14   1   4         61.91         62.44         6.91 o                         
 -13   1   4         69.00         66.34         6.31 o                         
 -12   1   4         18.54         18.94         5.40 o                         
 -11   1   4        173.12        177.33        13.35 o                         
 -10   1   4         99.68         85.68         3.59 o                         
  -9   1   4       1238.25       1327.56        12.96 o                         
  -8   1   4        840.63        879.49        16.12 o                         
  -7   1   4        314.30        313.54         6.03 o                         
  -6   1   4        664.73        644.51         8.98 o                         
  -5   1   4         53.94         32.65         2.86 o                         
  -4   1   4       2717.73       2766.45        11.30 o                         
  -3   1   4      15175.54      14052.12       130.41 o                         
  -2   1   4        405.35        419.63         7.03 o                         
  -1   1   4        171.62        254.70         5.58 o                         
   0   1   4       2300.94       2262.97        16.54 o                         
   1   1   4       1280.51       1315.79       116.84 o                         
   2   1   4        655.86        688.45         5.61 o                         
   3   1   4         27.26         46.25         2.58 o                         
   4   1   4          1.74          2.90         2.35 o                         
   5   1   4        658.85        697.99         5.96 o                         
   6   1   4        932.72        946.39         7.10 o                         
   7   1   4         38.29         34.63         2.84 o                         
   8   1   4          1.63          2.82         2.51 o                         
   9   1   4        809.37        759.97         9.28 o                         
  10   1   4        733.44        700.92        11.87 o                         
  11   1   4         79.33         73.10         6.53 o                         
  12   1   4          6.19          5.10         5.91 o                         
  13   1   4       1428.12       1432.73        19.04 o                         
  14   1   4         40.98         44.89         7.20 o                         
  15   1   4        216.13        224.76        10.15 o                         
  16   1   4        348.88        355.36        12.29 o                         
  17   1   4          0.43          3.74         6.77 o                         
  18   1   4          3.85         16.35         7.22 o                         
  19   1   4         57.13         61.30        12.68 o                         
  20   1   4         21.86          2.64        19.90 o                         
 -21   2   4          1.89         10.20         8.44 o                         
 -20   2   4         37.49         37.45        10.61 o                         
 -19   2   4         44.49         43.14         6.52 o                         
 -18   2   4         19.65         20.82         6.07 o                         
 -17   2   4        129.95        128.08         7.69 o                         
 -16   2   4         95.61        103.60         7.24 o                         
 -15   2   4          7.01          4.42         5.46 o                         
 -14   2   4        233.82        238.01         8.53 o                         
 -13   2   4         14.79         10.66         4.81 o                         
 -12   2   4        147.15        145.05         6.24 o                         
 -11   2   4        171.64        159.38         5.52 o                         
 -10   2   4         27.28         23.25         3.58 o                         
  -9   2   4          4.49          0.82         3.18 o                         
  -8   2   4        823.57        806.96         6.22 o                         
  -7   2   4         20.19          9.69         2.56 o                         
  -6   2   4        282.18        287.56         5.22 o                         
  -5   2   4       1653.03       1537.79        20.49 o                         
  -4   2   4         93.90         83.15         7.12 o                         
  -3   2   4        644.51        731.21         9.72 o                         
  -2   2   4        831.51        823.33         9.43 o                         
  -1   2   4       1078.09       1033.51         9.69 o                         
   0   2   4       1182.69       1096.13         8.30 o                         
   1   2   4        714.16        782.22         5.44 o                         
   2   2   4          6.59         10.68         1.95 o                         
   3   2   4        603.65        633.34         5.61 o                         
   4   2   4        159.07        163.46         3.02 o                         
   5   2   4         95.65         86.86         2.61 o                         
   6   2   4         30.56         30.18         2.29 o                         
   7   2   4       1670.23       1625.31        16.46 o                         
   8   2   4        864.79        876.45        15.39 o                         
   9   2   4         36.21         42.45         3.99 o                         
  10   2   4          3.45          2.42         3.64 o                         
  11   2   4        325.46        294.19        16.37 o                         
  12   2   4       2161.07       2137.94        41.19 o                         
  13   2   4        212.53        204.78         9.02 o                         
  14   2   4         27.64         34.25         6.33 o                         
  15   2   4         67.18         53.98        10.91 o                         
  16   2   4          2.20          4.03        10.74 o                         
  17   2   4         45.60         40.53        11.35 o                         
  18   2   4         16.05         19.37        10.99 o                         
  19   2   4          8.12        -12.54        12.54 o                         
 -19   3   4          6.84          0.81         8.11 o                         
 -18   3   4         38.62         30.51        15.11 o                         
 -17   3   4          6.63          0.76         9.37 o                         
 -16   3   4         19.79         28.28         7.85 o                         
 -15   3   4         20.76         12.59         6.89 o                         
 -14   3   4         19.11         21.61         4.91 o                         
 -13   3   4        228.74        196.09        22.69 o                         
 -12   3   4         95.81         72.28        10.47 o                         
 -11   3   4         61.62         55.54         4.86 o                         
 -10   3   4         46.48         38.64         5.61 o                         
  -9   3   4         24.67         22.29         4.98 o                         
  -8   3   4         57.49         45.29         4.86 o                         
  -7   3   4          0.44         -0.49         3.44 o                         
  -6   3   4        284.96        240.55        32.57 o                         
  -5   3   4         85.37        112.33         6.10 o                         
  -4   3   4         29.12         40.77         4.02 o                         
  -3   3   4       1093.73       1106.12         9.04 o                         
  -2   3   4        124.46        129.88         4.04 o                         
  -1   3   4        484.35        502.62        10.42 o                         
   0   3   4        283.65        293.99         8.65 o                         
   1   3   4       1720.05       1911.23         9.79 o                         
   2   3   4        104.29        146.73         3.52 o                         
   3   3   4          9.76         10.50         2.36 o                         
   4   3   4        135.17        139.19         7.32 o                         
   5   3   4        180.56        184.79         4.38 o                         
   6   3   4        377.61        368.32         7.18 o                         
   7   3   4         41.21         44.99         8.19 o                         
   8   3   4        130.52        134.45         7.36 o                         
   9   3   4       1053.03       1076.21        15.61 o                         
  10   3   4        316.62        291.95         9.73 o                         
  11   3   4         44.20         38.00        14.87 o                         
  12   3   4        157.89        168.03        13.43 o                         
  13   3   4          0.01         -5.65        10.29 o                         
  14   3   4         87.24         89.14        11.87 o                         
  15   3   4         27.83         23.10        11.23 o                         
  16   3   4          6.14         11.39        11.85 o                         
  17   3   4          4.70         -5.40        12.03 o                         
  18   3   4          3.61        -12.18        12.18 o                         
 -17   4   4         16.81         -5.41        13.09 o                         
 -16   4   4         39.66         31.70        13.12 o                         
 -15   4   4        106.51        111.76        13.68 o                         
 -14   4   4         49.93         43.77        11.82 o                         
 -13   4   4          4.80         -0.19         9.32 o                         
 -12   4   4         42.83         26.98         9.64 o                         
 -11   4   4         33.62         24.05         9.50 o                         
 -10   4   4          0.00         -0.66         8.64 o                         
  -9   4   4         21.69         19.46         4.62 o                         
  -8   4   4         76.20         63.04         5.31 o                         
  -7   4   4         32.02         28.76         4.76 o                         
  -6   4   4          0.26          1.63         4.06 o                         
  -5   4   4        212.02        231.05         8.45 o                         
  -4   4   4         69.53         67.96         4.97 o                         
  -3   4   4          1.55         -0.12         3.93 o                         
  -2   4   4          4.27          3.49         5.10 o                         
  -1   4   4          4.39          5.55         5.37 o                         
   0   4   4          0.49          0.64         4.89 o                         
   1   4   4         30.48         25.29         5.53 o                         
   2   4   4         22.58         40.61        10.10 o                         
   3   4   4         49.99         48.20         4.88 o                         
   4   4   4          3.55          5.69         4.14 o                         
   5   4   4         21.95         31.97         6.12 o                         
   6   4   4         10.81          7.35         4.17 o                         
   7   4   4        104.70         88.23         7.52 o                         
   8   4   4         26.40         24.84         4.59 o                         
   9   4   4        133.87        138.79         6.47 o                         
  10   4   4        281.80        283.76         9.48 o                         
  11   4   4          8.58         17.03         6.44 o                         
  12   4   4         24.63         35.96        10.01 o                         
  13   4   4          0.22         -7.08         8.91 o                         
  14   4   4          6.11         30.67        10.56 o                         
  15   4   4          8.52          1.06        11.10 o                         
 -13   5   4          0.51         -0.08         9.26 o                         
 -12   5   4          1.06         11.43        10.37 o                         
 -11   5   4          2.23         12.08         9.61 o                         
 -10   5   4          2.92          3.21         8.82 o                         
  -9   5   4         42.67         43.40         6.52 o                         
  -8   5   4          8.35         12.02         5.94 o                         
  -7   5   4          7.53          7.47         5.88 o                         
  -6   5   4          0.83          2.27         7.13 o                         
  -5   5   4         19.74         15.77         5.98 o                         
  -4   5   4          7.12          9.81         4.61 o                         
  -3   5   4         50.50         45.99         6.82 o                         
  -2   5   4         44.52         33.03         5.94 o                         
  -1   5   4          0.27          0.50         6.14 o                         
   0   5   4        580.17        620.70        13.37 o                         
   1   5   4          3.38          9.74         5.63 o                         
   2   5   4          0.49          0.61         5.41 o                         
   3   5   4         20.81          9.33         8.31 o                         
   4   5   4         57.27         52.90        13.88 o                         
   5   5   4          6.01          7.86         8.41 o                         
   6   5   4          0.73          4.84        14.19 o                         
   7   5   4         11.51         14.18         5.71 o                         
   8   5   4         40.78         49.60         9.92 o                         
   9   5   4          0.06         -6.60        11.08 o                         
  10   5   4          2.50         11.32         9.78 o                         
  11   5   4          0.93          5.74        13.58 o                         
  12   5   4          0.11         -3.85         9.26 o                         
  -7   6   4          2.70          7.19         8.26 o                         
  -6   6   4          4.11         -4.04         9.48 o                         
  -4   6   4          9.35         18.98         8.05 o                         
  -3   6   4          3.25          8.36        11.83 o                         
  -2   6   4          1.74          9.15         8.25 o                         
  -1   6   4         89.93        113.55        18.51 o                         
   0   6   4         59.28         46.05        11.63 o                         
   1   6   4         20.80         36.44         6.19 o                         
   2   6   4         30.75         38.41        10.19 o                         
   3   6   4          7.62         14.90        10.12 o                         
   4   6   4          3.52          4.99         9.76 o                         
   5   6   4         38.22         56.92        10.29 o                         
 -21   1   5          8.70         18.64        15.84 o                         
 -20   1   5          2.01         -4.27         8.64 o                         
 -19   1   5        210.07        193.15        10.98 o                         
 -18   1   5         70.94         56.64         8.49 o                         
 -17   1   5        103.48        110.18         8.80 o                         
 -16   1   5          0.02          0.56         8.15 o                         
 -15   1   5         26.62         20.46        13.01 o                         
 -14   1   5         32.31         26.45         7.70 o                         
 -13   1   5        301.47        317.35        11.20 o                         
 -12   1   5         30.06         25.88         5.36 o                         
 -11   1   5         17.19         12.84         4.96 o                         
 -10   1   5       1038.63       1098.64         8.14 o                         
  -9   1   5        303.39        369.39         6.73 o                         
  -8   1   5          0.26         -3.45         3.45 o                         
  -7   1   5        716.67        691.96         7.85 o                         
  -6   1   5        235.50        201.33         4.49 o                         
  -5   1   5        445.10        467.29         5.83 o                         
  -4   1   5          7.64          1.05         2.99 o                         
  -3   1   5       1108.77       1116.38        12.29 o                         
  -2   1   5         43.72         38.29         1.63 o                         
  -1   1   5        351.17        353.15         9.29 o                         
   0   1   5        808.14        815.06        13.75 o                         
   1   1   5       2417.66       2383.72        18.28 o                         
   2   1   5       1824.25       1788.45         9.89 o                         
   3   1   5        120.90        113.90         3.26 o                         
   4   1   5        424.02        412.54         5.39 o                         
   5   1   5         10.87          7.11         2.11 o                         
   6   1   5        864.16        970.68        11.74 o                         
   7   1   5        149.12        173.55         3.47 o                         
   8   1   5         20.99         20.26         2.68 o                         
   9   1   5        290.72        330.11         8.79 o                         
  10   1   5         42.02         39.65         5.64 o                         
  11   1   5          0.62         -0.94         5.50 o                         
  12   1   5        415.25        431.26        21.38 o                         
  13   1   5         49.23         45.63         7.03 o                         
  14   1   5         43.57         43.50        12.18 o                         
  15   1   5        108.08         93.69         7.96 o                         
  16   1   5          0.08         -4.97         6.48 o                         
  17   1   5         12.17          8.77         7.76 o                         
  18   1   5          1.62          5.46         6.73 o                         
  19   1   5          2.22         18.12        13.51 o                         
  20   1   5          1.74          2.22        10.20 o                         
 -21   2   5          0.05         -7.06         8.34 o                         
 -20   2   5         36.37         33.18         6.50 o                         
 -19   2   5         18.40         16.36         6.27 o                         
 -18   2   5         18.38         19.32         6.37 o                         
 -17   2   5         49.47         47.33         6.20 o                         
 -16   2   5         68.12         68.39         8.30 o                         
 -15   2   5        130.24        109.54         8.53 o                         
 -14   2   5          0.48         10.44         6.18 o                         
 -13   2   5        497.50        464.06        11.52 o                         
 -12   2   5          0.42          1.08         5.62 o                         
 -11   2   5         10.83         17.23         5.72 o                         
 -10   2   5          0.52         -0.47         3.55 o                         
  -9   2   5        560.37        634.62         8.11 o                         
  -8   2   5        169.22        172.31         4.69 o                         
  -7   2   5        264.53        259.22         3.39 o                         
  -6   2   5         26.18         17.79         2.95 o                         
  -5   2   5        455.64        451.98         9.58 o                         
  -4   2   5        386.46        382.96        11.31 o                         
  -3   2   5        548.58        576.01         8.55 o                         
  -2   2   5        743.87        749.93         9.14 o                         
  -1   2   5         20.23         14.72         3.01 o                         
   0   2   5        682.57        657.25         8.10 o                         
   1   2   5         25.66         38.56         2.68 o                         
   2   2   5          0.69          8.42         2.73 o                         
   3   2   5       1096.81       1130.44         6.91 o                         
   4   2   5        136.37        155.93         4.65 o                         
   5   2   5          4.00          1.30         1.68 o                         
   6   2   5        333.81        334.49         5.83 o                         
   7   2   5        181.92        196.13         5.73 o                         
   8   2   5         89.56        105.36         4.66 o                         
   9   2   5        257.88        262.42         6.30 o                         
  10   2   5         94.65         80.22         8.06 o                         
  11   2   5        350.24        364.98        11.33 o                         
  12   2   5        128.18        134.18         8.51 o                         
  13   2   5        130.82        142.36        13.68 o                         
  14   2   5         16.34         20.67        10.07 o                         
  15   2   5         11.09         20.21        10.77 o                         
  16   2   5         18.31         23.24        12.38 o                         
  17   2   5         27.16         22.67        11.84 o                         
  18   2   5         13.05         11.16        11.28 o                         
  19   2   5          3.13         37.98        11.75 o                         
 -19   3   5         18.34         11.51         8.40 o                         
 -18   3   5         55.81         44.29         8.65 o                         
 -17   3   5          3.86          6.34         7.61 o                         
 -16   3   5          3.29          4.09         4.85 o                         
 -15   3   5         30.55         29.73         5.49 o                         
 -14   3   5        208.33        186.77        22.94 o                         
 -13   3   5         32.31         39.73         7.32 o                         
 -12   3   5        178.11        183.37        13.76 o                         
 -11   3   5         64.29         55.20         7.36 o                         
 -10   3   5          5.57         -0.03         4.45 o                         
  -9   3   5         52.89         45.65        11.46 o                         
  -8   3   5        232.40        210.10        32.20 o                         
  -7   3   5        113.29        101.71         9.93 o                         
  -6   3   5       1517.90       1444.45        23.32 o                         
  -5   3   5         63.21         60.77         7.94 o                         
  -4   3   5         99.60        108.77         5.96 o                         
  -3   3   5        304.16        319.44         6.36 o                         
  -2   3   5         15.79         15.30         3.52 o                         
  -1   3   5         28.51         37.26         3.11 o                         
   0   3   5         72.98         57.49         3.38 o                         
   1   3   5          6.71         10.76         2.93 o                         
   2   3   5        105.01        123.12         3.91 o                         
   3   3   5       1043.10        995.41         7.74 o                         
   4   3   5        320.17        285.36        13.42 o                         
   5   3   5         11.83         12.47         3.70 o                         
   6   3   5        193.59        187.91         5.87 o                         
   7   3   5        543.98        531.68        10.85 o                         
   8   3   5        316.86        325.76        14.66 o                         
   9   3   5         17.77         30.89         7.47 o                         
  10   3   5        326.25        335.88        10.46 o                         
  11   3   5         12.05         16.19         6.38 o                         
  12   3   5          0.41          2.60         9.53 o                         
  13   3   5         79.37         90.43        12.71 o                         
  14   3   5         12.53         10.52         9.63 o                         
  15   3   5          5.96         20.43        11.50 o                         
  16   3   5        114.65        148.41        14.04 o                         
  17   3   5         35.23         52.97        11.84 o                         
 -17   4   5          0.16        -10.00        10.00 o                         
 -16   4   5         37.88         39.53        10.64 o                         
 -15   4   5          3.79         -2.84        10.95 o                         
 -14   4   5         20.32         29.92        11.21 o                         
 -13   4   5         66.44         78.98        12.08 o                         
 -12   4   5         13.93         16.56        11.22 o                         
 -11   4   5         34.77         59.52        11.41 o                         
 -10   4   5         69.12         81.75         7.63 o                         
  -9   4   5        124.09        117.46         6.08 o                         
  -8   4   5          5.31          6.47         4.50 o                         
  -7   4   5        134.72        138.29        17.57 o                         
  -6   4   5        435.93        371.39        26.76 o                         
  -5   4   5        355.11        349.91         9.73 o                         
  -4   4   5         15.49         17.50         5.79 o                         
  -3   4   5        195.88        177.01         7.69 o                         
  -2   4   5         34.64         31.40         5.18 o                         
  -1   4   5         97.24         81.88         6.28 o                         
   0   4   5        180.61        181.50         7.50 o                         
   1   4   5        132.88        128.03         7.07 o                         
   2   4   5       1257.70       1247.07        34.64 o                         
   3   4   5         35.40         25.76         4.43 o                         
   4   4   5        509.18        440.61        45.70 o                         
   5   4   5        798.95        720.12        64.01 o                         
   6   4   5        215.18        210.25        17.90 o                         
   7   4   5         14.66         11.62         4.69 o                         
   8   4   5        261.18        268.75         8.20 o                         
   9   4   5        191.82        170.54         6.97 o                         
  10   4   5         11.43         11.75         4.93 o                         
  11   4   5         84.35         81.31         5.81 o                         
  12   4   5         11.64         27.38         8.09 o                         
  13   4   5         16.49         -9.65         9.65 o                         
  14   4   5         67.35         84.09        12.71 o                         
  15   4   5         62.71         80.47        12.64 o                         
 -13   5   5          2.64         -4.31        10.71 o                         
 -12   5   5         58.91         67.40        10.28 o                         
 -11   5   5         16.84         22.59        10.62 o                         
 -10   5   5          2.11          6.40         5.78 o                         
  -9   5   5         39.94         39.46         6.51 o                         
  -8   5   5         45.13         45.75         6.28 o                         
  -7   5   5          0.51         -3.85         5.46 o                         
  -6   5   5         46.69         38.93         6.40 o                         
  -5   5   5        291.37        283.93        22.67 o                         
  -4   5   5          0.84          4.98         6.73 o                         
  -3   5   5         16.08         29.35         8.92 o                         
  -2   5   5          0.05          5.07         5.59 o                         
  -1   5   5         78.14         88.02         7.10 o                         
   0   5   5        178.61        195.94         8.84 o                         
   1   5   5         15.85         19.53         5.98 o                         
   2   5   5         20.90         32.01         9.08 o                         
   3   5   5        220.62        203.35        13.75 o                         
   4   5   5         35.62         34.97        10.82 o                         
   5   5   5          5.99          7.65         5.63 o                         
   6   5   5         80.73         77.33         6.93 o                         
   7   5   5        109.39        103.45         7.88 o                         
   8   5   5         34.90         38.94         6.53 o                         
   9   5   5          4.43          0.54         6.64 o                         
  10   5   5         37.30         43.58        15.54 o                         
  11   5   5         15.75         20.54         6.33 o                         
  -7   6   5          5.65         11.32         7.33 o                         
  -6   6   5          5.40         -9.29         9.29 o                         
  -5   6   5          5.05          7.13         8.22 o                         
  -4   6   5          4.36         -0.74         7.37 o                         
  -3   6   5          1.03        -10.16        10.16 o                         
  -2   6   5          7.40         -7.64         8.72 o                         
  -1   6   5         47.97         60.89         7.55 o                         
   0   6   5          6.05         -3.94        12.23 o                         
   1   6   5          0.61        -10.32        10.32 o                         
   2   6   5         12.65         23.83         9.15 o                         
   3   6   5         12.19         22.39         8.42 o                         
   4   6   5         12.35          0.80         9.82 o                         
   5   6   5          1.51         -9.07        10.45 o                         
 -22   0   6         61.43         84.97        12.44 o                         
 -21   0   6         30.39         20.67        10.33 o                         
 -20   0   6         53.54         50.09        12.70 o                         
 -19   0   6       1250.13       1246.55        29.98 o                         
 -18   0   6         19.56         -0.67        10.74 o                         
 -17   0   6        297.78        294.74        15.77 o                         
 -16   0   6        156.71        178.12        13.47 o                         
 -15   0   6         65.24         64.71         9.74 o                         
 -14   0   6          3.88          7.84         8.59 o                         
 -13   0   6        170.48        147.99        10.94 o                         
 -12   0   6        231.68        227.37        11.59 o                         
 -11   0   6        144.08        117.06         9.45 o                         
 -10   0   6       1206.12       1252.21        20.54 o                         
  -9   0   6       1995.40       2283.12        26.17 o                         
  -8   0   6        264.83        254.44        10.43 o                         
  -7   0   6         37.89         18.23         5.56 o                         
  -6   0   6        922.55        835.76        11.78 o                         
  -5   0   6       3234.81       3317.66        40.99 o                         
  -4   0   6        248.90        307.25        10.52 o                         
  -3   0   6      26844.89      26038.53        64.03 o                         
  -2   0   6        274.19        347.47         8.63 o                         
  -1   0   6       1246.51       1157.44        14.47 o                         
   0   0   6       1304.73       1327.62        15.54 o                         
   1   0   6         19.96         17.13         3.39 o                         
   2   0   6        455.62        462.06         6.95 o                         
   3   0   6       1970.50       1947.91        34.74 o                         
   4   0   6          1.48          2.78         1.43 o                         
   5   0   6      13973.23      14939.31        46.42 o                         
   6   0   6        881.14       1341.18        13.86 o                         
   7   0   6        242.85        252.90         7.33 o                         
   8   0   6        215.26        197.88        10.13 o                         
   9   0   6        498.43        533.53        15.38 o                         
  10   0   6        187.85        184.99        10.86 o                         
  11   0   6        137.50        138.49        10.84 o                         
  12   0   6        543.50        590.60        18.23 o                         
  13   0   6        184.29        190.55        12.88 o                         
  14   0   6        167.22        194.43        13.28 o                         
  15   0   6        215.94        238.27        14.40 o                         
  16   0   6         19.41         22.39         9.53 o                         
  17   0   6         12.70         49.86        12.12 o                         
  18   0   6         19.02          9.67         9.25 o                         
  19   0   6         15.45          9.33        10.97 o                         
 -21   1   6         35.76         40.52         6.55 o                         
 -20   1   6        197.10        217.06        35.43 o                         
 -19   1   6         41.70         37.08         8.01 o                         
 -18   1   6        118.87        113.93         9.44 o                         
 -17   1   6        252.55        238.26        10.85 o                         
 -16   1   6         77.03         66.73         7.29 o                         
 -15   1   6         12.20         14.99         6.45 o                         
 -14   1   6        103.80        100.26         6.00 o                         
 -13   1   6          1.98         -1.13         4.56 o                         
 -12   1   6        447.28        429.54        12.25 o                         
 -11   1   6       1410.43       1404.16        23.03 o                         
 -10   1   6          2.71          7.20         4.03 o                         
  -9   1   6        382.89        333.16         4.18 o                         
  -8   1   6        972.96        989.55         9.72 o                         
  -7   1   6        329.83        313.52         5.76 o                         
  -6   1   6        348.50        302.06         5.44 o                         
  -5   1   6        199.38        202.86         5.46 o                         
  -4   1   6       6195.80       6153.46        27.65 o                         
  -3   1   6        145.63        164.13         3.58 o                         
  -2   1   6        195.16        154.35         2.50 o                         
  -1   1   6       4568.08       4308.45        36.95 o                         
   0   1   6       1539.21       1378.39        15.54 o                         
   1   1   6        105.68        136.73         2.94 o                         
   2   1   6         75.26        100.16         3.24 o                         
   3   1   6        152.45        154.60         3.33 o                         
   4   1   6        410.14        403.08         4.89 o                         
   5   1   6        415.26        429.75         4.81 o                         
   6   1   6        366.84        378.58         4.69 o                         
   7   1   6        507.23        485.07         5.37 o                         
   8   1   6          2.05          4.75         3.90 o                         
   9   1   6         30.58         39.94         5.56 o                         
  10   1   6        200.26        214.22         8.03 o                         
  11   1   6        978.27        993.31        15.28 o                         
  12   1   6         35.81         42.30         7.24 o                         
  13   1   6        457.18        479.79        12.63 o                         
  14   1   6        425.23        445.42        12.44 o                         
  15   1   6          2.55          5.24         6.71 o                         
  16   1   6         45.55         48.23         8.98 o                         
  17   1   6         72.29         72.72        10.34 o                         
  18   1   6         30.26         42.87        15.92 o                         
  19   1   6          5.20         -2.34         7.87 o                         
 -21   2   6          2.25         -1.37         7.12 o                         
 -20   2   6          0.05         -5.47         8.43 o                         
 -19   2   6         19.72         20.86         6.72 o                         
 -18   2   6         88.22         84.13         6.94 o                         
 -17   2   6          0.99          5.02         5.62 o                         
 -16   2   6        265.24        263.82        10.83 o                         
 -15   2   6         31.64         30.75         7.17 o                         
 -14   2   6          1.77          4.61         6.41 o                         
 -13   2   6         68.59         73.07         7.05 o                         
 -12   2   6        179.49        175.79         8.31 o                         
 -11   2   6         47.07         35.96         8.34 o                         
 -10   2   6        986.60       1033.94        14.72 o                         
  -9   2   6        112.29         91.21         6.43 o                         
  -8   2   6        103.37         99.53         4.07 o                         
  -7   2   6        298.14        260.24         6.11 o                         
  -6   2   6         68.17         66.94         3.75 o                         
  -5   2   6        811.25        799.12        13.64 o                         
  -4   2   6       2180.31       1986.93        34.65 o                         
  -3   2   6        138.98        165.96         2.83 o                         
  -2   2   6          1.64          0.75         1.50 o                         
  -1   2   6        462.18        520.85         6.64 o                         
   0   2   6          2.95          9.51         4.10 o                         
   1   2   6        588.03        569.73         7.90 o                         
   2   2   6         25.36         31.60         1.94 o                         
   3   2   6         34.64         31.49         2.22 o                         
   4   2   6         65.49         55.84         2.99 o                         
   5   2   6          6.36          9.96         2.75 o                         
   6   2   6          6.74          6.00         3.52 o                         
   7   2   6          9.18          8.19         3.25 o                         
   8   2   6        647.29        669.94        10.59 o                         
   9   2   6          5.04          5.37         3.57 o                         
  10   2   6         26.56         25.41         3.76 o                         
  11   2   6        717.47        734.19        21.98 o                         
  12   2   6        801.57        746.28        22.19 o                         
  13   2   6        116.94        104.16        13.41 o                         
  14   2   6          7.49         18.24        10.11 o                         
  15   2   6        340.75        332.46        18.82 o                         
  16   2   6        117.59        120.07        14.68 o                         
  17   2   6         17.71         13.45        11.33 o                         
  18   2   6         24.06         55.69        13.62 o                         
 -19   3   6          0.02         17.24        19.14 o                         
 -18   3   6          6.86          0.16         8.71 o                         
 -17   3   6         26.94         14.25         5.41 o                         
 -16   3   6         13.78          8.42         5.43 o                         
 -15   3   6         51.70         34.58         7.99 o                         
 -14   3   6          7.44         14.60         5.37 o                         
 -13   3   6          8.08          6.04         4.59 o                         
 -12   3   6          0.02         -0.06         4.45 o                         
 -11   3   6         62.46         50.04         5.95 o                         
 -10   3   6         73.12         57.67         9.86 o                         
  -9   3   6          7.95          2.17         9.13 o                         
  -8   3   6        207.50        196.70        11.64 o                         
  -7   3   6        685.96        678.13        18.33 o                         
  -6   3   6          4.28          3.36         5.23 o                         
  -5   3   6        688.31        715.00        16.24 o                         
  -4   3   6          0.02          0.28         4.43 o                         
  -3   3   6         37.70         37.17         4.76 o                         
  -2   3   6          1.28          3.64         3.40 o                         
  -1   3   6         46.92         45.72         4.75 o                         
   0   3   6         90.61        101.23         4.56 o                         
   1   3   6         28.92         37.62         3.97 o                         
   2   3   6        176.92        184.90         5.74 o                         
   3   3   6         45.36         47.66         2.84 o                         
   4   3   6         77.85         90.47         3.72 o                         
   5   3   6         19.45         15.22         3.95 o                         
   6   3   6         95.54         99.25         4.93 o                         
   7   3   6         44.48         56.36        13.94 o                         
   8   3   6         25.20         21.66         5.97 o                         
   9   3   6       1528.40       1582.24        45.70 o                         
  10   3   6          2.82          6.58         6.82 o                         
  11   3   6        191.16        173.17         8.49 o                         
  12   3   6        200.52        171.61        13.25 o                         
  13   3   6        221.91        189.01        14.52 o                         
  14   3   6        146.25        153.46        15.41 o                         
  15   3   6         47.78         48.01        12.15 o                         
  16   3   6          5.39         23.78        12.22 o                         
  17   3   6          2.82         14.28        12.01 o                         
 -17   4   6          4.61          4.53        12.45 o                         
 -16   4   6         25.41         20.50        12.86 o                         
 -15   4   6          2.93         -0.50        12.53 o                         
 -14   4   6          2.90         -9.48        10.06 o                         
 -13   4   6          4.41         -3.92         9.75 o                         
 -12   4   6          3.11         -6.02        10.88 o                         
 -11   4   6          4.31          2.41         8.00 o                         
 -10   4   6         24.93          9.13         6.43 o                         
  -9   4   6         19.30         17.42         6.72 o                         
  -8   4   6        311.24        304.08         7.96 o                         
  -7   4   6        452.62        432.00        39.05 o                         
  -6   4   6        247.60        222.08        20.18 o                         
  -5   4   6        462.54        412.44        31.87 o                         
  -4   4   6         84.17         84.51         6.92 o                         
  -3   4   6          8.62          4.70         5.32 o                         
  -2   4   6          0.32          9.45         7.17 o                         
  -1   4   6         76.29         88.89         9.84 o                         
   0   4   6          9.71          7.79         8.06 o                         
   1   4   6         92.39         76.67         9.14 o                         
   2   4   6          0.28          2.73         3.97 o                         
   3   4   6          0.46         -0.96         4.02 o                         
   4   4   6          4.46          2.20         4.03 o                         
   5   4   6          0.93          4.04         4.35 o                         
   6   4   6          7.48          7.93         4.28 o                         
   7   4   6         13.69          9.78         4.36 o                         
   8   4   6          1.58          5.27         4.72 o                         
   9   4   6        163.44        158.57        15.78 o                         
  10   4   6        117.86        111.68         6.26 o                         
  11   4   6         52.77         40.61         5.38 o                         
  12   4   6          4.88          9.65         6.08 o                         
  13   4   6          0.44        -10.26        10.26 o                         
  14   4   6          6.74         14.70        11.40 o                         
 -13   5   6          5.27          3.88        11.13 o                         
 -12   5   6          0.24          8.59         9.75 o                         
 -11   5   6         20.17         20.35         5.87 o                         
 -10   5   6          5.18          9.28         9.18 o                         
  -9   5   6          8.09         10.63         5.48 o                         
  -8   5   6          5.93          0.50         5.49 o                         
  -7   5   6         28.08         38.99         6.30 o                         
  -6   5   6         30.70         18.80         6.20 o                         
  -5   5   6         86.43         84.97         7.07 o                         
  -4   5   6          1.84         -3.47         7.03 o                         
  -3   5   6          3.55         10.68         7.51 o                         
  -2   5   6        108.73         91.34        11.06 o                         
  -1   5   6          2.90         16.77         9.52 o                         
   0   5   6         25.20         16.23        10.12 o                         
   1   5   6         36.89         29.16         7.03 o                         
   2   5   6         18.91         14.45         9.85 o                         
   3   5   6         22.41          3.45         9.82 o                         
   4   5   6         51.95         48.24         9.39 o                         
   5   5   6          4.70          2.31         6.03 o                         
   6   5   6         20.26         14.72         8.55 o                         
   7   5   6         13.54         16.84         5.84 o                         
   8   5   6         40.22         37.25         6.72 o                         
   9   5   6          0.02          6.86        10.74 o                         
  10   5   6          9.31         10.39         6.21 o                         
  11   5   6          3.93          9.10         6.13 o                         
  -6   6   6          0.30          4.63         7.83 o                         
  -5   6   6         16.97         22.16         8.57 o                         
  -4   6   6          0.31          5.89         9.56 o                         
  -3   6   6         66.70         35.93         9.22 o                         
  -2   6   6         20.50         15.35         9.58 o                         
  -1   6   6         13.33          9.75         8.94 o                         
   0   6   6          1.58          6.79         9.94 o                         
   1   6   6          0.04          7.64         8.97 o                         
   2   6   6          0.83         -8.36         8.36 o                         
   3   6   6         15.27          9.26        10.33 o                         
   4   6   6          4.65         -2.50        10.97 o                         
 -21   1   7         23.45         13.63         9.14 o                         
 -20   1   7          0.02         -4.14         6.00 o                         
 -19   1   7          3.12          1.81         6.81 o                         
 -18   1   7         46.33         35.31         6.44 o                         
 -17   1   7          4.96          0.22         5.55 o                         
 -16   1   7         34.68         32.92         5.45 o                         
 -15   1   7         39.31         40.79         5.54 o                         
 -14   1   7        115.24        123.98         6.56 o                         
 -13   1   7        253.60        243.36         8.48 o                         
 -12   1   7         47.02         44.87         4.87 o                         
 -11   1   7          0.02         -0.23         4.36 o                         
 -10   1   7       1165.57       1187.29        11.93 o                         
  -9   1   7        304.57        319.29         6.69 o                         
  -8   1   7          2.15          4.81         3.75 o                         
  -7   1   7        370.78        364.53         6.40 o                         
  -6   1   7        421.02        430.54         6.36 o                         
  -5   1   7       4047.17       3948.00        20.87 o                         
  -4   1   7        637.98        570.49         7.52 o                         
  -3   1   7        725.19        774.81        10.67 o                         
  -2   1   7         13.64         14.53         2.26 o                         
  -1   1   7       1973.59       1980.01        18.35 o                         
   0   1   7        378.25        403.29         5.51 o                         
   1   1   7       1060.48       1056.09        12.61 o                         
   2   1   7        689.17        731.32        16.82 o                         
   3   1   7         11.68         13.94         2.28 o                         
   4   1   7        267.99        268.35         4.28 o                         
   5   1   7       1913.94       2017.18        18.59 o                         
   6   1   7        121.09        108.05         3.16 o                         
   7   1   7        146.87        137.28        14.51 o                         
   8   1   7         57.76         45.62         8.08 o                         
   9   1   7         52.89         51.19         7.65 o                         
  10   1   7         45.85         43.41         6.31 o                         
  11   1   7         86.51         86.70         7.54 o                         
  12   1   7         47.53         48.47         6.98 o                         
  13   1   7         22.89         15.47         6.22 o                         
  14   1   7          3.00          5.92         5.90 o                         
  15   1   7         81.32         90.14        16.50 o                         
  16   1   7         10.55          3.50        12.09 o                         
  17   1   7          4.71          2.58         6.62 o                         
  18   1   7          0.82         -1.27         7.63 o                         
  19   1   7          0.13         16.31         7.53 o                         
 -20   2   7          0.05          5.14         6.85 o                         
 -19   2   7         30.07         40.20         8.77 o                         
 -18   2   7          2.57         12.70         7.36 o                         
 -17   2   7          6.28         10.15         7.61 o                         
 -16   2   7        264.65        258.75        11.03 o                         
 -15   2   7         12.50         14.56         7.16 o                         
 -14   2   7         33.27         21.04         7.17 o                         
 -13   2   7        452.00        475.26        12.14 o                         
 -12   2   7        289.84        269.49         9.75 o                         
 -11   2   7        202.64        184.09         8.54 o                         
 -10   2   7         25.63         25.66         6.13 o                         
  -9   2   7        437.68        428.42        10.26 o                         
  -8   2   7        219.47        231.76        11.92 o                         
  -7   2   7        444.34        397.23        19.80 o                         
  -6   2   7        835.30        867.92         9.73 o                         
  -5   2   7       1715.36       1643.08        40.64 o                         
  -4   2   7         20.35         14.35         1.98 o                         
  -3   2   7        119.09        108.75         4.57 o                         
  -2   2   7        869.84        918.40         7.59 o                         
  -1   2   7        178.66        201.42         6.57 o                         
   0   2   7        556.95        638.39        38.93 o                         
   1   2   7         28.69         22.21         2.54 o                         
   2   2   7         45.27         43.32         2.30 o                         
   3   2   7        513.45        516.00         5.30 o                         
   4   2   7        612.20        599.64         5.90 o                         
   5   2   7         34.92         33.43         3.09 o                         
   6   2   7         71.66         68.41         4.02 o                         
   7   2   7        645.20        629.93        10.90 o                         
   8   2   7         67.63         68.21         5.75 o                         
   9   2   7          0.66         -0.63         4.12 o                         
  10   2   7        499.67        509.02        19.23 o                         
  11   2   7        414.86        422.89        18.33 o                         
  12   2   7         13.02         17.13         9.89 o                         
  13   2   7         86.30         71.07        11.96 o                         
  14   2   7          1.83          3.66        10.96 o                         
  15   2   7          7.81         16.68        11.30 o                         
  16   2   7         72.62         82.95        11.79 o                         
  17   2   7          4.29         24.77        11.55 o                         
  18   2   7          4.27         10.97        10.47 o                         
 -19   3   7         21.90         27.42         7.98 o                         
 -18   3   7         23.73         22.18         5.70 o                         
 -17   3   7          3.11         -1.69         5.94 o                         
 -16   3   7        120.53        110.69        13.08 o                         
 -15   3   7          6.71         14.18         5.64 o                         
 -14   3   7        274.10        292.88         9.65 o                         
 -13   3   7         17.56         10.06         6.44 o                         
 -12   3   7          2.82         -2.13         5.22 o                         
 -11   3   7        134.19        129.00        13.84 o                         
 -10   3   7         47.28         34.86        11.27 o                         
  -9   3   7        106.00        102.60        11.32 o                         
  -8   3   7        213.76        256.90        13.77 o                         
  -7   3   7        286.78        287.09        13.68 o                         
  -6   3   7        178.46        201.49         7.77 o                         
  -5   3   7        194.71        199.08         8.53 o                         
  -4   3   7          2.33          3.79         4.55 o                         
  -3   3   7        134.67        136.26         6.25 o                         
  -2   3   7        136.49        157.10         5.82 o                         
  -1   3   7         12.77          3.95         4.30 o                         
   0   3   7         17.23         18.39         3.86 o                         
   1   3   7        278.23        243.92         6.18 o                         
   2   3   7        263.72        254.21         5.13 o                         
   3   3   7          0.50         -0.25         2.97 o                         
   4   3   7          3.32          3.11         2.83 o                         
   5   3   7         52.73         51.92         4.28 o                         
   6   3   7          0.47          0.31         5.66 o                         
   7   3   7          1.44          4.44         4.19 o                         
   8   3   7        638.54        635.21        12.76 o                         
   9   3   7         20.59         24.00         7.25 o                         
  10   3   7        305.02        312.15        10.14 o                         
  11   3   7          1.53          1.11        10.91 o                         
  12   3   7         28.48         31.11        11.18 o                         
  13   3   7          7.93          3.65        11.56 o                         
  14   3   7         42.73         45.72        11.85 o                         
  15   3   7          0.51          8.56        12.65 o                         
  16   3   7         19.46         41.20        10.66 o                         
 -17   4   7         28.10         45.09        12.84 o                         
 -16   4   7          1.24        -13.51        13.51 o                         
 -15   4   7         93.13         87.81        15.01 o                         
 -14   4   7          4.90         12.48        12.54 o                         
 -13   4   7          2.52         -3.20        10.13 o                         
 -12   4   7         30.21         35.62        11.59 o                         
 -11   4   7          8.53         -1.29        10.32 o                         
 -10   4   7          1.28          2.27         6.54 o                         
  -9   4   7         79.80         79.30         7.93 o                         
  -8   4   7         39.90         36.88         7.29 o                         
  -7   4   7          0.06          3.39         4.96 o                         
  -6   4   7        194.95        184.40        16.52 o                         
  -5   4   7        138.94        143.30        14.11 o                         
  -4   4   7         62.00         54.51         5.02 o                         
  -3   4   7        289.17        306.75         9.13 o                         
  -2   4   7        144.25        141.34        10.75 o                         
  -1   4   7         46.60         49.06         9.94 o                         
   0   4   7        391.70        365.79        14.43 o                         
   1   4   7        202.24        162.91        37.61 o                         
   2   4   7        126.67        108.18        20.33 o                         
   3   4   7         37.28         32.41         4.46 o                         
   4   4   7         20.10         16.02         4.29 o                         
   5   4   7         85.52         89.39         5.50 o                         
   6   4   7         55.04         51.22         5.23 o                         
   7   4   7         12.43          6.23         4.66 o                         
   8   4   7         73.26         64.24         6.15 o                         
   9   4   7        317.71        345.80         8.83 o                         
  10   4   7          0.47          0.63         4.76 o                         
  11   4   7          4.09         -4.63         4.63 o                         
  12   4   7          8.70         14.04         6.04 o                         
  13   4   7          3.32         17.97        10.24 o                         
  14   4   7         17.35         30.57        10.85 o                         
 -13   5   7          5.26          5.00         9.30 o                         
 -12   5   7          1.27         -2.10         8.59 o                         
 -11   5   7         55.19         73.32         7.53 o                         
 -10   5   7          1.65          2.87         5.66 o                         
  -9   5   7          9.97          5.76         5.43 o                         
  -8   5   7          7.35         13.00         5.13 o                         
  -7   5   7         60.22         63.83         6.73 o                         
  -6   5   7         14.91         20.39         6.13 o                         
  -5   5   7         21.72         30.88        10.88 o                         
  -4   5   7         64.18         69.28        10.65 o                         
  -3   5   7          5.87          5.11         9.89 o                         
  -2   5   7          8.24          1.96         7.49 o                         
  -1   5   7        182.99        173.91        12.51 o                         
   0   5   7         24.87         35.17         9.33 o                         
   1   5   7         84.39         84.94        10.01 o                         
   2   5   7         92.74        115.81        11.90 o                         
   3   5   7         21.17         15.20        10.42 o                         
   4   5   7          0.01          6.90         9.91 o                         
   5   5   7         20.55         18.85         6.06 o                         
   6   5   7          3.68         10.12         5.69 o                         
   7   5   7         47.39         48.06         6.70 o                         
   8   5   7          1.68          3.87         6.01 o                         
   9   5   7         26.82         24.15         6.01 o                         
  10   5   7          5.26         14.27        10.33 o                         
  -5   6   7         13.48         19.27         8.67 o                         
  -4   6   7         21.41         25.93         8.04 o                         
  -3   6   7          0.03          8.34         9.28 o                         
  -2   6   7         80.79         94.27        11.03 o                         
  -1   6   7         36.89         26.30        10.61 o                         
   0   6   7          3.68         -8.39         8.39 o                         
   1   6   7         12.61          4.88         9.03 o                         
   2   6   7          0.57         10.31        10.33 o                         
 -21   0   8         63.31         73.18        11.55 o                         
 -20   0   8         37.89         30.01        11.40 o                         
 -19   0   8        332.55        339.43        18.37 o                         
 -18   0   8         66.78         63.48        12.40 o                         
 -17   0   8          3.89          0.25         9.11 o                         
 -16   0   8        186.03        158.89        13.17 o                         
 -15   0   8        378.38        375.58        16.35 o                         
 -14   0   8        260.19        300.84        14.44 o                         
 -13   0   8         16.31          6.12         8.08 o                         
 -12   0   8        856.84        903.26        17.81 o                         
 -11   0   8        123.91        151.74         7.40 o                         
 -10   0   8         23.04         16.68         5.41 o                         
  -9   0   8       3774.35       3731.71        24.05 o                         
  -8   0   8        410.07        477.32         9.22 o                         
  -7   0   8          0.09          2.29         4.39 o                         
  -6   0   8       2149.53       2242.97        16.76 o                         
  -5   0   8       9665.33      10709.63        89.27 o                         
  -4   0   8       5348.83       5783.52        35.65 o                         
  -3   0   8         32.60         53.28         6.37 o                         
  -2   0   8       6205.34       5769.25        34.54 o                         
  -1   0   8        455.05        494.26        11.66 o                         
   0   0   8       1604.77       1465.06        12.16 o                         
   1   0   8        507.88        502.69         7.96 o                         
   2   0   8         96.39         84.46         4.66 o                         
   3   0   8        458.51        408.35        10.56 o                         
   4   0   8        410.36        414.66         8.47 o                         
   5   0   8       3389.58       3847.49        30.46 o                         
   6   0   8       1963.81       2169.71        26.56 o                         
   7   0   8        453.04        452.97        13.87 o                         
   8   0   8        758.62        782.18        18.34 o                         
   9   0   8        361.41        392.44        14.81 o                         
  10   0   8       1439.60       1501.81        26.33 o                         
  11   0   8        332.85        303.71        14.09 o                         
  12   0   8         30.42         44.95         9.50 o                         
  13   0   8        794.23        774.16        22.16 o                         
  14   0   8         50.44         38.26         9.87 o                         
  15   0   8          6.95          7.01         8.69 o                         
  16   0   8         66.29         69.44        12.29 o                         
  17   0   8         13.43          2.78        10.37 o                         
  18   0   8         27.64         30.52        11.03 o                         
 -21   1   8         10.38          1.36         7.27 o                         
 -20   1   8         25.36         17.28         8.06 o                         
 -19   1   8          0.16          0.98         5.56 o                         
 -18   1   8          1.18         -1.52         5.32 o                         
 -17   1   8        502.33        502.97        15.04 o                         
 -16   1   8        174.27        179.59         8.11 o                         
 -15   1   8         24.91         22.85         5.54 o                         
 -14   1   8        160.26        163.59        10.73 o                         
 -13   1   8        509.30        488.50         9.49 o                         
 -12   1   8         61.96         52.70         5.28 o                         
 -11   1   8       1148.12       1113.05        19.35 o                         
 -10   1   8        102.26        102.91         6.54 o                         
  -9   1   8         20.16         25.99         4.32 o                         
  -8   1   8       2114.86       2162.91        15.70 o                         
  -7   1   8        516.50        523.91         7.98 o                         
  -6   1   8       3800.98       3804.00        19.19 o                         
  -5   1   8        142.99        114.13         4.08 o                         
  -4   1   8       1743.10       1759.72        10.97 o                         
  -3   1   8       1827.75       2031.27        35.77 o                         
  -2   1   8          0.87          0.49         2.33 o                         
  -1   1   8        214.19        281.33         3.75 o                         
   0   1   8        353.06        348.92         5.51 o                         
   1   1   8         89.01         96.16         3.51 o                         
   2   1   8         14.45         25.60         2.51 o                         
   3   1   8         13.45          6.03         2.85 o                         
   4   1   8       1026.65       1168.71        15.63 o                         
   5   1   8        176.34        165.30         4.02 o                         
   6   1   8        112.38        116.55         4.16 o                         
   7   1   8        666.92        726.10        13.12 o                         
   8   1   8        581.48        627.37        11.91 o                         
   9   1   8        330.06        347.16         9.83 o                         
  10   1   8         46.58         45.54         6.13 o                         
  11   1   8        683.87        682.83        13.75 o                         
  12   1   8        169.48        163.85         8.58 o                         
  13   1   8          2.52          1.29         6.34 o                         
  14   1   8        240.90        248.19        14.35 o                         
  15   1   8         25.66         25.08         7.53 o                         
  16   1   8          5.24         13.22        17.76 o                         
  17   1   8        107.97        114.86        23.95 o                         
  18   1   8         58.29         67.46        19.26 o                         
 -20   2   8          0.69         12.88         6.91 o                         
 -19   2   8          0.65          7.51         9.58 o                         
 -18   2   8         13.79         28.38        16.87 o                         
 -17   2   8         19.40         24.09        11.26 o                         
 -16   2   8        126.65        118.32         8.99 o                         
 -15   2   8        127.85        119.72         9.03 o                         
 -14   2   8        147.76        140.69        16.66 o                         
 -13   2   8         42.50         35.52         7.14 o                         
 -12   2   8        325.26        312.11        21.24 o                         
 -11   2   8        382.29        342.28        10.92 o                         
 -10   2   8        217.37        212.32         8.84 o                         
  -9   2   8        215.34        223.18        13.07 o                         
  -8   2   8         11.42         16.24         8.91 o                         
  -7   2   8        155.48        127.48        10.49 o                         
  -6   2   8       1013.71        968.72        22.35 o                         
  -5   2   8        441.05        437.08         5.77 o                         
  -4   2   8          1.98          2.07         1.30 o                         
  -3   2   8         85.67         87.91         2.63 o                         
  -2   2   8        555.01        657.41         6.95 o                         
  -1   2   8         16.46         26.19         4.60 o                         
   0   2   8        445.22        515.47        11.79 o                         
   1   2   8        130.69        177.21        10.60 o                         
   2   2   8         21.33         19.09         2.05 o                         
   3   2   8         40.77         34.73         2.49 o                         
   4   2   8         16.96         14.14         2.97 o                         
   5   2   8          5.55          8.05         4.37 o                         
   6   2   8        259.37        269.60         7.84 o                         
   7   2   8        364.81        373.27         9.06 o                         
   8   2   8        121.00        105.85        21.97 o                         
   9   2   8        185.69        164.09        13.23 o                         
  10   2   8        456.02        470.58        19.02 o                         
  11   2   8         27.12         15.26         9.80 o                         
  12   2   8         36.82         52.12        10.89 o                         
  13   2   8         41.81         48.77        11.06 o                         
  14   2   8          4.67        -11.42        11.42 o                         
  15   2   8         80.79         79.32        12.00 o                         
  16   2   8         78.00         87.00        14.70 o                         
  17   2   8         25.71         37.32        14.45 o                         
 -19   3   8          0.38          2.79         5.95 o                         
 -18   3   8          0.18         -1.15         5.51 o                         
 -17   3   8          2.88         10.40         7.41 o                         
 -16   3   8         34.95         41.20         9.72 o                         
 -15   3   8         15.46         12.63         5.52 o                         
 -14   3   8         15.22          6.86         9.63 o                         
 -13   3   8         25.30         22.46        11.92 o                         
 -12   3   8        106.65         92.79        13.00 o                         
 -11   3   8          5.48         -9.38        11.39 o                         
 -10   3   8        186.43        181.33        13.99 o                         
  -9   3   8        382.31        384.98        16.62 o                         
  -8   3   8        325.90        365.56        16.10 o                         
  -7   3   8         46.13         38.91         6.08 o                         
  -6   3   8        865.20        863.43        41.34 o                         
  -5   3   8         20.60         13.93         5.20 o                         
  -4   3   8        325.88        341.29         8.84 o                         
  -3   3   8        125.51        109.71         5.81 o                         
  -2   3   8        104.85        111.19         5.89 o                         
  -1   3   8        188.75        183.54         7.09 o                         
   0   3   8          0.97          1.37         3.72 o                         
   1   3   8        116.18        108.68         5.05 o                         
   2   3   8         78.65         84.40         4.61 o                         
   3   3   8          0.03          0.03         3.09 o                         
   4   3   8         58.45         59.41         5.56 o                         
   5   3   8         35.29         35.20         3.90 o                         
   6   3   8         28.98         17.42         4.03 o                         
   7   3   8          2.86          4.38         6.22 o                         
   8   3   8         17.64         18.25         6.76 o                         
   9   3   8         85.52         92.29         7.72 o                         
  10   3   8        258.99        234.85        41.37 o                         
  11   3   8         31.16         27.61        10.64 o                         
  12   3   8         43.90         56.95        11.22 o                         
  13   3   8         32.04         26.28         9.00 o                         
  14   3   8         23.23         20.24        11.08 o                         
  15   3   8          2.48          5.06        12.49 o                         
  16   3   8          0.00          6.95        10.50 o                         
 -16   4   8          0.02         18.61        14.09 o                         
 -15   4   8          0.96          5.96        10.25 o                         
 -14   4   8          3.81         -8.42        11.64 o                         
 -13   4   8          0.03          3.09        11.50 o                         
 -12   4   8          0.38         -6.87        11.01 o                         
 -11   4   8          0.05          2.10         6.33 o                         
 -10   4   8         13.34         14.57         6.82 o                         
  -9   4   8          4.44          1.50         6.88 o                         
  -8   4   8        489.56        498.64        12.93 o                         
  -7   4   8        160.13        170.26         8.93 o                         
  -6   4   8          0.06          1.46         4.64 o                         
  -5   4   8         28.83         31.51         4.78 o                         
  -4   4   8          1.70          6.00         4.25 o                         
  -3   4   8         38.87         40.12         4.78 o                         
  -2   4   8         23.18         23.77         7.95 o                         
  -1   4   8          0.00         -1.67         7.83 o                         
   0   4   8        167.75        172.92        12.00 o                         
   1   4   8         31.09         30.63         6.25 o                         
   2   4   8         17.31          9.99         5.91 o                         
   3   4   8          0.00          8.58         6.89 o                         
   4   4   8          0.64          0.67         4.22 o                         
   5   4   8         10.86          9.48         4.44 o                         
   6   4   8          0.01         -1.01         4.97 o                         
   7   4   8         77.08         77.77         5.63 o                         
   8   4   8         11.34          4.75        10.09 o                         
   9   4   8          9.33         13.48         6.87 o                         
  10   4   8          0.82         -4.43         6.62 o                         
  11   4   8          0.10          0.83         6.23 o                         
  12   4   8          0.46         -5.97         9.49 o                         
  13   4   8          0.04         17.65        10.27 o                         
 -12   5   8         17.26         17.50        10.03 o                         
 -11   5   8          1.50          6.99         6.49 o                         
 -10   5   8          1.54          9.32         9.37 o                         
  -9   5   8          0.00         -5.87         5.87 o                         
  -8   5   8         21.80         20.84         6.30 o                         
  -7   5   8         10.86          6.50         5.19 o                         
  -6   5   8          0.00         -5.46         6.17 o                         
  -5   5   8          5.69         12.39         6.40 o                         
  -4   5   8          1.85         -1.32         8.10 o                         
  -3   5   8         28.75         37.34         9.38 o                         
  -2   5   8         84.67        111.58        12.32 o                         
  -1   5   8         44.40         45.87        10.35 o                         
   0   5   8          4.83         -5.00         9.68 o                         
   1   5   8          1.26         -4.45         9.85 o                         
   2   5   8        143.95        139.75        12.77 o                         
   3   5   8          6.91          2.71         8.24 o                         
   4   5   8          0.16         17.61         9.93 o                         
   5   5   8         47.11         35.01        10.47 o                         
   6   5   8          0.90          3.09         8.87 o                         
   7   5   8          2.09          9.86         9.68 o                         
   8   5   8          0.62          3.48         9.24 o                         
   9   5   8          9.66          9.21         8.72 o                         
  -3   6   8        113.92        138.47        12.14 o                         
  -2   6   8         42.57         38.73         9.38 o                         
  -1   6   8          1.74         -9.00         9.00 o                         
   0   6   8         11.72         22.48         9.48 o                         
 -21   1   9         76.89         57.02         9.73 o                         
 -20   1   9         46.77         51.44        15.82 o                         
 -19   1   9         22.58         29.35         6.08 o                         
 -18   1   9         10.19         10.59         7.17 o                         
 -17   1   9          2.84          3.91         5.17 o                         
 -16   1   9         72.53         79.59         7.24 o                         
 -15   1   9         85.04         82.42         5.91 o                         
 -14   1   9         18.59         16.14         5.22 o                         
 -13   1   9         95.11        101.52         9.41 o                         
 -12   1   9          4.47          3.64         4.97 o                         
 -11   1   9         91.64         93.41         9.18 o                         
 -10   1   9         30.92         36.34         4.44 o                         
  -9   1   9        892.75        941.33         9.26 o                         
  -8   1   9         32.88         33.20         3.68 o                         
  -7   1   9        269.98        270.77         6.39 o                         
  -6   1   9       1038.73       1074.56         9.95 o                         
  -5   1   9       1641.06       1680.87        17.07 o                         
  -4   1   9        124.91        108.23         5.45 o                         
  -3   1   9         69.53         85.03         4.84 o                         
  -2   1   9          0.32         -1.84         2.10 o                         
  -1   1   9        426.03        461.34         9.02 o                         
   0   1   9       1195.96       1257.67        16.82 o                         
   1   1   9         13.59         14.53         2.96 o                         
   2   1   9        307.89        306.01         6.03 o                         
   3   1   9          0.51          0.31         3.02 o                         
   4   1   9        290.96        291.86         5.52 o                         
   5   1   9        940.72        973.14        12.04 o                         
   6   1   9        273.01        235.17        29.91 o                         
   7   1   9        144.43        135.93         6.74 o                         
   8   1   9         60.51         57.25         8.76 o                         
   9   1   9         10.23         11.45         5.58 o                         
  10   1   9         61.84         67.31         7.15 o                         
  11   1   9         71.59         75.15         7.13 o                         
  12   1   9         25.56         14.36         6.25 o                         
  13   1   9         24.14         60.32        10.65 o                         
  14   1   9        131.60        136.87        14.33 o                         
  15   1   9         25.95         17.11         6.53 o                         
  16   1   9          7.19         12.45        13.77 o                         
  17   1   9          6.18          1.26         6.99 o                         
  18   1   9         39.94         23.11        14.53 o                         
 -20   2   9         34.26         39.89         8.51 o                         
 -19   2   9         30.06         25.43         8.06 o                         
 -18   2   9          3.92          5.76         7.63 o                         
 -17   2   9         59.38         66.25         8.96 o                         
 -16   2   9          0.25         -0.19         7.76 o                         
 -15   2   9         39.41         39.69         7.68 o                         
 -14   2   9          8.27         -0.45         6.17 o                         
 -13   2   9        117.82        110.91         9.25 o                         
 -12   2   9        157.17        174.54         9.31 o                         
 -11   2   9        102.81        118.12         8.31 o                         
 -10   2   9          9.37         12.27        10.73 o                         
  -9   2   9        349.20        380.52        16.00 o                         
  -8   2   9        236.92        230.40         7.66 o                         
  -7   2   9        508.52        488.56        25.43 o                         
  -6   2   9       1975.92       1833.28        24.58 o                         
  -5   2   9         94.98         97.08         3.73 o                         
  -4   2   9         13.36          6.11         2.20 o                         
  -3   2   9        420.23        373.12         4.36 o                         
  -2   2   9        130.50        116.71         3.02 o                         
  -1   2   9          2.24          5.68         2.62 o                         
   0   2   9          5.74          4.67         2.75 o                         
   1   2   9        147.13        156.02         5.21 o                         
   2   2   9         24.57         22.50         2.21 o                         
   3   2   9         73.66         62.75         2.88 o                         
   4   2   9         23.53         29.09         3.17 o                         
   5   2   9        284.61        284.59        12.47 o                         
   6   2   9        144.83        125.28         7.48 o                         
   7   2   9        866.63        782.11        49.82 o                         
   8   2   9          2.98         -1.04        10.41 o                         
   9   2   9         55.16         58.08        11.22 o                         
  10   2   9          6.49         11.35        10.07 o                         
  11   2   9         27.95         11.65         9.60 o                         
  12   2   9         65.24         78.28        12.10 o                         
  13   2   9         51.75         67.35        11.74 o                         
  14   2   9         22.92          7.50         9.77 o                         
  15   2   9         19.36         24.03        13.52 o                         
  16   2   9        100.95        122.07        14.95 o                         
  17   2   9         63.26         92.36        12.93 o                         
 -19   3   9         35.95         20.49         7.55 o                         
 -18   3   9          0.03         -6.90         6.90 o                         
 -17   3   9          0.08          4.68         9.09 o                         
 -16   3   9        153.31        175.48        10.69 o                         
 -15   3   9         81.76         91.40        13.43 o                         
 -14   3   9         25.83         15.39        12.66 o                         
 -13   3   9         41.08         35.66        12.47 o                         
 -12   3   9         19.15          7.63        10.51 o                         
 -11   3   9         24.39         19.73        11.58 o                         
 -10   3   9         95.23         99.79        13.44 o                         
  -9   3   9        749.41        737.54        21.88 o                         
  -8   3   9        801.53        777.64        21.67 o                         
  -7   3   9         90.50         92.80         6.87 o                         
  -6   3   9        120.81        127.30         7.08 o                         
  -5   3   9          9.41          8.69         4.69 o                         
  -4   3   9        222.00        212.81         7.57 o                         
  -3   3   9         70.57         74.77         7.30 o                         
  -2   3   9         37.13         29.00         5.96 o                         
  -1   3   9         68.67         67.07         5.84 o                         
   0   3   9        460.12        462.05        11.08 o                         
   1   3   9         14.82         19.20         3.02 o                         
   2   3   9         51.84         60.65         4.73 o                         
   3   3   9        151.51        149.41         4.63 o                         
   4   3   9         57.64         55.13         3.93 o                         
   5   3   9          0.46         -0.16         7.04 o                         
   6   3   9         16.83          8.70         7.62 o                         
   7   3   9        301.83        277.55         9.94 o                         
   8   3   9        229.49        212.16        12.64 o                         
   9   3   9          0.05         -1.29         5.30 o                         
  10   3   9         26.67         17.17         9.93 o                         
  11   3   9         36.03         43.56        11.92 o                         
  12   3   9         12.58         25.70        11.65 o                         
  13   3   9          0.24         -4.09        10.69 o                         
  14   3   9         27.97         42.83        12.91 o                         
  15   3   9         37.88         49.49         9.67 o                         
 -16   4   9          6.72         -0.61        11.42 o                         
 -15   4   9         76.60         95.55        15.81 o                         
 -14   4   9         41.65         54.42        14.06 o                         
 -13   4   9         62.23         69.81        13.73 o                         
 -12   4   9          1.12         -5.31        10.34 o                         
 -11   4   9         26.17         23.63         6.78 o                         
 -10   4   9         39.34         47.05        14.12 o                         
  -9   4   9          0.75          9.01         6.74 o                         
  -8   4   9        580.31        637.66        14.50 o                         
  -7   4   9         12.84         10.50         6.54 o                         
  -6   4   9         11.00         18.89         6.48 o                         
  -5   4   9        225.45        215.93         7.31 o                         
  -4   4   9         81.93         69.35         5.51 o                         
  -3   4   9         18.83         18.90         9.40 o                         
  -2   4   9        236.69        217.91        45.59 o                         
  -1   4   9        409.77        385.93        15.10 o                         
   0   4   9        204.09        175.35        12.37 o                         
   1   4   9        388.75        410.06        11.08 o                         
   2   4   9         95.38         97.98         7.58 o                         
   3   4   9         62.92         66.01        10.01 o                         
   4   4   9         84.99         87.06         7.03 o                         
   5   4   9         43.50         39.26         7.48 o                         
   6   4   9          1.15          2.31         6.22 o                         
   7   4   9         14.76         16.12         6.58 o                         
   8   4   9         15.17         15.65        11.59 o                         
   9   4   9         24.42         14.06         7.10 o                         
  10   4   9         40.16         45.11         7.51 o                         
  11   4   9          0.24          0.80        10.95 o                         
  12   4   9          0.43        -10.30        10.30 o                         
  13   4   9         32.48         40.02        10.54 o                         
 -12   5   9         14.98         29.91        10.16 o                         
 -11   5   9          0.73         22.34         6.57 o                         
 -10   5   9         35.91         35.55         6.54 o                         
  -9   5   9          5.86         10.26         9.88 o                         
  -8   5   9         16.19          5.53         6.50 o                         
  -7   5   9         57.02         62.41        13.20 o                         
  -6   5   9         30.59         27.63         6.13 o                         
  -5   5   9         17.46         26.60         7.13 o                         
  -4   5   9          3.21         12.43         7.35 o                         
  -3   5   9        131.52        168.20        13.00 o                         
  -2   5   9          5.08          4.28         9.47 o                         
  -1   5   9        104.80        135.70        12.71 o                         
   0   5   9         91.46        115.98        12.29 o                         
   1   5   9          0.81         -5.84         9.67 o                         
   2   5   9         13.45          5.92        10.08 o                         
   3   5   9         81.76         75.32        10.62 o                         
   4   5   9          1.78         -4.47         9.51 o                         
   5   5   9          7.37         -2.26        10.21 o                         
   6   5   9         39.57         29.56         8.69 o                         
   7   5   9          0.27         -8.59         9.68 o                         
   8   5   9          3.13          9.21         8.75 o                         
   9   5   9         14.92         27.87         9.28 o                         
 -21   0  10         12.40         14.00         7.49 o                         
 -20   0  10         37.12         26.58         7.37 o                         
 -19   0  10         36.05         26.40        10.27 o                         
 -18   0  10          0.16         -6.97         6.97 o                         
 -17   0  10         11.24         10.54         6.98 o                         
 -16   0  10         27.17         35.81        11.25 o                         
 -15   0  10         64.45         72.78         9.76 o                         
 -14   0  10        242.01        261.83        12.71 o                         
 -13   0  10         70.34         57.11         6.80 o                         
 -12   0  10        647.53        598.71        12.56 o                         
 -11   0  10        173.64        166.89         7.94 o                         
 -10   0  10        433.30        427.58        10.16 o                         
  -9   0  10         19.61         15.55         5.35 o                         
  -8   0  10         24.59         19.93         4.93 o                         
  -7   0  10         28.29         23.31         4.91 o                         
  -6   0  10        852.61        848.89        16.93 o                         
  -5   0  10       2729.62       2680.82        27.75 o                         
  -4   0  10       5112.44       4913.49        36.50 o                         
  -3   0  10       2979.54       2982.23        28.28 o                         
  -2   0  10        474.50        490.72        12.88 o                         
  -1   0  10       1163.42       1319.84        12.74 o                         
   0   0  10        253.90        262.70         6.74 o                         
   1   0  10        359.07        324.51         7.48 o                         
   2   0  10       1567.32       1603.48        22.84 o                         
   3   0  10        975.72       1028.27        17.02 o                         
   4   0  10        770.36        790.59        17.48 o                         
   5   0  10        180.80        183.07        11.08 o                         
   6   0  10        215.57        206.87        11.37 o                         
   7   0  10         90.07         66.37         9.31 o                         
   8   0  10         83.75         48.57         8.68 o                         
   9   0  10        105.83        125.87        10.41 o                         
  10   0  10        291.23        281.31        14.54 o                         
  11   0  10        115.76        124.80        11.56 o                         
  12   0  10         75.22         69.95        10.55 o                         
  13   0  10        176.93        159.48        13.42 o                         
  14   0  10         93.40         89.67        11.77 o                         
  15   0  10          2.18         -8.91         8.91 o                         
  16   0  10          4.58         -1.43         9.31 o                         
  17   0  10          0.03         23.13        11.53 o                         
 -21   1  10         12.15         11.42         8.30 o                         
 -20   1  10         10.93         13.82         8.53 o                         
 -19   1  10         35.76         29.04         8.48 o                         
 -18   1  10          2.36          1.73         5.31 o                         
 -17   1  10          0.01         -0.71         5.44 o                         
 -16   1  10         53.68         46.25         6.19 o                         
 -15   1  10         10.17          3.91         5.39 o                         
 -14   1  10         84.16         81.62         6.97 o                         
 -13   1  10        701.38        684.22         9.90 o                         
 -12   1  10        553.48        550.91        11.03 o                         
 -11   1  10         43.40         53.08         4.87 o                         
 -10   1  10        925.05        899.35         9.72 o                         
  -9   1  10        216.63        217.73         5.62 o                         
  -8   1  10          2.35          5.16         3.85 o                         
  -7   1  10        271.36        277.89         6.68 o                         
  -6   1  10       1425.42       1460.00        24.14 o                         
  -5   1  10        353.65        373.41        13.83 o                         
  -4   1  10         75.77         70.03         5.30 o                         
  -3   1  10       3603.24       3494.25        22.48 o                         
  -2   1  10         42.22         28.57         7.76 o                         
  -1   1  10         73.33         76.74         5.79 o                         
   0   1  10        284.40        267.81         8.24 o                         
   1   1  10        337.85        368.87         6.33 o                         
   2   1  10        247.30        215.60         5.29 o                         
   3   1  10         74.19         65.50         4.12 o                         
   4   1  10         46.05         53.82         4.52 o                         
   5   1  10        123.15        102.70        12.04 o                         
   6   1  10        114.43         94.37         6.46 o                         
   7   1  10         39.39         24.08         5.53 o                         
   8   1  10         58.87         58.25         5.94 o                         
   9   1  10         65.30         64.15         6.63 o                         
  10   1  10        211.08        187.69         8.90 o                         
  11   1  10          8.82         11.53         6.49 o                         
  12   1  10        369.34        356.95        11.87 o                         
  13   1  10         42.27         27.53         7.19 o                         
  14   1  10          0.12         -1.76         6.29 o                         
  15   1  10          3.73         23.66         6.70 o                         
  16   1  10          0.19         19.82         6.76 o                         
  17   1  10          2.15         -3.37        12.22 o                         
 -20   2  10         14.02         15.47        12.68 o                         
 -19   2  10         52.74         40.39         8.57 o                         
 -18   2  10         74.75         61.11         8.53 o                         
 -17   2  10          2.29          7.71        11.62 o                         
 -16   2  10         15.73         14.06         7.44 o                         
 -15   2  10         12.00         12.24         8.28 o                         
 -14   2  10        116.94         87.78         8.80 o                         
 -13   2  10          0.46          4.78         6.84 o                         
 -12   2  10        380.77        372.71        11.35 o                         
 -11   2  10       1261.90       1318.02        28.30 o                         
 -10   2  10        711.11        664.23        12.66 o                         
  -9   2  10        391.84        334.81        11.73 o                         
  -8   2  10         91.51        103.32         6.36 o                         
  -7   2  10       1361.53       1334.14        29.05 o                         
  -6   2  10         72.91         67.92         5.16 o                         
  -5   2  10         11.67         11.38         2.58 o                         
  -4   2  10        104.09         85.10         3.83 o                         
  -3   2  10          0.11          1.74         2.71 o                         
  -2   2  10        157.92        170.67         4.46 o                         
  -1   2  10         74.81         86.88         3.86 o                         
   0   2  10         73.87         76.35         4.11 o                         
   1   2  10          5.10          7.25         3.11 o                         
   2   2  10        127.18        120.47         4.08 o                         
   3   2  10         22.72         26.28         3.83 o                         
   4   2  10         53.92         50.92         5.09 o                         
   5   2  10        127.75        118.66         6.42 o                         
   6   2  10         93.81         75.36         9.40 o                         
   7   2  10         70.04         44.21         5.23 o                         
   8   2  10        385.95        403.84        17.43 o                         
   9   2  10        155.89        145.45        13.86 o                         
  10   2  10        149.64        141.76        13.06 o                         
  11   2  10         64.18         66.63        11.75 o                         
  12   2  10         33.34         26.71        10.75 o                         
  13   2  10          0.87         11.85        10.86 o                         
  14   2  10          0.18         -6.82        11.79 o                         
  15   2  10          3.91          0.43         9.01 o                         
  16   2  10          2.91         16.03        12.66 o                         
 -18   3  10         19.43          9.73         8.18 o                         
 -17   3  10         13.35          0.39        10.48 o                         
 -16   3  10         16.82         23.56        12.36 o                         
 -15   3  10          1.24         -1.95        11.83 o                         
 -14   3  10         32.94         20.51        10.76 o                         
 -13   3  10         40.55         41.60        11.98 o                         
 -12   3  10         28.45         11.93        11.55 o                         
 -11   3  10          9.59          4.49        10.06 o                         
 -10   3  10         88.83         84.28        12.34 o                         
  -9   3  10        622.31        662.68        21.75 o                         
  -8   3  10       1269.34       1247.71        26.75 o                         
  -7   3  10        307.62        290.30         9.58 o                         
  -6   3  10         98.41        121.43         7.33 o                         
  -5   3  10        212.92        209.43         8.06 o                         
  -4   3  10          3.54          4.75         4.68 o                         
  -3   3  10         76.22         68.95         5.56 o                         
  -2   3  10          4.73          3.83         7.24 o                         
  -1   3  10          7.18         -2.00         6.83 o                         
   0   3  10         32.72         35.21         4.62 o                         
   1   3  10        112.39         93.86         5.18 o                         
   2   3  10          7.56          8.10         4.15 o                         
   3   3  10         79.13         79.08         5.32 o                         
   4   3  10         50.38         55.34         4.87 o                         
   5   3  10          0.04         -3.21         5.33 o                         
   6   3  10        602.76        626.72        12.85 o                         
   7   3  10        157.53        166.22         8.59 o                         
   8   3  10         68.47         43.07         8.50 o                         
   9   3  10        197.96        195.72        14.54 o                         
  10   3  10          0.81         -0.48        11.26 o                         
  11   3  10         18.45          4.25         9.49 o                         
  12   3  10          3.41         -0.57        10.83 o                         
  13   3  10          0.09          5.82        10.91 o                         
  14   3  10          0.32         -2.76         9.79 o                         
 -16   4  10          0.01          3.80        12.21 o                         
 -15   4  10          0.31        -11.62        14.50 o                         
 -14   4  10          1.53          2.46        10.55 o                         
 -13   4  10         14.47         10.95        12.88 o                         
 -12   4  10          0.89         -6.52         6.52 o                         
 -11   4  10          6.78          1.31         6.36 o                         
 -10   4  10        190.40        202.31        10.16 o                         
  -9   4  10         58.05         58.77         7.48 o                         
  -8   4  10          3.45          3.36         6.53 o                         
  -7   4  10        145.65        150.53        12.96 o                         
  -6   4  10         15.20         -4.74        16.72 o                         
  -5   4  10          2.64          8.01         4.68 o                         
  -4   4  10          3.40          3.97         4.96 o                         
  -3   4  10          9.61          4.96         5.86 o                         
  -2   4  10         15.18         23.87         6.01 o                         
  -1   4  10          0.16          9.40         5.26 o                         
   0   4  10          5.97          6.58         8.70 o                         
   1   4  10         31.97         40.41         6.79 o                         
   2   4  10         27.76         21.99         6.53 o                         
   3   4  10          7.83          6.09         6.18 o                         
   4   4  10          0.62          2.28         5.67 o                         
   5   4  10          1.73         -4.58         6.09 o                         
   6   4  10         41.85         33.17         9.37 o                         
   7   4  10          8.65          2.65         6.96 o                         
   8   4  10         53.19         45.43         7.37 o                         
   9   4  10         73.11         82.89        15.83 o                         
  10   4  10          0.95          0.44        11.10 o                         
  11   4  10          0.00         39.45        12.21 o                         
  12   4  10          0.63        -10.97        10.97 o                         
 -11   5  10          8.38         18.33         8.16 o                         
 -10   5  10          0.24         -3.49         5.80 o                         
  -9   5  10          4.79          9.48         5.72 o                         
  -8   5  10          3.31         12.69        10.11 o                         
  -7   5  10         13.00         17.43         6.18 o                         
  -6   5  10         18.55         41.32         6.77 o                         
  -5   5  10         13.33         15.92         9.58 o                         
  -4   5  10          1.79          5.18         7.44 o                         
  -3   5  10         21.85         31.40        10.76 o                         
  -2   5  10          3.35         14.40         9.88 o                         
  -1   5  10         18.56         10.76         9.96 o                         
   0   5  10          0.21          3.92         8.92 o                         
   1   5  10         13.81         11.96         9.96 o                         
   2   5  10         30.74         25.98         9.65 o                         
   3   5  10         49.00         41.96         9.50 o                         
   4   5  10          0.22         -2.83         9.23 o                         
   5   5  10         98.16         92.65        12.23 o                         
   6   5  10          0.02          2.61         7.71 o                         
   7   5  10          9.66          2.79         9.09 o                         
   8   5  10          4.81          5.75         9.46 o                         
 -21   1  11          0.71         -6.76         6.76 o                         
 -20   1  11          1.35         -5.88         5.88 o                         
 -19   1  11          1.59          1.78         5.95 o                         
 -18   1  11          8.56          2.95         8.38 o                         
 -17   1  11         34.60         39.37         5.08 o                         
 -16   1  11         19.16         16.78         4.88 o                         
 -15   1  11          2.82          0.74         4.39 o                         
 -14   1  11          0.51         -3.55         4.61 o                         
 -13   1  11        364.38        334.16         9.77 o                         
 -12   1  11         22.84         21.53         6.39 o                         
 -11   1  11         59.67         49.90         6.54 o                         
 -10   1  11         10.61          5.77         4.00 o                         
  -9   1  11         14.63         10.21         4.93 o                         
  -8   1  11        393.49        394.50         7.52 o                         
  -7   1  11         63.33         66.46         4.57 o                         
  -6   1  11         51.19         44.86         4.13 o                         
  -5   1  11         36.47         30.50         5.19 o                         
  -4   1  11        295.88        323.81        21.43 o                         
  -3   1  11        478.85        440.70        57.15 o                         
  -2   1  11         55.22         74.34         5.28 o                         
  -1   1  11        199.61        203.48        11.98 o                         
   0   1  11        267.74        263.59         9.38 o                         
   1   1  11          7.51          5.36         4.27 o                         
   2   1  11        160.64        151.96         6.79 o                         
   3   1  11         25.17         29.16         3.94 o                         
   4   1  11        272.39        258.40        21.50 o                         
   5   1  11         57.73         48.29         6.26 o                         
   6   1  11        182.16        190.41         8.17 o                         
   7   1  11         78.75         54.67         6.67 o                         
   8   1  11         45.96         47.74         6.33 o                         
   9   1  11        122.67        129.65         7.95 o                         
  10   1  11          0.83          0.90         6.37 o                         
  11   1  11        125.61        110.60         8.12 o                         
  12   1  11         66.26         56.58        10.12 o                         
  13   1  11          3.06         -0.09         6.04 o                         
  14   1  11         12.18         -9.83        13.70 o                         
  15   1  11          7.28         12.85         7.07 o                         
  16   1  11          0.00          3.69         7.81 o                         
 -20   2  11         20.24         22.05         7.89 o                         
 -19   2  11         26.77         24.40         7.86 o                         
 -18   2  11          9.66         16.56         8.70 o                         
 -17   2  11          6.35         17.54         7.80 o                         
 -16   2  11         89.35         90.73         9.09 o                         
 -15   2  11          1.19         -1.48         7.26 o                         
 -14   2  11          0.13         -5.34         6.51 o                         
 -13   2  11          8.51          4.11         4.92 o                         
 -12   2  11         27.25         31.17         7.11 o                         
 -11   2  11         17.93         19.87         5.95 o                         
 -10   2  11        270.27        259.64         9.22 o                         
  -9   2  11        166.02        150.14         7.72 o                         
  -8   2  11        638.51        558.63        26.98 o                         
  -7   2  11          0.60          5.71         4.76 o                         
  -6   2  11         25.97         29.67         4.79 o                         
  -5   2  11        514.45        552.25        15.66 o                         
  -4   2  11         39.96         45.18         4.91 o                         
  -3   2  11         33.85         34.47         3.08 o                         
  -2   2  11         38.45         38.79         4.28 o                         
  -1   2  11         21.15         24.62         5.62 o                         
   0   2  11          6.96          7.79         2.86 o                         
   1   2  11         63.65         64.43         4.14 o                         
   2   2  11         99.50        105.82         5.01 o                         
   3   2  11         89.81         85.02         6.13 o                         
   4   2  11          1.98         -1.04         4.70 o                         
   5   2  11        140.58        117.28         7.51 o                         
   6   2  11         61.12         40.71        11.95 o                         
   7   2  11         41.24         32.56        10.86 o                         
   8   2  11        436.11        470.37        18.91 o                         
   9   2  11         24.88         30.52        10.81 o                         
  10   2  11          0.06        -10.91        10.91 o                         
  11   2  11          7.13         15.52        10.15 o                         
  12   2  11          0.66         -1.33         9.56 o                         
  13   2  11          5.18         11.36         9.14 o                         
  14   2  11          7.90          0.51        11.30 o                         
  15   2  11          5.04         -3.34        10.61 o                         
 -18   3  11          5.36         13.29        14.91 o                         
 -17   3  11         12.81         18.06        11.66 o                         
 -16   3  11        121.53        133.49        15.99 o                         
 -15   3  11         46.59         35.67        13.41 o                         
 -14   3  11          2.61         -4.88        11.41 o                         
 -13   3  11         30.79         29.43        11.53 o                         
 -12   3  11         37.14         43.66        11.46 o                         
 -11   3  11         10.65          2.16        11.21 o                         
 -10   3  11         69.06         73.35        13.09 o                         
  -9   3  11        717.20        742.25        22.72 o                         
  -8   3  11         32.29         32.79         6.73 o                         
  -7   3  11        411.52        432.04        10.92 o                         
  -6   3  11        513.73        523.21        11.62 o                         
  -5   3  11          6.66          8.58         5.45 o                         
  -4   3  11         76.21         69.60         6.12 o                         
  -3   3  11        407.10        371.96        35.25 o                         
  -2   3  11        109.24        108.50        10.90 o                         
  -1   3  11         10.95         15.01         7.97 o                         
   0   3  11        147.91        151.95         6.27 o                         
   1   3  11        152.69        145.77         6.56 o                         
   2   3  11         13.36         19.53         4.80 o                         
   3   3  11         50.83         48.22         4.87 o                         
   4   3  11        105.90        120.77         8.07 o                         
   5   3  11         62.10         58.43         5.40 o                         
   6   3  11         82.97        104.58         7.81 o                         
   7   3  11        214.48        201.73         9.16 o                         
   8   3  11         58.72         50.77        10.72 o                         
   9   3  11          2.67         -2.17        11.00 o                         
  10   3  11         47.81         45.90        12.90 o                         
  11   3  11          0.84        -11.73        11.73 o                         
  12   3  11          5.29         15.40        10.33 o                         
  13   3  11         38.56         40.28        11.06 o                         
  14   3  11          0.75        -10.26        12.23 o                         
 -15   4  11          7.65         10.48        14.67 o                         
 -14   4  11        141.15        168.16        16.41 o                         
 -13   4  11         20.77         29.99        12.86 o                         
 -12   4  11          8.39         -1.15         7.06 o                         
 -11   4  11         30.85         47.02         8.31 o                         
 -10   4  11         50.15         55.91         8.13 o                         
  -9   4  11         16.06         11.86         6.12 o                         
  -8   4  11         69.33         60.92         7.19 o                         
  -7   4  11         95.80        113.05         8.17 o                         
  -6   4  11          0.04          8.68         5.82 o                         
  -5   4  11        235.73        255.56         9.74 o                         
  -4   4  11        479.79        521.53        10.21 o                         
  -3   4  11        122.88        124.37         8.15 o                         
  -2   4  11         76.38         81.44         8.00 o                         
  -1   4  11        906.51        885.46        63.01 o                         
   0   4  11          0.04         -1.74         5.73 o                         
   1   4  11          2.25          4.02         6.55 o                         
   2   4  11        244.07        221.79        12.65 o                         
   3   4  11         21.58         14.35         6.16 o                         
   4   4  11          8.34          1.35         5.86 o                         
   5   4  11         98.48        126.42         7.77 o                         
   6   4  11         50.76         41.72         7.06 o                         
   7   4  11         87.74         83.98         7.77 o                         
   8   4  11         19.33         26.07         7.69 o                         
   9   4  11          2.40         -3.12        11.78 o                         
  10   4  11         16.57         25.16        11.88 o                         
  11   4  11         27.10         23.38        13.53 o                         
 -11   5  11          2.15         -0.98         7.20 o                         
 -10   5  11         11.82          2.14         6.28 o                         
  -9   5  11          8.56          1.05         6.51 o                         
  -8   5  11          6.88          9.53         6.89 o                         
  -7   5  11         11.65         19.26         7.71 o                         
  -6   5  11         52.49         65.48         7.24 o                         
  -5   5  11          6.01         15.96         9.74 o                         
  -4   5  11          0.04         16.06         8.46 o                         
  -3   5  11         73.24         76.33        11.46 o                         
  -2   5  11        213.61        216.74        15.33 o                         
  -1   5  11          4.99         -4.56        10.21 o                         
   0   5  11        141.07        156.92        14.06 o                         
   1   5  11         29.45         32.77        11.06 o                         
   2   5  11          4.61          3.36         9.21 o                         
   3   5  11          2.37         12.72         8.28 o                         
   4   5  11         38.28         46.30        10.92 o                         
   5   5  11          0.00          6.84         9.34 o                         
   6   5  11          9.07          3.99         9.63 o                         
 -20   0  12         26.62         17.95         8.12 o                         
 -19   0  12          0.42         -7.20         7.20 o                         
 -18   0  12          0.76         -0.09         7.15 o                         
 -17   0  12          2.26         -3.13         6.86 o                         
 -16   0  12         45.80         59.97         7.56 o                         
 -15   0  12        134.42        123.09         8.84 o                         
 -14   0  12        293.24        253.86        10.04 o                         
 -13   0  12         99.47        109.82         8.05 o                         
 -12   0  12        705.07        719.72        14.25 o                         
 -11   0  12        333.00        345.57        10.49 o                         
 -10   0  12         46.54         43.64         6.23 o                         
  -9   0  12        158.35        130.81        11.25 o                         
  -8   0  12         60.30         81.53         9.02 o                         
  -7   0  12         38.16         49.60         8.24 o                         
  -6   0  12        355.65        400.82        13.28 o                         
  -5   0  12       1063.92        981.99        19.25 o                         
  -4   0  12        192.34        184.88         9.91 o                         
  -3   0  12        769.61        710.16        16.39 o                         
  -2   0  12        221.83        213.45         6.39 o                         
  -1   0  12        682.89        648.59        25.81 o                         
   0   0  12        388.96        395.72         8.71 o                         
   1   0  12        177.97        165.96         6.66 o                         
   2   0  12       3836.65       3795.94        37.08 o                         
   3   0  12          2.66          5.84         7.56 o                         
   4   0  12        158.87        147.41        10.14 o                         
   5   0  12        280.69        275.28        12.91 o                         
   6   0  12        379.70        371.50        14.83 o                         
   7   0  12         74.41         60.39         9.08 o                         
   8   0  12         72.00         79.97        10.57 o                         
   9   0  12        137.16        131.08        11.63 o                         
  10   0  12        286.54        225.21        13.56 o                         
  11   0  12        207.90        176.11        13.37 o                         
  12   0  12         10.53         -3.86         8.37 o                         
  13   0  12          1.43         -7.35         9.30 o                         
  14   0  12         19.80         26.98        10.16 o                         
  15   0  12          3.98         14.96         8.44 o                         
  16   0  12          0.14        -11.80        11.80 o                         
 -20   1  12         64.85         53.66         6.74 o                         
 -19   1  12         11.48         10.48         6.12 o                         
 -18   1  12         34.50         33.89         6.22 o                         
 -17   1  12          6.27          4.73         5.56 o                         
 -16   1  12          0.09         11.50         6.35 o                         
 -15   1  12        141.05        132.51         6.17 o                         
 -14   1  12        225.54        212.55         8.02 o                         
 -13   1  12         33.13         38.45         4.81 o                         
 -12   1  12        181.13        168.28         6.20 o                         
 -11   1  12         96.69        100.05         5.20 o                         
 -10   1  12         16.51          9.06         4.59 o                         
  -9   1  12        336.18        331.06         8.26 o                         
  -8   1  12         42.67         39.10         4.38 o                         
  -7   1  12        188.04        164.84         5.70 o                         
  -6   1  12         35.60         29.80         5.21 o                         
  -5   1  12        888.63        909.95        32.17 o                         
  -4   1  12         11.38         10.80         4.89 o                         
  -3   1  12          1.63          4.76         4.86 o                         
  -2   1  12          1.26         -0.52         4.64 o                         
  -1   1  12         35.10         34.94         7.96 o                         
   0   1  12        256.23        287.87         9.15 o                         
   1   1  12       1030.97       1029.73        53.78 o                         
   2   1  12          1.27         -1.43         5.02 o                         
   3   1  12        360.66        346.62        17.71 o                         
   4   1  12       1535.10       1504.85        44.85 o                         
   5   1  12        126.79        118.93         7.28 o                         
   6   1  12         83.23         82.82        15.07 o                         
   7   1  12        275.47        272.35        11.81 o                         
   8   1  12        408.95        379.02        11.21 o                         
   9   1  12          1.19         -1.22         5.95 o                         
  10   1  12         60.11         71.06         7.60 o                         
  11   1  12         56.05         55.96         6.85 o                         
  12   1  12          0.48         -4.65         6.18 o                         
  13   1  12         17.17         19.41         6.25 o                         
  14   1  12          5.99          7.60         6.28 o                         
  15   1  12          3.85          5.63        11.43 o                         
  16   1  12         20.17         33.98        10.34 o                         
 -19   2  12         29.09         21.42         6.17 o                         
 -18   2  12          6.45         10.93         6.64 o                         
 -17   2  12         14.46         13.45         6.72 o                         
 -16   2  12         61.37         60.64         6.42 o                         
 -15   2  12         10.98          9.99         5.37 o                         
 -14   2  12          7.02          2.95         6.60 o                         
 -13   2  12         61.55         58.20         7.12 o                         
 -12   2  12          7.69         12.94        15.93 o                         
 -11   2  12        506.51        522.40        12.41 o                         
 -10   2  12         66.69         60.92         7.02 o                         
  -9   2  12         99.14         84.37         7.12 o                         
  -8   2  12        312.12        257.55        12.56 o                         
  -7   2  12       1921.20       1868.44        18.47 o                         
  -6   2  12         20.25         22.25         4.12 o                         
  -5   2  12          0.96          1.71         5.10 o                         
  -4   2  12        188.90        188.67         6.92 o                         
  -3   2  12          0.21         -2.09         4.08 o                         
  -2   2  12         55.96         52.32         5.06 o                         
  -1   2  12          6.43         -1.36         7.36 o                         
   0   2  12          0.38         -1.96         5.49 o                         
   1   2  12        196.16        152.46        22.92 o                         
   2   2  12        165.63        153.50        11.76 o                         
   3   2  12        486.93        499.27        15.25 o                         
   4   2  12        114.01        106.06         6.86 o                         
   5   2  12        856.11        701.90       134.26 o                         
   6   2  12         30.94         26.07        10.79 o                         
   7   2  12        121.48         90.78        13.42 o                         
   8   2  12         43.55         59.48        12.32 o                         
   9   2  12         58.54         44.89        12.15 o                         
  10   2  12         92.56         64.31        11.02 o                         
  11   2  12          5.56          2.95        11.03 o                         
  12   2  12         21.84          7.14        11.95 o                         
  13   2  12          4.40        -12.20        12.20 o                         
  14   2  12          0.17          0.44        11.47 o                         
  15   2  12          7.98        -10.55        10.55 o                         
 -17   3  12          0.65          2.79        12.38 o                         
 -16   3  12          0.18        -12.80        12.80 o                         
 -15   3  12          0.35        -12.63        12.63 o                         
 -14   3  12          0.85        -12.70        12.70 o                         
 -13   3  12          2.31         15.03        10.84 o                         
 -12   3  12         59.99         62.94        12.37 o                         
 -11   3  12         85.28         86.12        13.43 o                         
 -10   3  12        451.46        469.11        20.49 o                         
  -9   3  12          4.99          7.23        10.87 o                         
  -8   3  12        569.34        586.51        12.91 o                         
  -7   3  12         56.06         73.42         6.57 o                         
  -6   3  12        103.16         74.43        15.56 o                         
  -5   3  12        618.04        512.74        83.28 o                         
  -4   3  12        129.82         91.50        11.43 o                         
  -3   3  12         25.56         22.85         9.31 o                         
  -2   3  12         28.17         27.39         9.21 o                         
  -1   3  12         11.64         23.72         9.06 o                         
   0   3  12        115.87        118.29         6.21 o                         
   1   3  12         54.57         63.61         5.50 o                         
   2   3  12         17.68         13.38         5.05 o                         
   3   3  12        102.48         95.21         5.75 o                         
   4   3  12        200.59        190.52         7.28 o                         
   5   3  12        104.30         92.81         6.13 o                         
   6   3  12          1.70          5.91         7.20 o                         
   7   3  12        214.75        233.43        16.01 o                         
   8   3  12         22.68         17.29        11.06 o                         
   9   3  12          0.24        -12.21        12.21 o                         
  10   3  12          4.10         -0.62        12.95 o                         
  11   3  12          0.33        -10.46        11.43 o                         
  12   3  12          0.00         -0.83        11.75 o                         
  13   3  12          4.02         -8.95        11.74 o                         
 -15   4  12          0.10         -9.31        13.41 o                         
 -14   4  12          0.40        -11.22        12.70 o                         
 -13   4  12          3.27         -8.52         8.52 o                         
 -12   4  12          0.67         -3.82         7.36 o                         
 -11   4  12         64.70         63.01         8.87 o                         
 -10   4  12         62.03         65.92         7.57 o                         
  -9   4  12          7.78          6.64         8.49 o                         
  -8   4  12         14.83          5.44         7.31 o                         
  -7   4  12         21.66         19.28         6.34 o                         
  -6   4  12         11.18         10.16        11.39 o                         
  -5   4  12          1.62          6.75         5.59 o                         
  -4   4  12         29.52         23.20         6.37 o                         
  -3   4  12          0.27          7.03         7.06 o                         
  -2   4  12         91.09        100.75         7.87 o                         
  -1   4  12          0.54          6.77         6.23 o                         
   0   4  12         25.11         29.91         7.08 o                         
   1   4  12          4.91          5.85         4.80 o                         
   2   4  12          0.81          2.63         6.01 o                         
   3   4  12         13.00         15.21         6.69 o                         
   4   4  12         35.26         34.32         6.60 o                         
   5   4  12          5.68          6.61         6.06 o                         
   6   4  12         95.18         91.85        12.25 o                         
   7   4  12          8.25         11.45         7.76 o                         
   8   4  12          0.48          3.14         9.79 o                         
   9   4  12          0.62         -9.94        10.26 o                         
  10   4  12          6.94          2.85        12.60 o                         
 -10   5  12          0.02         -6.64         6.92 o                         
  -9   5  12          8.23         19.63         7.04 o                         
  -8   5  12          2.26         -1.78         6.49 o                         
  -7   5  12         13.03         30.70         6.71 o                         
  -6   5  12         10.00          8.60         9.38 o                         
  -5   5  12          7.77         20.01        10.03 o                         
  -4   5  12          9.60         16.13         9.33 o                         
  -3   5  12         26.73         20.48         8.87 o                         
  -2   5  12          0.42         15.58         9.56 o                         
  -1   5  12         16.30         34.25        10.35 o                         
   0   5  12         67.47         96.77        12.16 o                         
   1   5  12          2.38          2.29         9.64 o                         
   2   5  12          1.19         -8.50         8.50 o                         
   3   5  12         21.13          5.63         8.95 o                         
   4   5  12          3.36          0.00         9.79 o                         
   5   5  12          9.81         -8.30         8.30 o                         
 -20   1  13         13.68         26.81         7.14 o                         
 -19   1  13         25.42         30.21         6.29 o                         
 -18   1  13         17.08         22.06         6.43 o                         
 -17   1  13          8.01          2.06         6.14 o                         
 -16   1  13          1.74          1.14         5.83 o                         
 -15   1  13          0.12          0.36         5.03 o                         
 -14   1  13          0.93         -4.57         4.57 o                         
 -13   1  13         56.61         61.03         5.26 o                         
 -12   1  13        103.08        108.66         5.53 o                         
 -11   1  13         27.01         26.34         5.30 o                         
 -10   1  13         97.60        107.63         6.05 o                         
  -9   1  13          0.47          2.20         4.39 o                         
  -8   1  13        625.07        644.62        14.47 o                         
  -7   1  13         40.69         39.09         6.85 o                         
  -6   1  13        155.76        167.68        11.28 o                         
  -5   1  13          0.41          1.14         4.94 o                         
  -4   1  13        591.29        587.66        17.05 o                         
  -3   1  13        158.38        165.50         7.33 o                         
  -2   1  13         23.16         30.28         5.27 o                         
  -1   1  13        127.27        128.86         6.90 o                         
   0   1  13          0.28         -2.66         5.99 o                         
   1   1  13         51.00         46.48         5.00 o                         
   2   1  13        155.86        136.87         7.17 o                         
   3   1  13         12.95         12.81         5.94 o                         
   4   1  13        344.58        337.76        10.11 o                         
   5   1  13         64.41         58.14         6.81 o                         
   6   1  13          4.27          0.41         5.84 o                         
   7   1  13         45.70         38.27        11.31 o                         
   8   1  13         11.35         13.47        11.21 o                         
   9   1  13          4.54         -4.02         9.87 o                         
  10   1  13         37.01         25.65         6.88 o                         
  11   1  13         14.17          4.68         6.34 o                         
  12   1  13          2.44          0.23         7.08 o                         
  13   1  13          1.27        -11.60        11.60 o                         
  14   1  13          1.06         -4.02        10.69 o                         
  15   1  13          0.47        -10.26        10.26 o                         
 -19   2  13         38.64         49.55         7.97 o                         
 -18   2  13          7.32          6.11         6.53 o                         
 -17   2  13         13.48         15.63         6.36 o                         
 -16   2  13         62.62         57.21         8.70 o                         
 -15   2  13         16.75         17.14         7.26 o                         
 -14   2  13          0.97          2.94         6.60 o                         
 -13   2  13         12.96         14.14         6.56 o                         
 -12   2  13         31.69         30.02         7.21 o                         
 -11   2  13         14.96         17.96        12.05 o                         
 -10   2  13          6.03         -3.39         5.87 o                         
  -9   2  13        900.75        860.03        14.42 o                         
  -8   2  13        546.25        529.85        19.16 o                         
  -7   2  13         54.51         43.00        11.53 o                         
  -6   2  13        239.03        234.80        14.55 o                         
  -5   2  13          5.87         -8.56        10.11 o                         
  -4   2  13         69.49         65.32        10.80 o                         
  -3   2  13         96.78         96.46        11.53 o                         
  -2   2  13          5.95          6.16         4.64 o                         
  -1   2  13          0.84          0.59         4.74 o                         
   0   2  13          3.55          1.63         6.20 o                         
   1   2  13         15.47         11.32         6.32 o                         
   2   2  13         11.73          8.14         6.38 o                         
   3   2  13         43.48         31.60         6.09 o                         
   4   2  13        446.44        342.25        48.71 o                         
   5   2  13        392.64        449.56        19.26 o                         
   6   2  13         19.76         -5.88         9.47 o                         
   7   2  13         29.98         28.02        11.16 o                         
   8   2  13        124.54        117.12        13.63 o                         
   9   2  13         47.48         30.64        11.27 o                         
  10   2  13          0.15        -11.99        11.99 o                         
  11   2  13          2.19          5.03        11.22 o                         
  12   2  13         16.25        -10.06        10.06 o                         
  13   2  13         28.05         36.47        10.62 o                         
  14   2  13          0.04        -11.09        11.09 o                         
 -17   3  13         20.25         33.90        12.81 o                         
 -16   3  13          3.74         -7.60        14.36 o                         
 -15   3  13         23.87         21.12        12.86 o                         
 -14   3  13          6.41         -0.74        10.14 o                         
 -13   3  13         19.80         22.74        12.27 o                         
 -12   3  13          1.74          3.84        10.10 o                         
 -11   3  13        297.28        338.79        18.16 o                         
 -10   3  13          0.03          7.98        11.32 o                         
  -9   3  13        158.75        126.78        20.63 o                         
  -8   3  13         20.30         21.08         5.40 o                         
  -7   3  13         59.31         61.83        11.36 o                         
  -6   3  13        184.66        186.45        13.73 o                         
  -5   3  13         69.27         74.95        11.89 o                         
  -4   3  13          0.03          2.18         8.70 o                         
  -3   3  13        106.93        108.12        11.98 o                         
  -2   3  13        517.64        522.09        18.11 o                         
  -1   3  13          2.40          2.83         8.08 o                         
   0   3  13         14.95         13.52         5.25 o                         
   1   3  13         59.75         64.20         5.57 o                         
   2   3  13         44.94         37.66         5.69 o                         
   3   3  13          0.38          1.71         4.65 o                         
   4   3  13          0.04          3.00         5.04 o                         
   5   3  13        152.33        140.77        10.16 o                         
   6   3  13          6.90          6.26        11.35 o                         
   7   3  13        284.97        306.10        17.30 o                         
   8   3  13          0.08         11.80        11.25 o                         
   9   3  13          1.20         -8.57        12.09 o                         
  10   3  13         37.46         43.16        10.65 o                         
  11   3  13         25.18        -12.02        12.02 o                         
  12   3  13          0.29         14.99        11.77 o                         
 -14   4  13         10.48         11.91        11.42 o                         
 -13   4  13          0.71         -3.27        14.58 o                         
 -12   4  13          2.49         -8.11         8.11 o                         
 -11   4  13          0.12         -3.00         6.79 o                         
 -10   4  13        121.25        121.43         8.71 o                         
  -9   4  13         21.69         36.85        10.67 o                         
  -8   4  13          6.12          5.22         6.21 o                         
  -7   4  13         37.91         37.22         6.53 o                         
  -6   4  13          9.58         12.93         8.57 o                         
  -5   4  13         12.95          3.21         9.52 o                         
  -4   4  13         56.97         82.53         8.17 o                         
  -3   4  13        153.84        152.44        11.44 o                         
  -2   4  13          0.00          3.27         6.24 o                         
  -1   4  13        378.21        359.02        24.23 o                         
   0   4  13        411.13        445.24        12.13 o                         
   1   4  13          6.96          9.57         7.93 o                         
   2   4  13         83.37         81.78         7.61 o                         
   3   4  13         81.27         83.07        15.58 o                         
   4   4  13         25.26         12.70         7.00 o                         
   5   4  13         21.37         27.13         8.20 o                         
   6   4  13         63.59         81.62         8.51 o                         
   7   4  13          1.45        -10.86        10.86 o                         
   8   4  13         27.52         26.41        12.90 o                         
   9   4  13         22.84         37.54        10.58 o                         
  -8   5  13         45.07         45.13         9.23 o                         
  -7   5  13          2.96          5.90         6.72 o                         
  -6   5  13          0.45          0.24         9.25 o                         
  -5   5  13         11.59         25.77         8.75 o                         
  -4   5  13          9.92         17.25        10.20 o                         
  -3   5  13         14.11          2.92         9.86 o                         
  -2   5  13        118.27        144.06        13.29 o                         
  -1   5  13         19.66         27.12         8.08 o                         
   0   5  13          7.26         -7.52         7.93 o                         
   1   5  13         89.20         89.15        11.16 o                         
   2   5  13         57.66         53.82        11.07 o                         
   3   5  13          3.66          7.36         9.28 o                         
 -20   0  14          1.95          5.42        16.75 o                         
 -19   0  14         21.71         36.64        17.84 o                         
 -18   0  14         14.56         21.62         7.05 o                         
 -17   0  14         11.62          3.92         6.80 o                         
 -16   0  14          1.04          2.04         6.74 o                         
 -15   0  14        267.95        305.25        11.21 o                         
 -14   0  14        144.63        155.40         9.52 o                         
 -13   0  14         46.31         38.44         6.79 o                         
 -12   0  14        249.28        211.94         9.18 o                         
 -11   0  14         49.63         57.93         8.81 o                         
 -10   0  14         70.34         63.06         9.62 o                         
  -9   0  14        221.65        264.04        13.76 o                         
  -8   0  14        269.69        254.23        13.12 o                         
  -7   0  14        709.27        794.13        19.59 o                         
  -6   0  14       1360.18       1322.35        24.16 o                         
  -5   0  14        148.09        114.84        10.17 o                         
  -4   0  14        110.39         98.17         9.61 o                         
  -3   0  14        494.16        404.75        84.36 o                         
  -2   0  14        286.21        224.42        39.97 o                         
  -1   0  14        101.94         76.77        13.46 o                         
   0   0  14       1247.24       1342.05        24.37 o                         
   1   0  14       1119.90       1115.69        22.84 o                         
   2   0  14         57.46         60.30         9.11 o                         
   3   0  14       1617.93       1668.32        27.78 o                         
   4   0  14         68.89         67.09         9.36 o                         
   5   0  14         89.38         85.91        10.02 o                         
   6   0  14         64.47         56.66         9.45 o                         
   7   0  14        289.34        249.61        14.36 o                         
   8   0  14          1.00         -9.27         9.27 o                         
   9   0  14          1.36         -9.50         9.50 o                         
  10   0  14        240.19        214.96        14.50 o                         
  11   0  14         15.79          8.90        10.16 o                         
  12   0  14          3.93         23.10        10.80 o                         
  13   0  14         17.52          8.07         9.87 o                         
  14   0  14          3.34        -11.23        11.23 o                         
 -19   1  14         10.82          9.39         8.98 o                         
 -18   1  14          0.21         10.13         5.78 o                         
 -17   1  14         25.28         29.52         5.89 o                         
 -16   1  14         62.10         55.27         6.54 o                         
 -15   1  14          8.69          7.42         4.98 o                         
 -14   1  14        102.54        113.23         6.06 o                         
 -13   1  14        222.25        264.80         8.46 o                         
 -12   1  14        341.59        332.19        12.62 o                         
 -11   1  14         87.13         72.98         5.83 o                         
 -10   1  14         50.40         50.30         5.25 o                         
  -9   1  14        207.29        222.01         8.75 o                         
  -8   1  14        153.82        147.20         7.93 o                         
  -7   1  14          3.04          0.61         5.88 o                         
  -6   1  14          0.00         -5.63         5.63 o                         
  -5   1  14        162.91        149.96         8.24 o                         
  -4   1  14         30.69         22.47         5.68 o                         
  -3   1  14         65.73         60.18         6.10 o                         
  -2   1  14        417.19        408.19        10.13 o                         
  -1   1  14        574.70        589.04        17.99 o                         
   0   1  14         11.56          8.80         6.49 o                         
   1   1  14        470.38        469.70        12.14 o                         
   2   1  14        267.92        266.07         9.38 o                         
   3   1  14          0.69          2.91         6.16 o                         
   4   1  14         68.35         70.32         8.71 o                         
   5   1  14        538.13        533.77        12.50 o                         
   6   1  14         32.11         29.68         6.77 o                         
   7   1  14          7.25          4.63         6.00 o                         
   8   1  14         99.24        116.63         8.26 o                         
   9   1  14        316.56        284.94        11.05 o                         
  10   1  14         16.79          8.14         6.59 o                         
  11   1  14         32.01         49.74        11.93 o                         
  12   1  14         23.06        -10.86        10.86 o                         
  13   1  14          1.53         17.41        10.55 o                         
  14   1  14          3.54         10.21        11.71 o                         
 -18   2  14          3.42         23.27         7.88 o                         
 -17   2  14          4.16         -1.75         6.35 o                         
 -16   2  14         10.70         -1.63        17.51 o                         
 -15   2  14         46.66         49.35         8.80 o                         
 -14   2  14         58.78         57.24         7.76 o                         
 -13   2  14         11.11          9.60         6.54 o                         
 -12   2  14        259.45        253.53        10.36 o                         
 -11   2  14         16.33          7.74         6.28 o                         
 -10   2  14         91.38         65.05        11.04 o                         
  -9   2  14         52.88         59.18        12.13 o                         
  -8   2  14        137.51        160.45        13.85 o                         
  -7   2  14          1.30         -5.21         9.20 o                         
  -6   2  14         18.16         -0.56        10.03 o                         
  -5   2  14         94.20         53.34        11.88 o                         
  -4   2  14        365.78        350.59        16.20 o                         
  -3   2  14        131.40        113.67        11.15 o                         
  -2   2  14         24.63         21.60         5.19 o                         
  -1   2  14        121.03        110.35         8.72 o                         
   0   2  14         68.75         71.97         7.68 o                         
   1   2  14          0.69         -1.89         7.14 o                         
   2   2  14         16.55         17.14         6.70 o                         
   3   2  14        428.45        381.53        37.85 o                         
   4   2  14         10.99          1.24        10.25 o                         
   5   2  14          3.74          4.57        11.03 o                         
   6   2  14         91.58        102.24        12.38 o                         
   7   2  14        467.50        467.67        19.82 o                         
   8   2  14         19.88          4.98         9.94 o                         
   9   2  14         90.01        111.52        14.20 o                         
  10   2  14         45.05         27.09        11.96 o                         
  11   2  14          9.26        -11.77        11.77 o                         
  12   2  14          0.01          0.88        11.28 o                         
  13   2  14          0.45         17.92        12.39 o                         
 -16   3  14          2.55         -1.62        13.42 o                         
 -15   3  14          5.37         11.55        11.77 o                         
 -14   3  14          0.07         -0.82        11.98 o                         
 -13   3  14         27.46         18.76        12.73 o                         
 -12   3  14         74.96         84.33        15.58 o                         
 -11   3  14         57.63         54.10        12.97 o                         
 -10   3  14         65.23         56.20        13.26 o                         
  -9   3  14         16.14         22.36         9.75 o                         
  -8   3  14         23.82         17.07        11.37 o                         
  -7   3  14          2.42          0.90        10.38 o                         
  -6   3  14         63.04         50.10         9.88 o                         
  -5   3  14        109.58        110.42        12.12 o                         
  -4   3  14          6.88         -1.71         8.14 o                         
  -3   3  14         55.64         49.66        10.74 o                         
  -2   3  14          8.93         14.73         9.07 o                         
  -1   3  14        161.49        125.65        11.59 o                         
   0   3  14          1.90          8.91         5.93 o                         
   1   3  14         23.70         19.11         5.23 o                         
   2   3  14         18.83         21.38         5.17 o                         
   3   3  14          5.39          3.45         5.32 o                         
   4   3  14        261.44        258.91         8.30 o                         
   5   3  14         48.31         46.69         7.51 o                         
   6   3  14         84.71         92.21        18.78 o                         
   7   3  14        162.49        165.27        14.94 o                         
   8   3  14         25.19         27.23        11.41 o                         
   9   3  14         47.16         48.13        13.29 o                         
  10   3  14          3.62         -9.31        10.01 o                         
  11   3  14          2.48         17.90        12.43 o                         
 -13   4  14         22.41         24.83         7.64 o                         
 -12   4  14          0.30         22.19        12.28 o                         
 -11   4  14         39.25         15.58        14.26 o                         
 -10   4  14          1.17        -12.86        12.86 o                         
  -9   4  14          0.07          2.57        12.58 o                         
  -8   4  14          0.02         -6.39        12.93 o                         
  -7   4  14          3.37         13.72        11.11 o                         
  -6   4  14          5.25         19.89        10.58 o                         
  -5   4  14          2.34         -5.80         9.70 o                         
  -4   4  14         25.20         18.07        10.36 o                         
  -3   4  14          9.67         16.52         7.21 o                         
  -2   4  14          7.86          3.96         6.76 o                         
  -1   4  14         12.19         12.15         6.42 o                         
   0   4  14          8.43          3.18         6.27 o                         
   1   4  14         13.94         18.73        11.31 o                         
   2   4  14         12.89         11.45         5.84 o                         
   3   4  14         13.39          9.57         6.40 o                         
   4   4  14          2.13         10.00         6.61 o                         
   5   4  14         49.32         64.32         7.54 o                         
   6   4  14        151.99        143.22        13.51 o                         
   7   4  14          0.19          8.02        11.47 o                         
   8   4  14         24.88         14.70        12.63 o                         
  -6   5  14          0.12         18.20         7.89 o                         
  -5   5  14          8.17         14.83        10.01 o                         
  -4   5  14         18.68          7.51         9.18 o                         
  -3   5  14          5.27         18.67         9.30 o                         
  -2   5  14         13.87         -9.08         9.08 o                         
  -1   5  14          2.88         -6.13         9.53 o                         
   0   5  14          0.03          4.75         9.88 o                         
   1   5  14          7.00         12.45        10.04 o                         
 -19   1  15          0.52         -4.98         6.90 o                         
 -18   1  15          1.48          4.37         6.37 o                         
 -17   1  15         11.04         10.79         6.44 o                         
 -16   1  15         44.05         23.20         6.50 o                         
 -15   1  15          9.88         11.84         6.94 o                         
 -14   1  15         33.76         38.45         6.22 o                         
 -13   1  15          5.74         13.08         5.60 o                         
 -12   1  15          9.37         12.65         5.14 o                         
 -11   1  15        110.84        116.88         6.75 o                         
 -10   1  15         42.81         56.64         6.59 o                         
  -9   1  15         21.74         15.80         5.67 o                         
  -8   1  15         71.08         74.17         6.89 o                         
  -7   1  15         33.70         23.87         8.42 o                         
  -6   1  15          7.95         10.13         5.32 o                         
  -5   1  15        331.99        299.69         9.52 o                         
  -4   1  15        402.03        395.29        30.03 o                         
  -3   1  15        155.88        151.00         7.89 o                         
  -2   1  15         38.22         36.03         6.51 o                         
  -1   1  15        266.27        283.97        14.51 o                         
   0   1  15          0.65         -4.72         8.66 o                         
   1   1  15        113.64        111.38         8.46 o                         
   2   1  15          6.31          7.20         6.64 o                         
   3   1  15        276.35        293.84        10.68 o                         
   4   1  15         40.40         35.23         6.91 o                         
   5   1  15        149.85        166.69         8.73 o                         
   6   1  15         22.10          8.87         6.71 o                         
   7   1  15         20.71         17.08         6.53 o                         
   8   1  15        130.58        130.53         9.74 o                         
   9   1  15         13.51         25.10        11.57 o                         
  10   1  15          0.33         -4.65        10.74 o                         
  11   1  15          3.40          0.04        10.05 o                         
  13   1  15          0.95          4.38        11.69 o                         
 -18   2  15         25.33         27.14         9.83 o                         
 -17   2  15          0.04         -6.98         7.44 o                         
 -16   2  15         12.20         10.71         6.87 o                         
 -15   2  15         26.52         24.63         8.17 o                         
 -14   2  15         22.35         11.72         9.02 o                         
 -13   2  15         63.86         74.09        12.78 o                         
 -12   2  15        264.65        308.27        17.93 o                         
 -11   2  15          0.63         -6.80         9.90 o                         
 -10   2  15          1.80         13.47        10.91 o                         
  -9   2  15        166.34        174.90        13.90 o                         
  -8   2  15          0.69         -7.34        10.25 o                         
  -7   2  15        232.79        220.07        14.35 o                         
  -6   2  15        220.36        228.97        15.12 o                         
  -5   2  15         35.30         34.18        10.53 o                         
  -4   2  15         15.34         15.96         9.47 o                         
  -3   2  15        214.66        204.17        13.74 o                         
  -2   2  15        187.72        172.26        12.29 o                         
  -1   2  15          9.79          7.87         5.60 o                         
   0   2  15         25.19          7.75         6.87 o                         
   1   2  15         73.50         70.45        10.97 o                         
   2   2  15          0.23         -4.06         6.35 o                         
   3   2  15          2.10          6.05         6.62 o                         
   4   2  15         74.43         73.73        12.47 o                         
   5   2  15         22.28         30.87        12.29 o                         
   6   2  15        107.91        142.86        13.85 o                         
   7   2  15         61.03         67.80        11.86 o                         
   8   2  15          0.00          9.79        11.11 o                         
   9   2  15          3.02         -6.06        11.43 o                         
  10   2  15         75.78         85.09        12.54 o                         
  11   2  15          2.80         12.59        10.91 o                         
  12   2  15         18.52          0.31        12.28 o                         
 -16   3  15         12.72         -6.82        14.22 o                         
 -15   3  15          1.64         -8.04        13.92 o                         
 -14   3  15          4.95          4.66        14.14 o                         
 -13   3  15          0.06         -0.15        11.58 o                         
 -12   3  15        124.42        106.18        13.06 o                         
 -11   3  15        133.56        101.03        13.78 o                         
 -10   3  15         66.48         99.83        13.43 o                         
  -9   3  15          4.87         30.39        11.76 o                         
  -8   3  15         66.42         95.30        13.69 o                         
  -7   3  15         71.70         59.59        12.15 o                         
  -6   3  15         12.00          4.50         9.19 o                         
  -5   3  15         60.48         71.49        11.90 o                         
  -4   3  15         46.18         48.55        11.32 o                         
  -3   3  15          0.64          7.72         8.48 o                         
  -2   3  15          0.06         -3.67         8.54 o                         
  -1   3  15         80.23         81.98        11.11 o                         
   0   3  15          2.18          2.38         9.29 o                         
   1   3  15         78.88         68.58        10.50 o                         
   2   3  15         16.05         19.14         5.34 o                         
   3   3  15          8.46         12.92         5.55 o                         
   4   3  15          1.15          1.40         4.79 o                         
   5   3  15        178.15        189.89        12.27 o                         
   6   3  15          0.83          7.29         7.57 o                         
   7   3  15          5.55         -5.09        10.43 o                         
   8   3  15         49.16         36.49        10.91 o                         
   9   3  15          4.99         14.44        13.53 o                         
  10   3  15          0.43          5.68        10.81 o                         
 -12   4  15          2.16        -14.53        14.53 o                         
 -11   4  15         31.84         30.65        13.22 o                         
 -10   4  15          7.86         23.98        12.33 o                         
  -9   4  15         24.81         45.70        12.95 o                         
  -8   4  15         32.58         32.62        12.99 o                         
  -7   4  15         15.86         19.62        12.70 o                         
  -6   4  15         17.54          7.46        10.87 o                         
  -5   4  15         45.37         58.59        11.88 o                         
  -4   4  15        112.14        100.79        13.36 o                         
  -3   4  15        102.73        122.30         9.37 o                         
  -2   4  15          6.18         -6.45         6.76 o                         
  -1   4  15          1.43         -0.56         6.24 o                         
   0   4  15         66.07         47.09         6.25 o                         
   1   4  15         16.46         27.51         8.68 o                         
   2   4  15          8.62         -0.74         5.37 o                         
   3   4  15         78.57         81.27         6.73 o                         
   4   4  15        104.11        101.45         8.85 o                         
   5   4  15          2.28          3.33         7.81 o                         
   6   4  15         28.98         60.33        14.02 o                         
 -18   0  16          0.34          0.99         7.81 o                         
 -17   0  16        103.24         90.57         9.06 o                         
 -16   0  16          9.70          2.31        11.94 o                         
 -15   0  16          0.69          1.27         7.08 o                         
 -14   0  16        214.87        241.87        11.73 o                         
 -13   0  16          2.53          6.14        10.50 o                         
 -12   0  16         14.32         32.93        10.19 o                         
 -11   0  16         37.82         36.42         9.01 o                         
 -10   0  16          1.32         -5.14         7.69 o                         
  -9   0  16         26.95         10.27         7.89 o                         
  -8   0  16          6.47          3.30         7.33 o                         
  -7   0  16        165.89        164.40        12.21 o                         
  -6   0  16        103.36        120.56        11.33 o                         
  -5   0  16        116.38        112.88        10.87 o                         
  -4   0  16         25.24         26.70         8.60 o                         
  -3   0  16         41.12         18.65         7.97 o                         
  -2   0  16        126.78        116.37        11.13 o                         
  -1   0  16         13.01         15.98         9.46 o                         
   0   0  16       1769.30       1808.28        29.91 o                         
   1   0  16       1744.14       1753.38        30.19 o                         
   2   0  16         32.82         34.44        11.26 o                         
   3   0  16          0.33         -7.54        10.70 o                         
   4   0  16       1093.39       1145.30        25.89 o                         
   5   0  16        393.57        415.65        17.67 o                         
   6   0  16          0.01         -8.13         8.13 o                         
   7   0  16         22.65         24.26        10.60 o                         
   8   0  16        157.66        167.10        14.30 o                         
   9   0  16         11.54         17.02         8.67 o                         
  10   0  16         38.65         37.73        11.44 o                         
  11   0  16         16.64         40.36        10.60 o                         
  12   0  16          4.44         -3.58        10.71 o                         
 -18   1  16         33.76         30.96        10.74 o                         
 -17   1  16          0.13         -3.37         8.13 o                         
 -16   1  16         75.39         82.07         9.23 o                         
 -15   1  16         93.01        112.02         9.15 o                         
 -14   1  16         13.54         19.69         7.90 o                         
 -13   1  16         15.80         20.33         5.85 o                         
 -12   1  16         76.21         79.76         6.42 o                         
 -11   1  16         45.84         45.81         7.03 o                         
 -10   1  16          0.04         10.04         6.43 o                         
  -9   1  16          0.80         -5.52         5.52 o                         
  -8   1  16          3.45         10.88         5.76 o                         
  -7   1  16        179.75        159.71        18.32 o                         
  -6   1  16         38.15         42.16        10.27 o                         
  -5   1  16         21.26         11.99         5.95 o                         
  -4   1  16          3.61          4.07         5.54 o                         
  -3   1  16          5.24         -2.33         5.90 o                         
  -2   1  16         69.48         62.82         7.20 o                         
  -1   1  16        481.31        507.03        36.07 o                         
   0   1  16         36.21         38.56        12.60 o                         
   1   1  16          2.40          9.83        10.23 o                         
   2   1  16       1640.60       1639.94        25.35 o                         
   3   1  16        103.51         92.55         8.43 o                         
   4   1  16         84.39         89.13         9.77 o                         
   5   1  16         32.73         35.12        16.58 o                         
   6   1  16        123.10        115.43         8.42 o                         
   7   1  16        100.64         97.03        13.42 o                         
   8   1  16         15.88         21.21        11.49 o                         
   9   1  16         40.54         44.31        11.87 o                         
  10   1  16         12.20         -5.69        11.79 o                         
  11   1  16         17.64         36.83        12.88 o                         
  12   1  16         32.67         21.43        11.23 o                         
 -17   2  16         27.36         14.39        17.66 o                         
 -16   2  16          5.33          0.95         7.56 o                         
 -15   2  16          1.54          1.71        11.83 o                         
 -14   2  16        195.79        230.73        18.60 o                         
 -13   2  16         10.99         -4.90        12.18 o                         
 -12   2  16          5.05         -7.59        10.75 o                         
 -11   2  16         52.02         56.61        11.63 o                         
 -10   2  16        150.71        153.83        14.85 o                         
  -9   2  16         34.69         25.66        10.47 o                         
  -8   2  16         37.63         49.80        11.86 o                         
  -7   2  16          0.15          2.42        10.06 o                         
  -6   2  16          5.54          5.03         9.64 o                         
  -5   2  16          0.57         -3.89        10.05 o                         
  -4   2  16         38.71         25.43         9.52 o                         
  -3   2  16         10.53          7.63        10.09 o                         
  -2   2  16         26.92         23.93         9.41 o                         
  -1   2  16         12.72         11.90         8.54 o                         
   0   2  16         25.41         15.69         9.07 o                         
   1   2  16        126.60        130.73         9.13 o                         
   2   2  16        126.41        144.88         9.21 o                         
   3   2  16         48.76         39.07         7.59 o                         
   4   2  16          9.68          6.40         7.35 o                         
   5   2  16         43.89         55.51        12.19 o                         
   6   2  16          1.16          4.89        10.10 o                         
   7   2  16          8.59         16.83        10.24 o                         
   8   2  16         32.84         54.84        13.35 o                         
   9   2  16          0.45          6.48        11.62 o                         
  10   2  16         19.18         41.91        12.86 o                         
  11   2  16         16.40         14.26         9.79 o                         
 -15   3  16          0.84          1.51        12.08 o                         
 -14   3  16         27.82         14.23        13.35 o                         
 -13   3  16         30.65         38.08        14.96 o                         
 -12   3  16          0.20         -1.83        12.72 o                         
 -11   3  16        268.65        278.16        18.57 o                         
 -10   3  16        142.05        219.99        15.85 o                         
  -9   3  16          0.38          5.21        11.48 o                         
  -8   3  16        108.35         89.76        13.03 o                         
  -7   3  16          0.06          0.20        11.04 o                         
  -6   3  16         15.51         26.87        11.00 o                         
  -5   3  16          2.08         -1.37         9.08 o                         
  -4   3  16          4.84          6.79         8.82 o                         
  -3   3  16          9.78         15.85         9.74 o                         
  -2   3  16         22.51          0.79         9.68 o                         
  -1   3  16          9.92          8.66        10.01 o                         
   0   3  16         34.38         44.91         9.81 o                         
   1   3  16         13.41         10.59         5.13 o                         
   2   3  16          8.89          0.38         4.76 o                         
   3   3  16         31.13         37.08         6.12 o                         
   4   3  16          4.54          0.12         7.24 o                         
   5   3  16          2.03          2.48        11.05 o                         
   6   3  16          8.14         22.56         7.61 o                         
   7   3  16          1.83          1.48         9.54 o                         
   8   3  16         34.34         27.35        10.08 o                         
   9   3  16         16.28         34.01        13.63 o                         
 -11   4  16          9.88          7.15        14.22 o                         
 -10   4  16          3.94          1.10        11.70 o                         
  -9   4  16         30.84          8.90        13.17 o                         
  -8   4  16         15.69         28.74        12.48 o                         
  -7   4  16          0.42          6.87        11.26 o                         
  -6   4  16          0.79          2.61        11.10 o                         
  -5   4  16          8.85         14.51        10.28 o                         
  -4   4  16          0.04         13.59         9.74 o                         
  -3   4  16          0.85         -3.44         6.25 o                         
  -2   4  16          0.01         -4.83         6.71 o                         
  -1   4  16          2.17         -8.94         8.94 o                         
   0   4  16          4.19          8.45         6.53 o                         
   1   4  16          0.40          4.51         6.27 o                         
   2   4  16         12.10         -5.94        20.01 o                         
   3   4  16         10.62          6.32         5.72 o                         
   4   4  16          3.80         -1.10        16.23 o                         
   5   4  16         72.41         73.33        12.37 o                         
 -17   1  17         14.36          9.24         8.62 o                         
 -16   1  17         11.93         11.60        13.84 o                         
 -15   1  17          0.05         -3.72         7.84 o                         
 -14   1  17          7.34         14.35         7.58 o                         
 -13   1  17          1.13         -6.84        11.27 o                         
 -12   1  17          0.54         13.01         7.41 o                         
 -11   1  17         28.76         28.69         6.49 o                         
 -10   1  17          0.70         13.49        28.72 o                         
  -9   1  17         86.56         79.22         6.79 o                         
  -8   1  17          9.82          4.17         5.65 o                         
  -7   1  17         87.05         64.93         7.57 o                         
  -6   1  17          1.77          2.03         5.40 o                         
  -5   1  17         13.55         16.01         6.74 o                         
  -4   1  17         17.92          9.57         6.08 o                         
  -3   1  17         30.31         32.75        14.15 o                         
  -2   1  17         58.12         53.10         6.82 o                         
  -1   1  17         99.11         97.20         7.92 o                         
   0   1  17         39.22         41.64         6.68 o                         
   1   1  17         68.41         82.98        12.55 o                         
   2   1  17         95.90        116.13         9.16 o                         
   3   1  17          4.70          6.16         6.62 o                         
   4   1  17          8.03          5.18        12.58 o                         
   5   1  17         53.14         66.22        11.65 o                         
   6   1  17         23.57         13.26        10.49 o                         
   7   1  17          2.15         -9.87         9.87 o                         
   8   1  17         65.45         57.85        12.14 o                         
   9   1  17         59.76         68.16        13.83 o                         
  10   1  17         17.15         -2.75        10.74 o                         
  11   1  17          7.20         27.16        11.42 o                         
 -16   2  17          0.68         -7.78        12.41 o                         
 -15   2  17          6.38         -5.30         9.96 o                         
 -14   2  17          4.28          6.82        10.96 o                         
 -13   2  17          4.25          8.55        10.92 o                         
 -12   2  17          6.03          5.43        12.28 o                         
 -11   2  17        185.52        221.30        16.63 o                         
 -10   2  17          0.73         14.26        12.09 o                         
  -9   2  17          1.04         15.46        10.68 o                         
  -8   2  17         12.30         -2.66         9.96 o                         
  -7   2  17          9.18          0.27         9.79 o                         
  -6   2  17          4.71         -3.33         9.72 o                         
  -5   2  17         13.98         12.70         9.18 o                         
  -4   2  17         36.89         35.80        13.23 o                         
  -3   2  17         78.35         50.03        12.01 o                         
  -2   2  17         68.48         74.67        11.83 o                         
  -1   2  17          0.02          3.78        10.42 o                         
   0   2  17         35.16         26.71        10.17 o                         
   1   2  17          7.97          3.47         7.45 o                         
   2   2  17         79.03         73.22        12.68 o                         
   3   2  17          2.98         -6.62         7.24 o                         
   4   2  17          7.71          0.25        11.94 o                         
   5   2  17         32.86         30.69        10.87 o                         
   6   2  17         18.08         19.32         9.50 o                         
   7   2  17        164.24        182.74        15.14 o                         
   8   2  17         15.13         37.34        12.90 o                         
   9   2  17          0.26          7.38         9.96 o                         
  10   2  17         20.46         63.36        13.91 o                         
 -14   3  17          5.74         13.11        12.93 o                         
 -13   3  17          0.30         14.17        13.16 o                         
 -12   3  17        151.62        152.16        17.74 o                         
 -11   3  17          8.21         26.16        12.83 o                         
 -10   3  17         18.53         53.70        12.88 o                         
  -9   3  17        110.66        129.51        15.01 o                         
  -8   3  17          0.29          0.48        11.08 o                         
  -7   3  17         20.00         23.70        11.46 o                         
  -6   3  17         56.96         62.23        12.93 o                         
  -5   3  17         36.72         25.90        11.84 o                         
  -4   3  17         90.18        122.29        13.92 o                         
  -3   3  17          7.88         23.01        11.07 o                         
  -2   3  17          0.26         10.61        10.00 o                         
  -1   3  17          9.61         -1.01         8.89 o                         
   0   3  17          1.62         15.82         8.52 o                         
   1   3  17          3.19          7.80         6.61 o                         
   2   3  17          4.20         10.67         4.76 o                         
   3   3  17          5.56         -5.02         8.64 o                         
   4   3  17         40.81         59.83         8.32 o                         
   5   3  17        123.77        138.99        14.66 o                         
   6   3  17         15.41         21.79         9.23 o                         
   7   3  17          3.32         -3.02        16.61 o                         
  -9   4  17          6.05         32.42        12.25 o                         
  -8   4  17         37.25         77.87        14.47 o                         
  -7   4  17         38.74         64.64        14.22 o                         
  -6   4  17          5.98         16.84        10.21 o                         
  -5   4  17         31.74         30.71        10.93 o                         
  -4   4  17        138.69        138.27        15.06 o                         
  -3   4  17          5.89         -1.21         6.90 o                         
  -2   4  17         15.52          8.96         6.24 o                         
  -1   4  17         36.99         49.80        18.84 o                         
   0   4  17          0.01         14.38         7.88 o                         
   1   4  17          7.47          4.38         6.35 o                         
   2   4  17          7.53         16.34         6.70 o                         
 -17   0  18         93.21         77.50        13.09 o                         
 -16   0  18         56.91         64.96        10.56 o                         
 -15   0  18          2.40         11.23        11.57 o                         
 -14   0  18          0.05          5.24        10.95 o                         
 -13   0  18        140.39        137.97        12.66 o                         
 -12   0  18          7.59         13.83        10.55 o                         
 -11   0  18          9.43         19.36         8.83 o                         
 -10   0  18          6.20         -1.02         8.73 o                         
  -9   0  18        167.62        144.68        12.79 o                         
  -8   0  18         18.10         17.50         9.14 o                         
  -7   0  18          0.11          0.51         8.10 o                         
  -6   0  18          0.65          1.77         7.70 o                         
  -5   0  18         70.59         54.10        10.78 o                         
  -4   0  18        110.11        120.07        12.66 o                         
  -3   0  18         83.36        101.78        11.36 o                         
  -2   0  18          0.16         -2.17         9.21 o                         
  -1   0  18        133.66        158.17        13.55 o                         
   0   0  18        124.27        151.70        13.21 o                         
   1   0  18        253.86        234.49        15.43 o                         
   2   0  18          6.18         -0.14         8.80 o                         
   3   0  18        135.04        112.21        11.56 o                         
   4   0  18        208.43        201.17        14.42 o                         
   5   0  18        139.26        108.44        12.53 o                         
   6   0  18          5.89          1.61        10.22 o                         
   7   0  18          9.30         14.32        10.38 o                         
   8   0  18         95.87         75.24        12.66 o                         
   9   0  18         13.75         25.83        10.05 o                         
  10   0  18          1.55         22.74        11.22 o                         
 -16   1  18          5.47         17.30         7.81 o                         
 -15   1  18        242.62        238.71        17.06 o                         
 -14   1  18          0.11         -9.44        10.80 o                         
 -13   1  18          1.76         -2.70        11.81 o                         
 -12   1  18         45.33         81.52        12.77 o                         
 -11   1  18         11.87         17.55         6.67 o                         
 -10   1  18          6.03          0.38         6.09 o                         
  -9   1  18         25.38         42.38         7.37 o                         
  -8   1  18          4.80          6.24         8.25 o                         
  -7   1  18         11.75         10.67         6.03 o                         
  -6   1  18         19.60         14.47         5.52 o                         
  -5   1  18          4.30         11.66         7.69 o                         
  -4   1  18         16.46         13.70         6.29 o                         
  -3   1  18         42.51         41.42         6.63 o                         
  -2   1  18        224.67        239.95        12.89 o                         
  -1   1  18          1.24         -0.20         6.52 o                         
   0   1  18         77.28         85.58         8.26 o                         
   1   1  18          0.02          6.39         6.80 o                         
   2   1  18         27.60         35.36         7.96 o                         
   3   1  18         34.07         47.58         8.55 o                         
   4   1  18         31.70         35.43        12.91 o                         
   5   1  18         30.34         61.42        10.74 o                         
   6   1  18         26.03         50.63        11.23 o                         
   7   1  18        137.94        150.33        14.31 o                         
   8   1  18          0.01         -8.56        11.20 o                         
   9   1  18          9.33         42.09        12.74 o                         
 -15   2  18         19.92         13.45        13.08 o                         
 -14   2  18         90.12        132.99        15.08 o                         
 -13   2  18          5.76        -10.78        10.78 o                         
 -12   2  18         66.38         75.57        12.63 o                         
 -11   2  18         48.59         81.12        13.49 o                         
 -10   2  18         25.62         48.97        12.80 o                         
  -9   2  18          9.15        -11.14        11.14 o                         
  -8   2  18         22.12         -8.99        10.70 o                         
  -7   2  18         21.93         21.74        10.65 o                         
  -6   2  18          6.43          5.86         8.94 o                         
  -5   2  18         15.87          6.21         9.87 o                         
  -4   2  18         78.34        101.95        12.43 o                         
  -3   2  18          2.35          2.92        11.06 o                         
  -2   2  18        111.50         99.78        12.88 o                         
  -1   2  18         12.16         12.86        10.15 o                         
   0   2  18         81.79         78.91        10.78 o                         
   1   2  18          7.17         11.95        10.91 o                         
   2   2  18         57.98         62.33         8.91 o                         
   3   2  18          9.31         17.77         7.85 o                         
   4   2  18          0.78         -0.70         6.70 o                         
   5   2  18          5.09          7.09        15.27 o                         
   6   2  18         62.69         34.09        11.06 o                         
   7   2  18          4.17          0.80        10.12 o                         
   8   2  18         14.36         49.30        13.54 o                         
 -12   3  18          0.08         -1.72        14.37 o                         
 -11   3  18         17.21        -13.69        14.88 o                         
 -10   3  18         21.00         58.94        13.38 o                         
  -9   3  18         15.79         31.12        10.47 o                         
  -8   3  18         30.61         49.00        11.73 o                         
  -7   3  18          0.05        -10.19        10.19 o                         
  -6   3  18         21.56         18.81        11.15 o                         
  -5   3  18          1.28         -4.60        11.41 o                         
  -4   3  18          2.23          1.16        11.31 o                         
  -3   3  18         95.58        122.55        13.55 o                         
  -2   3  18          3.15          1.09         9.41 o                         
  -1   3  18          2.33          0.28         9.53 o                         
   0   3  18         56.46         74.95        17.53 o                         
   1   3  18         39.83         46.22         6.78 o                         
   2   3  18         15.62         26.40         8.23 o                         
   3   3  18          0.00          7.25         7.80 o                         
   4   3  18         92.27        122.46        12.26 o                         
   5   3  18          0.40          2.59        13.41 o                         
  -6   4  18          0.00         -0.96        11.29 o                         
  -5   4  18          0.34          7.75        12.05 o                         
  -4   4  18          1.58         -4.57         9.02 o                         
  -3   4  18          1.40         -8.32         8.32 o                         
  -2   4  18          0.40         -1.87         6.67 o                         
  -1   4  18          0.00         10.57         7.39 o                         
 -15   1  19         10.57          4.15        10.94 o                         
 -14   1  19         20.38         30.58        11.46 o                         
 -13   1  19         33.81         15.62        11.99 o                         
 -12   1  19          5.52         20.21        10.45 o                         
 -11   1  19         16.61         27.46        10.96 o                         
 -10   1  19         11.78          6.59        17.56 o                         
  -9   1  19         17.77          7.83        11.07 o                         
  -8   1  19         18.14         21.28         6.59 o                         
  -7   1  19         39.31         35.32         8.89 o                         
  -6   1  19          0.02         -5.43         5.43 o                         
  -5   1  19         24.24         32.88         6.69 o                         
  -4   1  19         18.35         12.32         6.82 o                         
  -3   1  19          1.48          0.50         6.92 o                         
  -2   1  19         21.55         13.02         6.56 o                         
  -1   1  19         24.81         30.34         6.98 o                         
   0   1  19         44.53         45.96         8.66 o                         
   1   1  19        110.12        101.89         9.90 o                         
   2   1  19          9.97          1.57         7.23 o                         
   3   1  19          0.00         -4.44         7.35 o                         
   4   1  19          9.38         -9.11        10.75 o                         
   5   1  19          4.98          1.57         9.94 o                         
   6   1  19          6.56          8.44         9.90 o                         
   7   1  19          1.66          9.52        10.10 o                         
   8   1  19         17.53          2.48        11.39 o                         
 -14   2  19         52.13         70.74        13.79 o                         
 -13   2  19          0.36          2.29         9.24 o                         
 -12   2  19         71.57         96.55        13.09 o                         
 -11   2  19         36.10         39.17        11.34 o                         
 -10   2  19         55.26         64.25        11.77 o                         
  -9   2  19          6.24         -4.08        10.70 o                         
  -8   2  19          3.57         -2.18         9.67 o                         
  -7   2  19         31.71         43.63        11.14 o                         
  -6   2  19         25.37          9.34         9.92 o                         
  -5   2  19          1.04         -7.41         9.52 o                         
  -4   2  19         33.01         39.51        10.28 o                         
  -3   2  19         26.49         40.55        10.04 o                         
  -2   2  19          3.01         -9.73         9.73 o                         
  -1   2  19          0.05          5.72        10.42 o                         
   0   2  19         11.64          6.05         9.78 o                         
   1   2  19          4.34         20.27         9.87 o                         
   2   2  19         25.95         22.83         7.85 o                         
   3   2  19         22.20         24.95         8.23 o                         
   4   2  19          0.01          9.73         8.47 o                         
   5   2  19          6.13          7.96        12.68 o                         
   6   2  19          0.11         -3.28         8.26 o                         
   7   2  19          0.00         -7.32         9.97 o                         
 -11   3  19          7.01         37.55        12.08 o                         
 -10   3  19          6.25         42.48        11.92 o                         
  -9   3  19         33.85         63.67        14.40 o                         
  -8   3  19         27.35         29.90        13.37 o                         
  -7   3  19          0.42        -11.32        11.32 o                         
  -6   3  19         47.30         51.70        11.91 o                         
  -5   3  19         34.94         25.56         9.29 o                         
  -4   3  19          0.03          1.14        10.57 o                         
  -3   3  19         14.11         22.76        10.52 o                         
  -2   3  19         34.37         43.48         9.98 o                         
  -1   3  19          8.04         -2.69        10.71 o                         
   0   3  19          3.99         -2.65        20.35 o                         
   1   3  19          1.69         -6.91        11.33 o                         
   2   3  19          5.10          0.29        11.34 o                         
   3   3  19         12.11          7.90         7.74 o                         
 -15   0  20         12.96         23.52        14.82 o                         
 -14   0  20          0.88          0.28        13.86 o                         
 -13   0  20         28.88         29.24        10.54 o                         
 -12   0  20         35.73         82.34        10.97 o                         
 -11   0  20          0.04         23.22        11.03 o                         
 -10   0  20          3.87         -8.23         8.23 o                         
  -9   0  20        140.46        150.47        14.58 o                         
  -8   0  20          6.76          8.60         8.46 o                         
  -7   0  20         17.10         13.71         9.82 o                         
  -6   0  20         78.05         92.90        11.79 o                         
  -5   0  20         10.09         -0.61         8.97 o                         
  -4   0  20         11.22          5.59        10.61 o                         
  -3   0  20        213.55        194.19        15.09 o                         
  -2   0  20        223.91        262.91        15.95 o                         
  -1   0  20        301.59        351.22        18.08 o                         
   0   0  20         25.51         48.72        12.66 o                         
   1   0  20        233.86        212.17        14.76 o                         
   2   0  20          0.53          8.05        10.11 o                         
   3   0  20          0.05         -5.95         7.45 o                         
   4   0  20          4.23         24.73        10.00 o                         
   5   0  20          0.73         10.44         9.97 o                         
   6   0  20          1.36         14.89        11.88 o                         
   7   0  20         17.60         27.24        10.49 o                         
 -14   1  20         48.51         16.09        11.49 o                         
 -13   1  20          3.75          9.76         9.63 o                         
 -12   1  20          7.89         28.43        10.89 o                         
 -11   1  20         14.94         51.55        12.44 o                         
 -10   1  20         33.01         43.04        11.87 o                         
  -9   1  20         23.07          9.97         6.55 o                         
  -8   1  20         30.57         42.19         7.74 o                         
  -7   1  20          7.43          2.35         6.14 o                         
  -6   1  20          8.57          5.28         5.37 o                         
  -5   1  20         50.93         65.21        25.25 o                         
  -4   1  20         62.24         54.78        11.39 o                         
  -3   1  20          7.34          2.00        10.43 o                         
  -2   1  20         37.85         45.33         7.25 o                         
  -1   1  20        161.98        146.19         8.97 o                         
   0   1  20          3.39         12.38         8.60 o                         
   1   1  20         23.23         41.08         7.46 o                         
   2   1  20         69.70        101.87        18.58 o                         
   3   1  20          4.47          1.28         8.43 o                         
   4   1  20          8.12         10.11        18.66 o                         
   5   1  20          0.09        -10.94        10.94 o                         
   6   1  20          0.36         -8.42         9.20 o                         
 -12   2  20         25.03         27.59        13.31 o                         
 -11   2  20          6.74        -11.78        11.78 o                         
 -10   2  20         25.41         18.36        12.15 o                         
  -9   2  20         15.17          0.57        11.52 o                         
  -8   2  20          0.29         11.24        11.74 o                         
  -7   2  20         43.07         59.92        12.27 o                         
  -6   2  20          4.79         -1.50         9.76 o                         
  -5   2  20          9.34          1.48         8.60 o                         
  -4   2  20         26.27         18.69         9.60 o                         
  -3   2  20          1.60          6.13        10.67 o                         
  -2   2  20          1.79         -2.46        10.93 o                         
  -1   2  20         28.37         15.20         8.51 o                         
   0   2  20         40.12         39.51        11.60 o                         
   1   2  20          2.24         -2.96         8.55 o                         
   2   2  20          1.14         -0.42         9.37 o                         
   3   2  20         20.24          7.92        12.10 o                         
   4   2  20         23.86         34.08        10.74 o                         
   5   2  20          0.52         -8.55         8.55 o                         
  -8   3  20         10.14         -2.01         9.88 o                         
  -7   3  20         14.90          2.16        11.60 o                         
  -6   3  20          0.03          4.40        10.73 o                         
  -5   3  20          2.25         -9.07         9.07 o                         
  -4   3  20          8.17         16.46        11.24 o                         
  -3   3  20          0.47          3.61        10.16 o                         
  -2   3  20          1.57         24.43        10.38 o                         
  -1   3  20          0.32          5.75         9.47 o                         
   1   3  20         14.54          8.10        10.62 o                         
 -13   1  21          7.45         17.92        12.50 o                         
 -12   1  21         10.20         20.31        12.47 o                         
 -11   1  21         14.53         31.96        12.88 o                         
 -10   1  21          0.10         -4.66        12.29 o                         
  -9   1  21          8.26         -9.64         9.64 o                         
  -8   1  21         14.67         20.08         7.23 o                         
  -7   1  21          8.10          7.65         6.48 o                         
  -6   1  21         10.74         -2.86         6.94 o                         
  -5   1  21         29.44         14.05        15.77 o                         
  -4   1  21         17.37         15.77         7.76 o                         
  -3   1  21          2.09        -11.12        13.87 o                         
  -2   1  21          0.08         16.32         8.52 o                         
  -1   1  21          2.76         -0.65         6.55 o                         
   0   1  21          2.96         -0.68        10.85 o                         
   1   1  21          1.99         -2.24        13.57 o                         
   2   1  21         34.11         52.37        23.22 o                         
   3   1  21          0.13         -8.41        10.87 o                         
   4   1  21          3.30         20.27         8.05 o                         
 -10   2  21          3.61        -11.08        11.08 o                         
  -9   2  21         23.02         -9.40        11.02 o                         
  -8   2  21          6.91          3.94        11.89 o                         
  -7   2  21         14.96         28.54        11.48 o                         
  -6   2  21         11.78         26.36        10.38 o                         
  -5   2  21         13.71         10.64        10.62 o                         
  -4   2  21         37.12         38.42        11.84 o                         
  -3   2  21          2.69         -0.95        10.23 o                         
  -2   2  21          0.39         11.55         9.99 o                         
  -1   2  21          1.24          0.70        10.68 o                         
   0   2  21          2.73         -8.93        11.67 o                         
   1   2  21          4.96         12.93         8.54 o                         
   2   2  21          0.01         12.46        10.01 o                         
 -11   0  22          7.06        -12.04        12.04 o                         
 -10   0  22          8.13        -11.56        11.56 o                         
  -9   0  22         46.62         79.91        12.58 o                         
  -8   0  22         59.37         41.87         9.98 o                         
  -7   0  22          0.01         -8.50         8.50 o                         
  -6   0  22         20.48         49.52        10.63 o                         
  -5   0  22         73.32         97.87        12.17 o                         
  -4   0  22         13.67          0.13        10.30 o                         
  -3   0  22         22.62         59.09        11.09 o                         
  -2   0  22        298.17        312.99        17.96 o                         
  -1   0  22         11.48         15.25        12.25 o                         
   0   0  22          0.06         -3.31         9.46 o                         
   1   0  22        125.87        170.14        14.84 o                         
   2   0  22          4.07         16.78        13.25 o                         
   3   0  22          4.14         14.40        11.80 o                         
 -10   1  22         49.57         31.50        11.01 o                         
  -9   1  22          0.16          2.72        11.08 o                         
  -8   1  22         27.14         70.08        12.57 o                         
  -7   1  22         45.64         55.48        12.44 o                         
  -6   1  22          7.78         18.65        27.81 o                         
  -5   1  22          0.00         -7.36         7.36 o                         
  -4   1  22         53.43         48.84         8.65 o                         
  -3   1  22         76.16         96.91         8.89 o                         
  -2   1  22          2.96         -0.89        18.48 o                         
  -1   1  22         60.86         60.83        11.47 o                         
   0   1  22         13.50         18.06         7.77 o                         
   1   1  22          0.31          9.24         7.84 o                         
   2   1  22          3.24          9.89         7.58 o                         
  -7   2  22          0.02          2.34        11.75 o                         
  -6   2  22         21.69         15.77        10.34 o                         
  -5   2  22         42.97         49.38        13.46 o                         
  -4   2  22          0.43         -3.28        10.46 o                         
  -3   2  22          2.15        -12.04        12.04 o                         
  -2   2  22         12.63         23.09        10.37 o                         
  -6   1  23         15.01         34.41        11.57 o                         
  -5   1  23          2.71          3.51        31.75 o                         
  -4   1  23         18.74          3.22         7.57 o                         
  -3   1  23          6.58          3.34         7.44 o                         
                                                                                
