# Supplementary material for: Crystal structure and Hirshfeld surface analysis of (E)-N′-[4-(piperidin-1-yl)benzyl­idene]aryl­sulfono­hydrazides
Source: Acta Crystallogr E Crystallogr Commun. 2018 Nov 22;74(Pt 12):1826–32. doi: 10.1107/S2056989018016237 (PMC6281096; doi:10.1107/S2056989018016237)
Supplement: Supplementary file 4 [file e-74-01826-IIIsup4.hkl]

data_III                                                                        
_shelx_title ' PB4CBSH C2/C'                                                    
_shelx_refln_list_code          4                                               
_shelx_F_calc_maximum      804.81                                               
_exptl_crystal_F_000      3168.00                                               
_reflns_d_resolution_high  0.8301                                               
                                                                                
loop_                                                                           
 _space_group_symop_operation_xyz                                               
 'x, y, z'                                                                      
 '-x, y, -z+1/2'                                                                
 'x+1/2, y+1/2, z'                                                              
 '-x+1/2, y+1/2, -z+1/2'                                                        
 '-x, -y, -z'                                                                   
 'x, -y, z-1/2'                                                                 
 '-x+1/2, -y+1/2, -z'                                                           
 'x+1/2, -y+1/2, z-1/2'                                                         
                                                                                
_cell_length_a    33.0520                                                       
_cell_length_b     5.2580                                                       
_cell_length_c    43.0260                                                       
_cell_angle_alpha  90.000                                                       
_cell_angle_beta   94.050                                                       
_cell_angle_gamma  90.000                                                       
                                                                                
_shelx_F_squared_multiplier     1.000                                           
                                                                                
loop_                                                                           
 _refln_index_h                                                                 
 _refln_index_k                                                                 
 _refln_index_l                                                                 
 _refln_F_squared_calc                                                          
 _refln_F_squared_meas                                                          
 _refln_F_squared_sigma                                                         
 _refln_observed_status                                                         
   6   0   0      48041.79      48795.73       308.28 o                         
   8   0   0       8651.48       8244.82       159.58 o                         
  10   0   0       1289.22       1283.99       103.21 o                         
  12   0   0      23624.70      23179.64       314.12 o                         
  14   0   0       4044.45       3465.93       154.55 o                         
  16   0   0       1311.85       1434.99       130.18 o                         
  18   0   0       1406.01       1306.87       145.32 o                         
  20   0   0       2496.11       2251.63       118.47 o                         
  22   0   0        322.46        372.64       134.53 o                         
  24   0   0      12044.52      11505.13       351.87 o                         
  26   0   0        115.01         16.00       183.60 o                         
  28   0   0        400.99        288.47       179.22 o                         
  30   0   0        609.79        519.06       175.40 o                         
  32   0   0        808.71        892.74       212.78 o                         
  34   0   0       3387.66       4229.63       298.07 o                         
  36   0   0        172.13        351.66       208.38 o                         
  38   0   0         63.63        209.14       214.23 o                         
   1   1   0      12623.20      10933.85       219.82 o                         
   3   1   0     118738.96     114159.76       242.26 o                         
   5   1   0      23449.85      21725.48       759.78 o                         
   7   1   0      68643.85      65725.52       378.71 o                         
   9   1   0        561.40        685.56        39.14 o                         
  11   1   0       4365.99       4497.32        69.83 o                         
  13   1   0       4182.06       4278.36        75.45 o                         
  15   1   0         34.78         30.84        46.25 o                         
  17   1   0         19.60        102.62        54.81 o                         
  19   1   0       3271.45       3350.43       102.47 o                         
  21   1   0       3248.40       3119.77       104.45 o                         
  23   1   0        313.56        291.27        74.71 o                         
  25   1   0        694.10        323.56       124.95 o                         
  27   1   0        891.52        963.95       184.01 o                         
  29   1   0        521.99       -164.36       199.37 o                         
  31   1   0        437.91        473.72       155.56 o                         
  33   1   0        141.21        277.82       187.42 o                         
  35   1   0         51.62       -153.18       153.18 o                         
  37   1   0          0.25        438.84       167.73 o                         
  39   1   0         56.49         34.79       159.08 o                         
   0   2   0        239.94        158.46        55.39 o                         
   2   2   0       5298.54       5214.13        67.86 o                         
   4   2   0         73.94         18.25        28.31 o                         
   6   2   0       6103.54       6697.33       101.09 o                         
   8   2   0        524.60        450.26        32.66 o                         
  10   2   0        455.99        663.58        47.08 o                         
  12   2   0        381.25         96.19        52.01 o                         
  14   2   0        702.69        814.26        74.31 o                         
  16   2   0        155.47         73.82        88.61 o                         
  18   2   0        931.89        974.25        97.04 o                         
  20   2   0        395.00        282.55        85.51 o                         
  22   2   0         79.46        -81.97        96.60 o                         
  24   2   0        115.92       -119.32       119.32 o                         
  26   2   0       1713.37       2140.46       173.56 o                         
  28   2   0         49.52         -8.49       180.51 o                         
  30   2   0         96.51       -136.50       136.50 o                         
  32   2   0         13.65          6.73       133.39 o                         
  34   2   0          4.92        158.61       141.58 o                         
  36   2   0         10.99       -210.05       210.05 o                         
   1   3   0         65.66         51.78        46.62 o                         
   3   3   0         31.15         28.56        43.08 o                         
   5   3   0       5616.68       5351.97       220.20 o                         
   7   3   0        812.24        836.28       102.94 o                         
   9   3   0       2156.82       2258.00        65.58 o                         
  11   3   0         13.26         66.61        93.28 o                         
  13   3   0       1078.01        907.71        87.42 o                         
  15   3   0        266.43        253.17        83.31 o                         
  17   3   0         20.31         34.33       107.13 o                         
  19   3   0        247.61        206.65       114.36 o                         
  21   3   0        280.64        192.32       178.29 o                         
  23   3   0         19.01       -172.71       180.34 o                         
  25   3   0         24.72         78.32       167.40 o                         
  27   3   0        988.55        539.24       209.19 o                         
  29   3   0        521.55        357.83       207.11 o                         
  31   3   0         69.81         41.42       195.98 o                         
  33   3   0         13.07        165.61       145.35 o                         
   0   4   0        183.84          4.70       184.79 o                         
   2   4   0       1503.11       1420.79        97.44 o                         
   4   4   0        323.85        277.91        97.07 o                         
   6   4   0        502.49        451.64        97.84 o                         
   8   4   0        207.36        408.18       228.74 o                         
  10   4   0          0.94        503.83       219.69 o                         
  12   4   0         83.67        336.51       238.23 o                         
  14   4   0         15.60        319.52       248.79 o                         
  16   4   0        681.56        570.80       234.48 o                         
  18   4   0       1029.11       1001.05       278.74 o                         
  20   4   0         22.45        273.04       306.57 o                         
  22   4   0        127.35       -176.25       271.13 o                         
  24   4   0        578.79       1031.63       356.39 o                         
  26   4   0         14.20        472.04       342.10 o                         
  28   4   0        166.81        264.06       365.05 o                         
  30   4   0         43.65        453.28       382.11 o                         
   1   5   0       1515.63       1457.33       149.95 o                         
   3   5   0        844.51        612.80       147.99 o                         
   5   5   0        462.21        473.06       144.24 o                         
   7   5   0        229.60        217.48       362.82 o                         
   9   5   0        327.40        213.82       250.34 o                         
  11   5   0         98.76        -62.02       260.38 o                         
  13   5   0        209.41        749.90       256.59 o                         
  15   5   0         85.08        431.52       263.26 o                         
  17   5   0        206.11        -83.01       280.86 o                         
  19   5   0        133.51        284.47       265.47 o                         
  21   5   0          6.43       -311.72       311.72 o                         
  23   5   0         47.25        358.40       365.95 o                         
   0   6   0        369.84        354.82       264.90 o                         
   2   6   0          5.75       -265.79       265.79 o                         
   4   6   0        119.32       -160.78       299.30 o                         
   6   6   0        130.16        665.23       348.75 o                         
   8   6   0        179.22        271.05       188.57 o                         
  10   6   0         36.54        374.84       205.71 o                         
  12   6   0         18.45        217.53       540.25 o                         
 -39   1   1        119.68        155.22       198.61 o                         
 -37   1   1         66.21        121.41       154.45 o                         
 -35   1   1          0.67        -21.17       159.94 o                         
 -33   1   1        119.86        132.88       144.60 o                         
 -31   1   1        460.88        329.11       136.97 o                         
 -29   1   1        365.58        224.69       109.94 o                         
 -27   1   1         92.00       -129.00       129.00 o                         
 -25   1   1       3493.51       3568.85       176.47 o                         
 -23   1   1       3494.53       3121.23       485.07 o                         
 -21   1   1       1659.04       1235.27        84.31 o                         
 -19   1   1        363.43        365.76        67.38 o                         
 -17   1   1      17242.79      17089.95       157.82 o                         
 -15   1   1       3180.11       3081.64        95.63 o                         
 -13   1   1       2018.22       2082.80        60.97 o                         
 -11   1   1      18087.17      17955.50       126.14 o                         
  -9   1   1       1072.44       1235.53        46.68 o                         
  -7   1   1       9168.06       9121.99       129.21 o                         
  -5   1   1      17058.83      17726.18       549.57 o                         
  -3   1   1        837.28        504.81        37.49 o                         
  -1   1   1      19673.71      19335.81       164.33 o                         
   1   1   1       3510.86       3601.03        44.79 o                         
   3   1   1      58679.72      59312.22       183.56 o                         
   5   1   1          0.14         -9.35        39.88 o                         
   7   1   1        355.74        263.64        44.84 o                         
   9   1   1       4900.60       4354.95        85.81 o                         
  11   1   1       5419.64       5305.38        73.43 o                         
  13   1   1        323.21        482.82        51.18 o                         
  15   1   1         16.39        -40.04        62.25 o                         
  17   1   1       7146.33       7480.27       135.02 o                         
  19   1   1      10232.26       9653.73       402.60 o                         
  21   1   1         39.74         18.27        55.08 o                         
  23   1   1        154.13        104.23        63.59 o                         
  25   1   1         76.85       -131.82       131.82 o                         
  27   1   1        279.85        235.29       127.67 o                         
  29   1   1          9.51         -4.93       263.70 o                         
  31   1   1        220.48        -28.91       140.81 o                         
  33   1   1        653.58        501.13       154.71 o                         
  35   1   1         22.09       -120.85       143.40 o                         
  37   1   1         47.02       -152.50       333.42 o                         
  39   1   1         19.38        479.87       168.02 o                         
 -36   2   1          4.04        -46.56       206.29 o                         
 -34   2   1        126.40       -162.92       162.92 o                         
 -32   2   1          1.31         33.98       132.02 o                         
 -30   2   1        100.19        280.41       113.94 o                         
 -28   2   1          0.22       -106.70       121.86 o                         
 -26   2   1         21.67       -114.23       114.23 o                         
 -24   2   1       3143.97       2741.24       160.56 o                         
 -22   2   1         98.11        -15.12        95.35 o                         
 -20   2   1         15.53       -156.55       156.55 o                         
 -18   2   1          6.29       -186.71       186.71 o                         
 -16   2   1        224.37         10.55       110.59 o                         
 -14   2   1       4954.69       4873.91       208.81 o                         
 -12   2   1          2.58        -30.36        52.48 o                         
 -10   2   1         33.10          1.32        30.60 o                         
  -8   2   1       1201.96       1216.50        50.00 o                         
  -6   2   1       1919.50       2149.99        52.68 o                         
  -4   2   1      18957.83      18465.82       321.40 o                         
  -2   2   1       3072.87       3161.69        61.21 o                         
   0   2   1       1231.91       1061.22        38.31 o                         
   2   2   1       4482.21       4630.39        59.40 o                         
   4   2   1        778.15       1030.28        30.62 o                         
   6   2   1        655.84        781.87        47.36 o                         
   8   2   1       3217.50       2385.46       107.85 o                         
  10   2   1         82.47        145.31        40.45 o                         
  12   2   1        336.75         89.69        56.17 o                         
  14   2   1       1521.44       1244.72       111.99 o                         
  16   2   1        719.05        421.51        77.40 o                         
  18   2   1        519.87        530.46       115.50 o                         
  20   2   1         96.17          9.97        79.52 o                         
  22   2   1        127.36        -60.77        95.33 o                         
  24   2   1        336.09        308.70       119.39 o                         
  26   2   1       1316.72       1206.97       131.87 o                         
  28   2   1        744.85        279.61       129.77 o                         
  30   2   1        235.55        299.08       128.99 o                         
  32   2   1         10.38       -136.89       136.89 o                         
  34   2   1         22.00         34.15       137.09 o                         
  36   2   1         38.71        383.18       225.20 o                         
 -35   3   1        123.26         -2.67       162.25 o                         
 -33   3   1        147.09        240.79       144.47 o                         
 -31   3   1         16.44       -107.10       370.25 o                         
 -29   3   1          0.09        139.18       132.17 o                         
 -27   3   1         41.07         10.45       134.59 o                         
 -25   3   1        358.55         74.64       210.39 o                         
 -23   3   1          5.86        -56.17       119.28 o                         
 -21   3   1          0.26         25.51       121.83 o                         
 -19   3   1          3.08       -138.99       138.99 o                         
 -17   3   1         79.65        -93.44        93.44 o                         
 -15   3   1         46.84         64.31        84.68 o                         
 -13   3   1       7878.28       7609.68       190.99 o                         
 -11   3   1       1793.57       1882.84       138.50 o                         
  -9   3   1         22.15        -48.32        63.54 o                         
  -7   3   1         22.65        100.18        54.70 o                         
  -5   3   1       3077.97       3231.51        98.83 o                         
  -3   3   1       4932.65       5144.30        79.97 o                         
  -1   3   1       3620.25       3243.37       130.40 o                         
   1   3   1       6858.39       6967.94       101.37 o                         
   3   3   1         23.72        -25.83        46.10 o                         
   5   3   1       7330.35       6563.64       430.33 o                         
   7   3   1       8966.79       9011.45       355.36 o                         
   9   3   1        386.81        338.45        55.25 o                         
  11   3   1       3038.88       2861.46       149.35 o                         
  13   3   1         90.48         24.22        78.20 o                         
  15   3   1         62.42        -85.25       107.23 o                         
  17   3   1        218.68        341.59       273.89 o                         
  19   3   1        145.99         44.40       129.15 o                         
  21   3   1       5159.09       4270.34       260.78 o                         
  23   3   1        224.80        133.37       174.58 o                         
  25   3   1         86.28        153.49       179.00 o                         
  27   3   1        306.83        212.50       208.12 o                         
  29   3   1        856.60       1161.76       230.96 o                         
  31   3   1        139.58       -200.42       200.42 o                         
  33   3   1          3.82       -206.20       206.20 o                         
 -30   4   1         40.93       -239.29       390.05 o                         
 -28   4   1          9.52        644.35       371.85 o                         
 -26   4   1         25.98        655.64       369.64 o                         
 -24   4   1         16.51        518.08       316.09 o                         
 -22   4   1          0.72        304.13       286.00 o                         
 -20   4   1        152.30        471.18       264.48 o                         
 -18   4   1         13.10        327.70       241.98 o                         
 -16   4   1        459.16        431.31       236.60 o                         
 -14   4   1       1913.34       2009.87       272.88 o                         
 -12   4   1        422.21        678.93       232.89 o                         
 -10   4   1       2539.14       3497.38       285.64 o                         
  -8   4   1       1237.56       1709.39       240.68 o                         
  -6   4   1         19.91         95.95        96.67 o                         
  -4   4   1        279.28         62.38        96.52 o                         
  -2   4   1       1602.34       1527.55       101.12 o                         
   0   4   1        661.91        784.29        89.55 o                         
   2   4   1       1068.77        814.23        92.12 o                         
   4   4   1       4021.85       4424.79       179.92 o                         
   6   4   1        195.56        567.62       160.22 o                         
   8   4   1       4065.84       4422.09       294.49 o                         
  10   4   1         81.09        426.18       217.25 o                         
  12   4   1         14.67        155.13       202.12 o                         
  14   4   1         69.81        211.01       240.04 o                         
  16   4   1          0.10        301.49       247.94 o                         
  18   4   1        795.89        648.15       275.40 o                         
  20   4   1        916.76       1673.09       308.64 o                         
  22   4   1        300.08        657.08       292.33 o                         
  24   4   1       1448.20       2563.60       379.14 o                         
  26   4   1        593.67       1230.94       371.04 o                         
  28   4   1        118.15         18.72       396.34 o                         
  30   4   1          1.95        383.08       379.57 o                         
 -23   5   1         38.82        473.54       349.22 o                         
 -21   5   1        283.78         33.12       328.37 o                         
 -19   5   1        118.22        -11.03       279.60 o                         
 -17   5   1         17.85       -130.17       293.06 o                         
 -15   5   1        191.49        352.94       304.98 o                         
 -13   5   1          4.94        224.30       260.61 o                         
 -11   5   1          3.18         24.54       239.30 o                         
  -9   5   1       1417.69       1633.01       301.49 o                         
  -7   5   1        560.53        546.29       239.74 o                         
  -5   5   1         65.52       -114.52       114.52 o                         
  -3   5   1        601.80        641.40       148.26 o                         
  -1   5   1        477.68        252.02       108.41 o                         
   1   5   1          0.29       -110.73       129.64 o                         
   3   5   1          0.02         78.60       143.91 o                         
   5   5   1         41.96         61.90       123.85 o                         
   7   5   1        147.29        484.50       155.84 o                         
   9   5   1        276.48         51.22       274.12 o                         
  11   5   1         43.76        -61.48       259.42 o                         
  13   5   1        438.32        979.93       295.39 o                         
  15   5   1        895.83       1312.60       304.82 o                         
  17   5   1         75.44        172.44       269.79 o                         
  19   5   1         30.27        277.77       288.02 o                         
  21   5   1         70.57       -296.66       296.66 o                         
  23   5   1         35.90        897.24       335.23 o                         
 -12   6   1         34.78        574.37       607.12 o                         
 -10   6   1         26.68         -3.67       404.31 o                         
  -8   6   1         65.92        143.41       187.35 o                         
  -6   6   1        210.07        107.60       278.44 o                         
  -4   6   1         24.52        295.95       400.15 o                         
  -2   6   1        160.76       -159.96       221.10 o                         
   0   6   1         26.76        -98.48       211.72 o                         
   2   6   1        326.31        180.19       190.29 o                         
   4   6   1          0.02        -48.31       192.45 o                         
   6   6   1         65.49        522.27       417.63 o                         
   8   6   1          1.32       -199.33       363.49 o                         
  10   6   1        240.27        881.24       197.32 o                         
  12   6   1         35.82        290.80       306.54 o                         
 -38   0   2         36.18       -192.66       192.66 o                         
 -36   0   2          9.82        211.99       212.92 o                         
 -34   0   2        175.25        401.05       210.23 o                         
 -32   0   2         48.56       -163.26       163.26 o                         
 -30   0   2       1943.73       2648.16       236.24 o                         
 -28   0   2       1876.16       2082.46       214.15 o                         
 -26   0   2       9545.95       9108.39       332.25 o                         
 -24   0   2       5245.60       4711.34       255.25 o                         
 -22   0   2          5.15        -77.33       122.28 o                         
 -20   0   2        853.27        979.10       134.12 o                         
 -18   0   2      11474.76      12200.30       295.85 o                         
 -16   0   2         13.43        -71.22       102.24 o                         
 -14   0   2          2.39         29.00        82.90 o                         
 -12   0   2      33295.77      32153.39       364.44 o                         
 -10   0   2       7637.10       7373.84       172.63 o                         
  -8   0   2       1273.02       1630.44        92.63 o                         
  -6   0   2      15722.37      13911.69       177.97 o                         
   4   0   2       1577.49       1874.19        67.48 o                         
   6   0   2      77168.60      75037.38      1005.13 o                         
   8   0   2       2765.01       2845.84        76.90 o                         
  10   0   2         16.03         49.85        56.67 o                         
  12   0   2      81428.06      78069.94      1712.30 o                         
  14   0   2       8815.09       8538.03       148.49 o                         
  16   0   2       5490.22       5749.75       139.07 o                         
  18   0   2      17428.96      17439.55       234.87 o                         
  20   0   2        883.91        738.65        97.24 o                         
  22   0   2       2795.21       2871.30       188.29 o                         
  24   0   2        817.99        476.79       180.81 o                         
  26   0   2       1523.65       1267.51       195.50 o                         
  28   0   2        275.13       -109.98       185.78 o                         
  30   0   2         38.74       -176.40       176.40 o                         
  32   0   2        241.51        221.47       190.88 o                         
  34   0   2        181.32         54.54       192.91 o                         
  36   0   2        535.40        728.75       234.71 o                         
  38   0   2          3.26        -72.09       224.47 o                         
 -39   1   2         18.57        397.24       161.21 o                         
 -37   1   2          0.41       -110.76       178.14 o                         
 -35   1   2        369.52        346.82       157.29 o                         
 -33   1   2         49.34        256.56       216.31 o                         
 -31   1   2          8.40       -149.40       149.40 o                         
 -29   1   2       1974.39       1850.32       176.93 o                         
 -27   1   2         56.00       -133.86       133.86 o                         
 -25   1   2       1805.54       1375.78       201.27 o                         
 -23   1   2       2781.28       2366.40       245.70 o                         
 -21   1   2         36.29        -69.06        69.06 o                         
 -19   1   2       2184.80       1816.78        87.49 o                         
 -17   1   2       1763.07       1887.27        82.28 o                         
 -15   1   2       1255.73       1209.29        67.55 o                         
 -13   1   2      15037.67      15580.34       148.41 o                         
 -11   1   2       1503.17       1133.12        58.99 o                         
  -9   1   2      42172.75      41341.18       423.21 o                         
  -7   1   2       6673.18       6794.22        74.56 o                         
  -5   1   2       4687.59       5850.46        95.79 o                         
  -3   1   2      69057.51      65346.64       583.12 o                         
  -1   1   2       3850.03       3653.16       150.90 o                         
   1   1   2       5092.20       5193.24       100.16 o                         
   3   1   2       6433.51       6922.89       308.60 o                         
   5   1   2      36560.95      35781.15       527.12 o                         
   7   1   2        570.75        708.39        30.69 o                         
   9   1   2        939.52        871.42        49.48 o                         
  11   1   2        110.36         66.48        47.12 o                         
  13   1   2         93.27         93.89        51.12 o                         
  15   1   2      23312.43      24227.50       210.62 o                         
  17   1   2       9642.25       9401.15       212.94 o                         
  19   1   2       4474.68       4427.62       218.68 o                         
  21   1   2        934.63        938.21        84.93 o                         
  23   1   2        339.89        144.50        91.78 o                         
  25   1   2       1496.27       1204.08       137.56 o                         
  27   1   2        405.22        236.68       130.11 o                         
  29   1   2        467.45        444.80       131.48 o                         
  31   1   2          0.06       -160.69       160.69 o                         
  33   1   2          8.28        -58.59       142.53 o                         
  35   1   2         41.73        -27.58       149.48 o                         
  37   1   2          9.67       -126.32       237.53 o                         
  39   1   2         25.35         84.15       164.63 o                         
 -36   2   2        105.19        410.52       236.89 o                         
 -34   2   2          4.54         61.77       255.82 o                         
 -32   2   2        238.71         82.04       133.52 o                         
 -30   2   2         78.71        123.98       119.52 o                         
 -28   2   2         31.34        117.81       128.19 o                         
 -26   2   2        288.02        128.87       146.73 o                         
 -24   2   2       1326.91       1086.21       134.49 o                         
 -22   2   2       1456.12       1181.11       116.12 o                         
 -20   2   2          3.30        -80.94        86.95 o                         
 -18   2   2        575.71        333.82        81.32 o                         
 -16   2   2        120.13         39.46        72.15 o                         
 -14   2   2       7160.24       6252.18       155.16 o                         
 -12   2   2       8661.74       9443.54       191.21 o                         
 -10   2   2       1186.64       1172.18        69.55 o                         
  -8   2   2       6158.62       5663.42        87.24 o                         
  -6   2   2       2875.44       2505.94        57.12 o                         
  -4   2   2       1907.59       1319.95        64.25 o                         
  -2   2   2       1650.48       1433.27        50.27 o                         
   0   2   2       3264.86       2685.47        54.46 o                         
   2   2   2       4240.39       4516.43        69.32 o                         
   4   2   2       3000.46       3159.66        38.32 o                         
   6   2   2       3992.49       3578.86        60.14 o                         
   8   2   2        495.43        507.17        37.38 o                         
  10   2   2         29.77         -3.29        40.06 o                         
  12   2   2       2009.06       1875.53        70.50 o                         
  14   2   2       4775.35       4640.15       102.69 o                         
  16   2   2         87.85         80.39        72.37 o                         
  18   2   2        825.34        718.47        88.09 o                         
  20   2   2       4482.79       4260.60       145.47 o                         
  22   2   2       1942.80       1872.96       134.02 o                         
  24   2   2         35.00       -125.88       125.88 o                         
  26   2   2          2.59       -116.01       116.01 o                         
  28   2   2        176.50        142.79       132.37 o                         
  30   2   2         77.49       -209.96       209.96 o                         
  32   2   2         15.54         15.38       137.11 o                         
  34   2   2         18.90       -139.93       139.93 o                         
  36   2   2         55.68        316.96       226.25 o                         
 -35   3   2        161.75        546.25       174.42 o                         
 -33   3   2          0.17       -131.84       150.17 o                         
 -31   3   2         10.79        -67.39       133.16 o                         
 -29   3   2        206.24        217.51       149.44 o                         
 -27   3   2         95.37         44.23       159.17 o                         
 -25   3   2         82.09          5.24       120.00 o                         
 -23   3   2        243.05        360.56       133.33 o                         
 -21   3   2       2738.93       2409.15       152.61 o                         
 -19   3   2         43.28        159.45        89.68 o                         
 -17   3   2         57.96        -53.93       118.28 o                         
 -15   3   2        290.33        363.87       137.50 o                         
 -13   3   2         15.62        -59.40        90.96 o                         
 -11   3   2       3368.28       3443.29       160.32 o                         
  -9   3   2        619.99        801.70        70.18 o                         
  -7   3   2       1184.66       1118.20        78.54 o                         
  -5   3   2       1469.23       1483.84        52.55 o                         
  -3   3   2       4266.23       4073.14        84.68 o                         
  -1   3   2       2612.44       2461.75        64.97 o                         
   1   3   2       1005.36        957.99        66.23 o                         
   3   3   2       8645.97       8140.64       225.19 o                         
   5   3   2       1609.35       1832.40        64.66 o                         
   7   3   2        379.89        430.89        95.52 o                         
   9   3   2        549.67        444.77        55.58 o                         
  11   3   2        211.14         32.54        71.50 o                         
  13   3   2          5.47         19.09       104.16 o                         
  15   3   2        201.98        167.79       105.48 o                         
  17   3   2       1730.48       1985.13       428.33 o                         
  19   3   2         25.16       -139.59       139.59 o                         
  21   3   2        811.59        635.72       188.86 o                         
  23   3   2         15.58         49.06       170.19 o                         
  25   3   2         80.39         97.25       183.35 o                         
  27   3   2        330.04          9.80       198.87 o                         
  29   3   2          0.06         14.75       195.96 o                         
  31   3   2         21.80        113.66       222.51 o                         
  33   3   2         22.90         10.55       217.96 o                         
 -30   4   2         24.90        131.39       373.93 o                         
 -28   4   2        136.75       1067.77       348.97 o                         
 -26   4   2         17.96        246.87       339.53 o                         
 -24   4   2          1.92         52.95       298.32 o                         
 -22   4   2         41.40        157.69       257.84 o                         
 -20   4   2         26.35         35.61       256.58 o                         
 -18   4   2        142.45        517.59       280.84 o                         
 -16   4   2        405.97        173.04       235.92 o                         
 -14   4   2         26.66        116.70       239.06 o                         
 -12   4   2       5231.82       6225.03       354.43 o                         
 -10   4   2       8435.30       9106.94       369.51 o                         
  -8   4   2         39.95        118.89       116.75 o                         
  -6   4   2       1738.02       1772.55       118.40 o                         
  -4   4   2        106.54         36.92       101.44 o                         
  -2   4   2        405.44        338.68       103.82 o                         
   0   4   2        190.86         97.79        84.37 o                         
   2   4   2        145.01        121.70        79.41 o                         
   4   4   2         41.92         66.02        83.50 o                         
   6   4   2       2076.90       2418.81       354.83 o                         
   8   4   2       1305.88       1287.47       231.58 o                         
  10   4   2        672.19        551.33       215.81 o                         
  12   4   2       2555.64       2784.98       289.05 o                         
  14   4   2        155.32        451.23       222.43 o                         
  16   4   2        809.98       1025.63       275.28 o                         
  18   4   2        394.00        346.71       254.72 o                         
  20   4   2          5.47        276.42       280.18 o                         
  22   4   2         16.66       -225.38       273.78 o                         
  24   4   2        947.08       1602.59       358.22 o                         
  26   4   2        103.16        845.78       356.85 o                         
  28   4   2          3.78       -246.48       342.70 o                         
  30   4   2          6.48        225.48       399.12 o                         
 -23   5   2          3.47        270.82       335.05 o                         
 -21   5   2        129.51        142.99       316.09 o                         
 -19   5   2         12.02         74.42       306.04 o                         
 -17   5   2          9.45         87.45       292.70 o                         
 -15   5   2        253.66        101.51       253.38 o                         
 -13   5   2        359.93        741.23       278.75 o                         
 -11   5   2        217.38        187.08       255.96 o                         
  -9   5   2       2707.99       3566.95       350.49 o                         
  -7   5   2       1234.35        986.43       281.24 o                         
  -5   5   2          0.20        -38.58       114.15 o                         
  -3   5   2          9.83       -160.84       160.84 o                         
  -1   5   2        413.88        364.42        99.65 o                         
   1   5   2        866.81        688.11       133.78 o                         
   3   5   2        444.69        274.69       131.27 o                         
   5   5   2        346.27        385.25       132.72 o                         
   7   5   2        175.02         45.17       155.18 o                         
   9   5   2        667.81        547.04       259.01 o                         
  11   5   2          9.42          0.00       263.42 o                         
  13   5   2       1196.67       1649.76       299.56 o                         
  15   5   2        260.69        952.72       275.71 o                         
  17   5   2         22.62         51.59       288.97 o                         
  19   5   2         14.05       -111.86       257.56 o                         
  21   5   2        139.69        661.73       299.78 o                         
  23   5   2         39.52        356.69       352.82 o                         
 -12   6   2         16.64       -313.30       313.30 o                         
 -10   6   2         13.57        -89.14       197.02 o                         
  -8   6   2          4.06        957.84       226.09 o                         
  -6   6   2         57.32        357.12       276.50 o                         
  -4   6   2         18.01        247.12       190.16 o                         
  -2   6   2         21.16       -185.47       185.47 o                         
   0   6   2        209.45        -82.69       226.93 o                         
   2   6   2         13.14         -3.44       189.30 o                         
   4   6   2         73.39        348.13       191.62 o                         
   6   6   2         58.72        171.21       184.15 o                         
   8   6   2        324.91        578.14       193.26 o                         
  10   6   2        123.12        331.05       264.43 o                         
  12   6   2         21.22       -195.79       195.79 o                         
 -39   1   3          1.28       -276.51       276.51 o                         
 -37   1   3         60.16         68.84       145.29 o                         
 -35   1   3         65.19        380.48       395.36 o                         
 -33   1   3        193.45         83.43       134.55 o                         
 -31   1   3       1479.86       1795.88       170.58 o                         
 -29   1   3         66.55        -15.97       105.88 o                         
 -27   1   3        208.13         24.07       118.16 o                         
 -25   1   3       1840.41       1412.23       147.48 o                         
 -23   1   3        424.50        369.22        81.18 o                         
 -21   1   3         11.17          8.96        81.73 o                         
 -19   1   3        648.26        482.90       133.12 o                         
 -17   1   3        257.74        341.54        63.86 o                         
 -15   1   3        104.78         32.28        52.18 o                         
 -13   1   3        836.79        680.46        57.78 o                         
 -11   1   3      16196.89      16221.07       158.54 o                         
  -9   1   3       6328.15       5942.27       143.88 o                         
  -7   1   3       4350.94       3791.85       100.25 o                         
  -5   1   3      66815.80      65789.62       407.55 o                         
  -3   1   3     121671.59     120740.36       559.80 o                         
  -1   1   3      84245.03      86263.83       257.91 o                         
   1   1   3       5249.47       5400.17       101.14 o                         
   3   1   3     114530.82     115567.97       298.10 o                         
   5   1   3       9109.29       9039.07        80.97 o                         
   7   1   3       1023.02        901.01        29.69 o                         
   9   1   3       5306.94       6447.81        63.90 o                         
  11   1   3        122.77        225.58        35.61 o                         
  13   1   3        404.42        599.96        45.42 o                         
  15   1   3       5721.79       6118.22       156.67 o                         
  17   1   3        172.92         90.51        52.11 o                         
  19   1   3       4826.77       4863.86       112.56 o                         
  21   1   3        792.64        768.58        85.76 o                         
  23   1   3          4.22        -41.17        75.25 o                         
  25   1   3       1049.67        805.06       145.17 o                         
  27   1   3       1317.68       1102.72       137.73 o                         
  29   1   3         28.19       -171.69       171.69 o                         
  31   1   3          5.46        214.16       242.54 o                         
  33   1   3        794.97        899.52       151.76 o                         
  35   1   3         49.55        -54.13       352.64 o                         
  37   1   3         89.73        294.45       155.48 o                         
 -36   2   3         14.71       -197.09       229.06 o                         
 -34   2   3        158.44        184.03       136.60 o                         
 -32   2   3         80.57        252.51       275.91 o                         
 -30   2   3         37.23        409.46       360.54 o                         
 -28   2   3        280.91         97.64       120.11 o                         
 -26   2   3         30.17       -134.09       134.09 o                         
 -24   2   3       1495.03       1495.70       136.97 o                         
 -22   2   3       1246.43       1356.88       123.08 o                         
 -20   2   3        102.21         92.86        85.40 o                         
 -18   2   3        491.87        594.49        93.78 o                         
 -16   2   3        793.03        762.38       125.92 o                         
 -14   2   3       2305.92       2114.28        83.04 o                         
 -12   2   3      10325.70      10404.00        96.81 o                         
 -10   2   3       2250.40       1917.41        46.60 o                         
  -8   2   3       5644.33       6045.28        92.50 o                         
  -6   2   3      11760.67      13105.91       118.69 o                         
  -4   2   3      18826.16      16794.27       156.79 o                         
  -2   2   3      20108.70      17951.59       267.41 o                         
   0   2   3      14868.07      14531.53       124.13 o                         
   2   2   3       5148.06       5441.35        79.31 o                         
   4   2   3       1166.48       1088.13        36.39 o                         
   6   2   3        941.85        814.62        43.83 o                         
   8   2   3       2258.46       2368.25        77.23 o                         
  10   2   3          0.65         35.48        41.64 o                         
  12   2   3      15953.89      15925.02       336.17 o                         
  14   2   3       1722.82       1990.71        56.04 o                         
  16   2   3        146.02        162.80        68.58 o                         
  18   2   3         57.28        -79.44        79.44 o                         
  20   2   3        674.96        458.58        92.30 o                         
  22   2   3        275.51        -31.58        99.07 o                         
  24   2   3       1086.78        902.05       123.74 o                         
  26   2   3          0.89        -65.40       111.52 o                         
  28   2   3       1276.19       1285.43       152.25 o                         
  30   2   3        175.54        -47.92       123.41 o                         
  32   2   3         22.84       -205.57       330.97 o                         
  34   2   3          1.61         30.95       141.27 o                         
  36   2   3         58.57       -149.46       149.46 o                         
 -35   3   3          3.01        133.90       240.42 o                         
 -33   3   3         11.50        -59.80       148.92 o                         
 -31   3   3         40.35          2.17       140.30 o                         
 -29   3   3        229.41        159.01       216.77 o                         
 -27   3   3        161.61        230.37       158.56 o                         
 -25   3   3         51.93        -11.30       124.10 o                         
 -23   3   3       1690.31       1734.94       152.13 o                         
 -21   3   3        308.56        263.71       114.03 o                         
 -19   3   3         15.08       -106.34       106.34 o                         
 -17   3   3        183.22         35.78        82.54 o                         
 -15   3   3        146.76        188.02        85.83 o                         
 -13   3   3        117.18          7.42        83.31 o                         
 -11   3   3         56.32         77.05        95.16 o                         
  -9   3   3       1469.87       1711.00        76.63 o                         
  -7   3   3        136.66        329.15        59.14 o                         
  -5   3   3        102.85         24.82        52.79 o                         
  -3   3   3         31.41        -16.34        47.68 o                         
  -1   3   3       1148.95       1025.42        56.49 o                         
   1   3   3       4599.39       4414.97       127.99 o                         
   3   3   3        641.82        731.22        69.72 o                         
   5   3   3       1498.54       1577.14        92.14 o                         
   7   3   3       1331.89       1221.21        54.96 o                         
   9   3   3          6.84        -32.08        50.74 o                         
  11   3   3       3252.40       3324.30       184.08 o                         
  13   3   3        654.15        716.58       110.81 o                         
  15   3   3        235.57        323.75       107.64 o                         
  17   3   3        924.87        960.53       250.73 o                         
  19   3   3          6.50       -137.16       137.16 o                         
  21   3   3        472.46        692.93       186.21 o                         
  23   3   3         90.32       -171.18       171.18 o                         
  25   3   3          0.37       -120.66       190.76 o                         
  27   3   3        360.14        160.60       209.76 o                         
  29   3   3          4.01       -198.89       198.89 o                         
  31   3   3         57.47         60.55       216.07 o                         
  33   3   3         40.04        101.98       221.00 o                         
 -30   4   3         94.75       -362.34       605.56 o                         
 -28   4   3         85.65        535.15       371.84 o                         
 -26   4   3        448.47       1183.56       380.59 o                         
 -24   4   3        230.43        260.68       317.58 o                         
 -22   4   3         25.28        406.60       289.72 o                         
 -20   4   3        445.72        251.10       247.27 o                         
 -18   4   3       2168.02       3037.31       313.06 o                         
 -16   4   3         34.29        -55.93       258.36 o                         
 -14   4   3          6.70       -123.71       215.86 o                         
 -12   4   3        111.32        298.73       222.24 o                         
 -10   4   3       2250.51       3014.42       287.10 o                         
  -8   4   3       3610.11       4044.68       175.39 o                         
  -6   4   3          0.49        -48.76        93.45 o                         
  -4   4   3       2557.40       2689.38       137.08 o                         
  -2   4   3       6934.10       6580.34       254.79 o                         
   0   4   3         27.02         -1.97        84.87 o                         
   2   4   3        719.75        513.38        87.29 o                         
   4   4   3        450.30        416.31        74.08 o                         
   6   4   3          1.23         34.15       136.65 o                         
   8   4   3        975.74        817.39       219.47 o                         
  10   4   3       4276.90       4660.32       311.15 o                         
  12   4   3        378.57        181.96       235.65 o                         
  14   4   3        538.19        503.31       241.27 o                         
  16   4   3       4692.72       5711.79       351.23 o                         
  18   4   3        289.69        149.15       236.04 o                         
  20   4   3        286.55        429.71       291.56 o                         
  22   4   3         40.47        -68.30       251.29 o                         
  24   4   3        186.31        914.19       310.26 o                         
  26   4   3          2.15         20.39       332.33 o                         
  28   4   3          2.41        250.86       373.07 o                         
  30   4   3         40.92        334.12       485.76 o                         
 -23   5   3         21.77        329.11       331.10 o                         
 -21   5   3         82.35        293.17       313.30 o                         
 -19   5   3         94.20         67.12       310.52 o                         
 -17   5   3         81.04        463.75       298.31 o                         
 -15   5   3        610.63       1064.33       317.04 o                         
 -13   5   3        454.05        680.30       266.44 o                         
 -11   5   3         23.10        453.33       265.93 o                         
  -9   5   3        691.84       1093.91       301.57 o                         
  -7   5   3       1020.87       1282.98       305.61 o                         
  -5   5   3        355.57         46.67       167.63 o                         
  -3   5   3        282.93        246.94        93.67 o                         
  -1   5   3         36.52       -119.31       119.31 o                         
   1   5   3        113.32        100.56       164.12 o                         
   3   5   3        755.52        613.54       133.86 o                         
   5   5   3       1896.81       1877.70       254.02 o                         
   7   5   3        677.36        201.73       307.66 o                         
   9   5   3        479.47        750.96       271.58 o                         
  11   5   3        494.43        368.27       250.29 o                         
  13   5   3        435.65        606.77       269.45 o                         
  15   5   3         43.37        775.16       263.94 o                         
  17   5   3         33.52       -221.57       284.31 o                         
  19   5   3        116.49       -340.31       340.31 o                         
  21   5   3        242.93        756.82       320.90 o                         
  23   5   3         61.19        621.55       338.95 o                         
 -12   6   3        227.24         99.95       331.92 o                         
 -10   6   3         81.23        784.84       197.64 o                         
  -8   6   3         93.47        264.14       285.11 o                         
  -6   6   3         99.66         10.86       294.23 o                         
  -4   6   3         14.77       -125.18       273.00 o                         
  -2   6   3         34.80       -185.87       185.87 o                         
   0   6   3         90.19       -209.55       209.55 o                         
   2   6   3        357.50        212.47       189.29 o                         
   4   6   3        161.87        541.93       207.98 o                         
   6   6   3        773.06        707.41       182.96 o                         
   8   6   3        237.03        562.69       372.75 o                         
  10   6   3          0.11        196.47       739.58 o                         
  12   6   3        179.95        252.37       373.22 o                         
 -38   0   4         52.12        130.61       195.51 o                         
 -36   0   4        289.26        682.75       205.60 o                         
 -34   0   4         19.48       -175.48       175.48 o                         
 -32   0   4          1.05       -147.60       147.60 o                         
 -30   0   4        925.06        948.44       195.42 o                         
 -28   0   4        726.59        828.53       195.54 o                         
 -26   0   4        673.70        616.73       191.06 o                         
 -24   0   4       5206.82       5062.72       268.01 o                         
 -22   0   4       1374.80       1359.01       153.60 o                         
 -20   0   4       3625.87       4151.46       220.70 o                         
 -18   0   4      48322.46      49208.58       560.66 o                         
 -16   0   4       2176.23       2485.80       151.18 o                         
 -14   0   4       6644.59       6139.68       194.99 o                         
 -12   0   4        330.91        262.88        99.61 o                         
 -10   0   4      11654.18      12541.24       218.35 o                         
  -8   0   4        296.34        222.79        51.63 o                         
  -6   0   4      21404.31      20469.98       450.61 o                         
  -4   0   4      48767.03      51991.58       601.02 o                         
   4   0   4       1107.94       1669.60        76.18 o                         
   6   0   4     351165.53     362151.88      2487.21 o                         
   8   0   4      17305.68      15702.66       120.46 o                         
  10   0   4      36848.66      37737.47       355.62 o                         
  12   0   4       4971.64       4369.43       104.71 o                         
  14   0   4      29391.82      30480.12       263.32 o                         
  16   0   4       7053.02       8072.36       159.02 o                         
  18   0   4      36347.27      36554.36       686.01 o                         
  20   0   4       8156.89       8207.51       179.03 o                         
  22   0   4         21.58        117.42       139.37 o                         
  24   0   4       3039.89       3138.55       213.01 o                         
  26   0   4       1877.36       2116.93       191.06 o                         
  28   0   4          2.25       -176.02       176.02 o                         
  30   0   4        340.38        174.01       185.58 o                         
  32   0   4        203.62        195.62       188.41 o                         
  34   0   4        267.71        898.56       223.99 o                         
  36   0   4        394.04        543.67       231.01 o                         
  38   0   4         97.88        691.87       220.36 o                         
 -39   1   4          5.45       -160.99       160.99 o                         
 -37   1   4         21.27         30.39       149.72 o                         
 -35   1   4       1196.47       1566.78       183.11 o                         
 -33   1   4        168.87         12.19       133.39 o                         
 -31   1   4        188.87        116.41       141.01 o                         
 -29   1   4        148.99       -145.17       145.17 o                         
 -27   1   4        125.27        238.19       135.14 o                         
 -25   1   4        511.31        384.44       120.08 o                         
 -23   1   4        129.36         58.09        98.82 o                         
 -21   1   4        762.79        506.72        74.26 o                         
 -19   1   4       5599.37       5309.17       197.51 o                         
 -17   1   4         44.59        -62.47        62.63 o                         
 -15   1   4         76.31        -50.53        50.53 o                         
 -13   1   4        125.05         35.53        50.33 o                         
 -11   1   4      27912.33      28145.69       310.98 o                         
  -9   1   4       2991.04       2871.62        60.42 o                         
  -7   1   4      12844.85      11551.51        89.87 o                         
  -5   1   4       5120.92       5317.83       202.13 o                         
  -3   1   4     119293.43     114163.31      1127.23 o                         
  -1   1   4      61199.28      62417.30       326.31 o                         
   1   1   4      18452.99      19102.82        81.15 o                         
   3   1   4     119807.17     115457.82       458.60 o                         
   5   1   4      43961.16      42923.17       231.97 o                         
   7   1   4        995.97        758.28        43.07 o                         
   9   1   4         24.43        -27.54        27.54 o                         
  11   1   4        577.68        607.51        37.57 o                         
  13   1   4      11138.10       9725.36       172.62 o                         
  15   1   4      10813.07      11441.25       123.04 o                         
  17   1   4       1142.25       1345.45        64.27 o                         
  19   1   4        169.86        241.25        64.68 o                         
  21   1   4          5.08        -21.28        65.80 o                         
  23   1   4         96.55         48.68        96.68 o                         
  25   1   4        603.27        595.26       129.21 o                         
  27   1   4        399.05        126.88       153.37 o                         
  29   1   4         72.73        -52.80       113.77 o                         
  31   1   4       1166.97        936.23       157.10 o                         
  33   1   4         58.78         53.61       154.92 o                         
  35   1   4        185.18         55.24       152.19 o                         
  37   1   4        124.26        237.84       295.42 o                         
 -36   2   4         59.86       -215.60       215.60 o                         
 -34   2   4        117.09         50.65       131.68 o                         
 -32   2   4         12.52        -82.84       132.41 o                         
 -30   2   4        599.89       3365.36      1458.02 o                         
 -28   2   4        479.62        224.84       128.38 o                         
 -26   2   4        187.21         42.69       109.20 o                         
 -24   2   4         49.88         73.73       119.59 o                         
 -22   2   4       1615.78       1482.27       123.62 o                         
 -20   2   4       4464.43       4258.96       146.26 o                         
 -18   2   4        157.43        -34.14       118.66 o                         
 -16   2   4        855.19        939.37        73.30 o                         
 -14   2   4        337.48        500.51        61.94 o                         
 -12   2   4       2197.21       2155.86        63.25 o                         
 -10   2   4       3389.80       3151.71       110.95 o                         
  -8   2   4       6638.46       6625.51       131.96 o                         
  -6   2   4        979.68        805.92        53.90 o                         
  -4   2   4        242.85        233.33        43.11 o                         
  -2   2   4       9861.40      10070.23       167.38 o                         
   0   2   4          0.69         45.40        40.74 o                         
   2   2   4       5827.80       5691.00        85.84 o                         
   4   2   4         40.67          0.78        30.09 o                         
   6   2   4         25.22          0.53        28.65 o                         
   8   2   4       3946.27       3981.62       100.37 o                         
  10   2   4        414.79        338.31        43.18 o                         
  12   2   4        942.19        727.75        79.70 o                         
  14   2   4       3905.19       4101.86        69.94 o                         
  16   2   4       2692.83       2600.39       108.35 o                         
  18   2   4          4.55       -136.08       136.08 o                         
  20   2   4          1.17        -87.35        94.77 o                         
  22   2   4          2.39        -97.22        97.22 o                         
  24   2   4        520.10        191.57       107.65 o                         
  26   2   4       1511.96       1910.51       150.85 o                         
  28   2   4        121.73        -71.02       247.22 o                         
  30   2   4        272.41        283.41       159.23 o                         
  32   2   4        255.34        287.38       136.16 o                         
  34   2   4         23.29       -306.67       306.67 o                         
  36   2   4          2.18         55.23       146.38 o                         
 -35   3   4          4.84       -141.64       157.47 o                         
 -33   3   4         57.36        -43.44       151.05 o                         
 -31   3   4        464.02        395.78       224.45 o                         
 -29   3   4        140.48        -53.72       138.30 o                         
 -27   3   4        166.61         65.32       138.33 o                         
 -25   3   4        131.56        125.32       128.32 o                         
 -23   3   4       2417.69       2750.23       405.29 o                         
 -21   3   4        341.78        343.06       109.79 o                         
 -19   3   4        646.66        749.76       199.76 o                         
 -17   3   4          8.68        -34.22        89.63 o                         
 -15   3   4        826.36        780.21        92.51 o                         
 -13   3   4        876.90        658.35       117.34 o                         
 -11   3   4       1813.12       1802.15       135.24 o                         
  -9   3   4       2252.21       2097.92        82.15 o                         
  -7   3   4       5652.86       5641.72       177.04 o                         
  -5   3   4        716.39        621.30        57.52 o                         
  -3   3   4       1188.83        906.25        55.88 o                         
  -1   3   4       5586.65       5981.70       172.23 o                         
   1   3   4       1410.86       1236.13        67.26 o                         
   3   3   4       6729.03       6877.45       110.22 o                         
   5   3   4        101.49        163.39        48.21 o                         
   7   3   4        308.18        204.80        46.51 o                         
   9   3   4       1122.97        952.96        79.21 o                         
  11   3   4      17970.82      18829.75      1052.36 o                         
  13   3   4       3450.01       3677.31       152.82 o                         
  15   3   4        138.28        192.79       166.11 o                         
  17   3   4        128.18         95.50       116.30 o                         
  19   3   4         47.32        299.29       155.88 o                         
  21   3   4         59.08         54.19       168.05 o                         
  23   3   4        437.22        231.43       175.52 o                         
  25   3   4         63.38        -59.45       194.38 o                         
  27   3   4         46.58       -125.43       200.23 o                         
  29   3   4          1.17       -130.93       192.04 o                         
  31   3   4         57.66        -10.72       202.95 o                         
  33   3   4          0.55        -75.37       222.87 o                         
 -30   4   4         21.23          4.45       654.85 o                         
 -28   4   4          3.68        348.38       304.42 o                         
 -26   4   4         12.32       -196.42       313.57 o                         
 -24   4   4          1.05        308.82       280.33 o                         
 -22   4   4          4.06        236.64       293.52 o                         
 -20   4   4         66.56       -122.26       253.27 o                         
 -18   4   4        904.47        821.02       259.43 o                         
 -16   4   4        696.97        981.59       267.83 o                         
 -14   4   4         27.00        194.25       238.16 o                         
 -12   4   4        103.39       -168.67       224.27 o                         
 -10   4   4         93.21        -14.15       214.36 o                         
  -8   4   4        602.48        591.12       126.59 o                         
  -6   4   4        820.62        827.67       112.98 o                         
  -4   4   4       3133.33       2749.99       136.87 o                         
  -2   4   4        521.22        671.92       117.10 o                         
   0   4   4       5086.89       4871.73       130.07 o                         
   2   4   4        657.98        546.89        91.42 o                         
   4   4   4       3146.24       3327.06       141.81 o                         
   6   4   4       1487.57       1468.19       162.11 o                         
   8   4   4       1173.20       1284.51       237.21 o                         
  10   4   4        106.81        127.83       221.32 o                         
  12   4   4       1136.58       1240.99       242.89 o                         
  14   4   4         28.31         18.21       217.02 o                         
  16   4   4       2140.39       2504.50       303.99 o                         
  18   4   4         84.55       -171.29       246.65 o                         
  20   4   4         24.75        149.80       229.56 o                         
  22   4   4         72.06        -55.85       284.68 o                         
  24   4   4         30.09        293.14       315.98 o                         
  26   4   4        103.43        -44.11       336.16 o                         
  28   4   4          1.07         -6.57       353.70 o                         
  30   4   4          6.72        430.23       388.96 o                         
 -23   5   4          8.35        -76.28       331.25 o                         
 -21   5   4         35.52        591.19       346.25 o                         
 -19   5   4          1.11       -219.48       292.26 o                         
 -17   5   4         67.07        591.48       291.27 o                         
 -15   5   4          3.56        -67.41       282.87 o                         
 -13   5   4         39.55         36.75       283.03 o                         
 -11   5   4         14.06        150.79       260.68 o                         
  -9   5   4        158.34        641.96       279.03 o                         
  -7   5   4        116.67        329.15       271.39 o                         
  -5   5   4         21.24       -246.01       246.01 o                         
  -3   5   4         12.45       -116.50       116.50 o                         
  -1   5   4         69.99       -193.27       193.27 o                         
   1   5   4       2178.95       2055.75       146.89 o                         
   3   5   4        137.19        126.74       126.78 o                         
   5   5   4        772.69        597.41       218.32 o                         
   7   5   4         32.11        219.87       153.78 o                         
   9   5   4         68.62        211.93       151.45 o                         
  11   5   4         59.20       -245.88       245.88 o                         
  13   5   4        222.91         15.29       266.48 o                         
  15   5   4          0.50         74.95       248.69 o                         
  17   5   4         26.33       -268.13       268.13 o                         
  19   5   4        114.07         32.80       278.90 o                         
  21   5   4         18.18       -282.91       282.91 o                         
  23   5   4          6.22       -320.76       320.76 o                         
 -12   6   4         31.59       -147.10       315.23 o                         
 -10   6   4         87.00        593.84       198.94 o                         
  -8   6   4         13.68        589.86       319.23 o                         
  -6   6   4         19.90       -288.96       288.96 o                         
  -4   6   4         40.41        166.90       190.09 o                         
  -2   6   4          3.32       -357.26       628.68 o                         
   0   6   4         36.54       -186.60       186.60 o                         
   2   6   4         26.31         41.51       220.76 o                         
   4   6   4        353.55        406.23       174.58 o                         
   6   6   4         76.13        280.26       367.00 o                         
   8   6   4         19.62        -67.55       192.93 o                         
  10   6   4         32.69       -208.35       390.46 o                         
  12   6   4          4.34        297.17       244.53 o                         
 -39   1   5          0.26        485.24       210.00 o                         
 -37   1   5         82.51         25.08       148.06 o                         
 -35   1   5        161.81        159.70       164.61 o                         
 -33   1   5        180.85        340.00       203.85 o                         
 -31   1   5          3.19        129.59       140.61 o                         
 -29   1   5        784.49        543.43       117.57 o                         
 -27   1   5        213.81        -87.34       131.65 o                         
 -25   1   5       1122.54        959.01       139.83 o                         
 -23   1   5        115.01         84.21        79.51 o                         
 -21   1   5         61.57         61.41        67.91 o                         
 -19   1   5       6699.69       6491.60       224.91 o                         
 -17   1   5       3082.69       2953.44        96.54 o                         
 -15   1   5        400.33        383.81        64.37 o                         
 -13   1   5          0.67        -16.13        47.39 o                         
 -11   1   5      20906.19      21814.66       223.65 o                         
  -9   1   5       4678.51       5006.43        64.08 o                         
  -7   1   5      11813.73      10662.99       350.04 o                         
  -5   1   5      66194.67      64690.48       306.18 o                         
  -3   1   5      32786.25      33902.05       209.37 o                         
  -1   1   5      82372.27      81942.38       249.72 o                         
   1   1   5     214326.02     209270.95       573.64 o                         
   3   1   5      57711.95      56535.90       232.31 o                         
   5   1   5       3139.05       3022.23        83.43 o                         
   7   1   5      27932.61      26663.96       165.47 o                         
   9   1   5       3164.46       2291.53        45.64 o                         
  11   1   5       1997.42       2680.72        53.62 o                         
  13   1   5       1136.50        752.01        50.50 o                         
  15   1   5      15180.83      14513.08       188.18 o                         
  17   1   5        788.68        643.28        57.52 o                         
  19   1   5        942.65        910.01        74.17 o                         
  21   1   5         48.44         25.02        70.64 o                         
  23   1   5          1.63          8.24       101.41 o                         
  25   1   5       1478.94       1454.10       133.76 o                         
  27   1   5        746.29        678.63       126.96 o                         
  29   1   5        194.52       -122.06       122.06 o                         
  31   1   5          0.33        -96.59       140.29 o                         
  33   1   5        168.29        -49.27       138.68 o                         
  35   1   5         10.69         61.97       151.28 o                         
  37   1   5         49.00        -98.51       151.62 o                         
 -36   2   5         18.11          3.37       169.39 o                         
 -34   2   5        388.76        180.06       137.85 o                         
 -32   2   5        161.37        329.49       122.85 o                         
 -30   2   5         20.45         88.22       140.93 o                         
 -28   2   5         21.47       -254.78       254.78 o                         
 -26   2   5        622.43        334.41       119.73 o                         
 -24   2   5       5412.70       5368.03       297.11 o                         
 -22   2   5       3735.59       3682.27       152.59 o                         
 -20   2   5         16.85         14.63        71.02 o                         
 -18   2   5       1853.92       1622.79        87.98 o                         
 -16   2   5       1137.82       1097.79        76.85 o                         
 -14   2   5        523.20        395.45        71.50 o                         
 -12   2   5       3595.65       3536.58        71.97 o                         
 -10   2   5       1468.33       1695.45       104.57 o                         
  -8   2   5        179.06         58.83        80.54 o                         
  -6   2   5       2718.91       3589.45        74.56 o                         
  -4   2   5       4980.38       4583.42        70.80 o                         
  -2   2   5       3570.45       3220.71        66.36 o                         
   0   2   5      16770.33      18307.12       113.81 o                         
   2   2   5      29256.80      28958.31       364.52 o                         
   4   2   5        225.63        154.16        26.25 o                         
   6   2   5       9103.66       8647.17        91.44 o                         
   8   2   5       8088.17       7414.41       164.58 o                         
  10   2   5          5.55        -30.51        46.36 o                         
  12   2   5       1085.34       1011.34        56.90 o                         
  14   2   5       1851.11       1443.16       272.88 o                         
  16   2   5       2410.86       2395.94       160.02 o                         
  18   2   5        840.05        940.70        94.27 o                         
  20   2   5       1200.40       1093.32       101.22 o                         
  22   2   5        303.46        334.17        95.03 o                         
  24   2   5         19.52       -104.24       104.24 o                         
  26   2   5         13.50         82.87       187.31 o                         
  28   2   5        387.33        430.47       127.70 o                         
  30   2   5         43.42         19.81       130.02 o                         
  32   2   5        178.93        218.19       137.32 o                         
  34   2   5         11.01       -147.55       422.09 o                         
  36   2   5          0.41        -83.67       217.89 o                         
 -35   3   5         11.73         -8.80       158.13 o                         
 -33   3   5          5.69        -58.97       146.54 o                         
 -31   3   5        205.83        290.23       154.32 o                         
 -29   3   5        291.98        310.95       150.56 o                         
 -27   3   5        118.63         47.16       141.95 o                         
 -25   3   5          0.10        -24.29       130.89 o                         
 -23   3   5        105.57        219.98       131.29 o                         
 -21   3   5         17.11        -14.59       152.60 o                         
 -19   3   5         19.25        -94.78        94.78 o                         
 -17   3   5       1445.71       1818.12       400.34 o                         
 -15   3   5       2289.05       2545.45       348.41 o                         
 -13   3   5         41.20        136.30        95.20 o                         
 -11   3   5       1126.37       1023.11       113.68 o                         
  -9   3   5        571.40        646.74        67.22 o                         
  -7   3   5        494.62        550.71        64.47 o                         
  -5   3   5        602.88        493.90        57.04 o                         
  -3   3   5       1715.79       1339.10        65.17 o                         
  -1   3   5       8708.90       8891.36       149.58 o                         
   1   3   5        308.76        167.57        51.15 o                         
   3   3   5       2968.56       2729.43        63.83 o                         
   5   3   5       5204.67       5305.44       103.34 o                         
   7   3   5       6396.88       6035.87       147.54 o                         
   9   3   5         13.26        -32.17        77.39 o                         
  11   3   5        262.20        473.13       240.04 o                         
  13   3   5        103.06         90.84       104.25 o                         
  15   3   5        384.26        407.78       140.07 o                         
  17   3   5        760.80        835.82       154.82 o                         
  19   3   5       3275.25       3617.79       223.55 o                         
  21   3   5        497.17        299.64       176.85 o                         
  23   3   5        599.11        751.82       193.24 o                         
  25   3   5        606.42        692.60       209.18 o                         
  27   3   5         63.48        -87.92       199.22 o                         
  29   3   5         19.29         18.98       186.87 o                         
  31   3   5         12.39        135.37       208.00 o                         
  33   3   5          6.73       -215.86       215.86 o                         
 -30   4   5         14.90       -189.56       858.98 o                         
 -28   4   5         41.77        -18.11       199.82 o                         
 -26   4   5         63.25         55.77       337.34 o                         
 -24   4   5        296.50        942.55       321.37 o                         
 -22   4   5         33.72        141.20       287.85 o                         
 -20   4   5         23.55         53.22       231.30 o                         
 -18   4   5        317.25        166.26       241.75 o                         
 -16   4   5          7.45        100.23       249.60 o                         
 -14   4   5       1784.32       2386.29       282.02 o                         
 -12   4   5        915.07       1171.24       238.35 o                         
 -10   4   5        608.57        598.54       124.61 o                         
  -8   4   5         75.28         55.81       113.16 o                         
  -6   4   5       1197.66       1206.96       116.23 o                         
  -4   4   5        771.95        676.89       110.57 o                         
  -2   4   5       1985.04       1956.60       211.04 o                         
   0   4   5        656.98        503.56       113.25 o                         
   2   4   5       3497.49       3683.01       119.20 o                         
   4   4   5        549.48        445.14       114.45 o                         
   6   4   5         65.94         16.18       107.49 o                         
   8   4   5        986.54       1460.89       234.99 o                         
  10   4   5       2523.60       2488.05       273.27 o                         
  12   4   5        458.25        364.09       227.12 o                         
  14   4   5          5.64        -57.81       241.61 o                         
  16   4   5        616.33       1230.68       255.81 o                         
  18   4   5         88.31        155.94       233.35 o                         
  20   4   5        577.11        555.79       283.75 o                         
  22   4   5        557.70        729.58       268.84 o                         
  24   4   5          0.97        673.43       332.62 o                         
  26   4   5        150.20        126.64       314.80 o                         
  28   4   5        162.12       1074.88       384.40 o                         
  30   4   5         13.18       1088.27       452.52 o                         
 -23   5   5          5.81       -344.18       344.18 o                         
 -21   5   5         16.75        403.25       302.43 o                         
 -19   5   5        556.23        388.51       328.27 o                         
 -17   5   5         78.78        502.15       279.75 o                         
 -15   5   5         48.96        230.99       278.42 o                         
 -13   5   5        667.89        566.49       304.04 o                         
 -11   5   5          0.07         66.14       263.90 o                         
  -9   5   5        914.63        907.87       291.64 o                         
  -7   5   5       1363.89       1982.73       323.37 o                         
  -5   5   5        259.21         43.36       161.56 o                         
  -3   5   5        313.31        357.30        98.69 o                         
  -1   5   5        795.37        493.40       122.97 o                         
   1   5   5        640.36        531.47       128.06 o                         
   3   5   5         53.24         23.88       170.96 o                         
   5   5   5        863.52       1232.33       151.85 o                         
   7   5   5        198.84        339.91       185.17 o                         
   9   5   5         16.83         -4.75       147.57 o                         
  11   5   5         45.34         75.68       218.27 o                         
  13   5   5          0.69         96.28       241.06 o                         
  15   5   5        601.59       1038.69       263.58 o                         
  17   5   5        164.74        270.71       288.14 o                         
  19   5   5         12.61       -289.76       289.76 o                         
  21   5   5         11.13       -174.27       286.56 o                         
  23   5   5         35.33       -216.00       318.29 o                         
 -12   6   5         90.52        167.74       335.46 o                         
 -10   6   5        239.88        942.30       356.51 o                         
  -8   6   5         79.52        686.78       304.01 o                         
  -6   6   5          8.30        148.39       307.43 o                         
  -4   6   5        147.83        298.39       427.17 o                         
  -2   6   5          7.66       -188.79       188.79 o                         
   0   6   5          1.54       -185.14       185.14 o                         
   2   6   5         78.34       -189.25       189.25 o                         
   4   6   5         56.76         56.98       151.52 o                         
   6   6   5         21.88         61.28       374.25 o                         
   8   6   5         97.08       -299.76       299.76 o                         
  10   6   5         44.24        316.92       470.38 o                         
 -38   0   6         21.58        411.49       205.33 o                         
 -36   0   6         18.30       -219.39       219.39 o                         
 -34   0   6         53.98       -199.07       199.07 o                         
 -32   0   6         15.72        335.24       173.83 o                         
 -30   0   6       2765.30       3084.80       246.27 o                         
 -28   0   6      14090.91      15773.91       442.37 o                         
 -26   0   6       3178.05       2641.47       226.71 o                         
 -24   0   6       1886.35       1796.96       213.58 o                         
 -22   0   6       1059.15        734.75       147.31 o                         
 -20   0   6       1479.61       1549.23       110.10 o                         
 -18   0   6         11.03         -8.20       124.93 o                         
 -16   0   6      16160.69      15904.47       403.63 o                         
 -14   0   6       1928.60       1745.17        90.00 o                         
 -12   0   6       1085.17       1266.61        80.51 o                         
 -10   0   6      21734.87      21371.10       614.17 o                         
  -8   0   6        251.13        143.76        57.74 o                         
  -6   0   6        852.54        813.48        49.71 o                         
  -4   0   6       6148.19       6390.80        73.62 o                         
  -2   0   6      12180.44      12360.95       149.08 o                         
   2   0   6       2057.33       1892.72        79.54 o                         
   4   0   6      37739.55      41485.00       298.28 o                         
   6   0   6     385603.66     399682.66      2605.90 o                         
   8   0   6     284709.66     285466.12       626.14 o                         
  10   0   6         22.78         -6.36        44.27 o                         
  12   0   6       4334.43       4545.81       110.63 o                         
  14   0   6     112637.58     115884.88       508.61 o                         
  16   0   6       4899.29       5728.06       278.38 o                         
  18   0   6       5288.05       5268.05       145.61 o                         
  20   0   6       7170.38       7278.39       172.76 o                         
  22   0   6        193.93        227.79       151.97 o                         
  24   0   6         29.71       -131.89       144.99 o                         
  26   0   6          6.15       -137.74       137.74 o                         
  28   0   6       1191.30       1387.36       183.11 o                         
  30   0   6         85.28         17.25       165.37 o                         
  32   0   6        343.02        200.15       194.83 o                         
  34   0   6          8.11       -195.35       195.35 o                         
  36   0   6        248.79         82.07       189.11 o                         
  38   0   6         21.87        417.67       201.55 o                         
 -39   1   6          2.69        142.58       161.85 o                         
 -37   1   6         24.64        232.58       151.79 o                         
 -35   1   6        196.01        325.17       156.07 o                         
 -33   1   6          8.09       -130.75       130.75 o                         
 -31   1   6        190.75         90.70       151.62 o                         
 -29   1   6        584.26        768.64       129.95 o                         
 -27   1   6        294.36        227.07       125.86 o                         
 -25   1   6       1288.50       1338.31       150.25 o                         
 -23   1   6       2332.15       2165.32       166.36 o                         
 -21   1   6       2043.02       1855.50        98.65 o                         
 -19   1   6       1075.40        852.24        84.60 o                         
 -17   1   6       2021.67       2163.18        89.09 o                         
 -15   1   6        406.61        337.57        61.89 o                         
 -13   1   6        475.11        361.61        47.64 o                         
 -11   1   6          6.30        -16.69        37.57 o                         
  -9   1   6       3251.54       3451.93        93.90 o                         
  -7   1   6        170.71        295.56        43.20 o                         
  -5   1   6      21410.54      21620.54       188.94 o                         
  -3   1   6      62509.72      63715.96       424.38 o                         
  -1   1   6     129752.43     129418.22       952.75 o                         
   1   1   6     124613.44     129704.78       207.09 o                         
   3   1   6     114496.47     116051.42       564.03 o                         
   5   1   6      18150.20      17746.21       176.51 o                         
   7   1   6      58919.71      59569.45       218.04 o                         
   9   1   6        586.69        434.23        50.62 o                         
  11   1   6      11329.71      11399.03       137.87 o                         
  13   1   6       8400.97       8124.50        90.41 o                         
  15   1   6       3596.53       3838.47        82.91 o                         
  17   1   6         45.85         42.21        50.47 o                         
  19   1   6         48.54         74.98        99.12 o                         
  21   1   6         20.41        -71.46        71.46 o                         
  23   1   6         17.68        144.26       217.34 o                         
  25   1   6       2777.94       2920.21       164.16 o                         
  27   1   6         35.54        -41.21       120.55 o                         
  29   1   6        259.77        105.29       120.19 o                         
  31   1   6        346.33        193.56       126.09 o                         
  33   1   6         92.42       -138.97       139.68 o                         
  35   1   6        205.51        101.70       353.05 o                         
  37   1   6        146.68        151.58       153.12 o                         
 -36   2   6         67.43         80.64       155.08 o                         
 -34   2   6        203.68        257.96       111.91 o                         
 -32   2   6        976.80       1237.68       128.51 o                         
 -30   2   6        225.28        155.60       136.16 o                         
 -28   2   6         99.75         77.97       103.97 o                         
 -26   2   6        242.05         16.70        96.87 o                         
 -24   2   6        608.73        800.07       107.12 o                         
 -22   2   6         56.66         62.88        83.22 o                         
 -20   2   6        126.43        111.18        75.50 o                         
 -18   2   6       4974.51       5122.57       125.10 o                         
 -16   2   6        306.22        172.21        85.74 o                         
 -14   2   6        372.10        228.47        60.35 o                         
 -12   2   6        594.62        584.32        63.58 o                         
 -10   2   6       1739.54       1826.14        77.15 o                         
  -8   2   6       6694.18       5931.32       194.12 o                         
  -6   2   6       5841.43       6977.82       198.01 o                         
  -4   2   6       1660.08       1381.09        61.36 o                         
  -2   2   6        438.63        354.29        54.50 o                         
   0   2   6       1603.93       1829.37        52.60 o                         
   2   2   6     114479.99     114367.54       461.67 o                         
   4   2   6      12024.76      11418.27        90.99 o                         
   6   2   6       2692.02       2736.53        47.82 o                         
   8   2   6       1605.09       1443.72        64.82 o                         
  10   2   6        397.89        357.76        53.66 o                         
  12   2   6       1234.51       1226.75        69.70 o                         
  14   2   6        224.37         11.80        76.80 o                         
  16   2   6        828.28        885.97        88.60 o                         
  18   2   6        318.25        200.87        80.26 o                         
  20   2   6        559.88        429.79        92.06 o                         
  22   2   6        147.16         15.81        93.96 o                         
  24   2   6        131.40        -79.55       107.73 o                         
  26   2   6       2396.69       2271.51       219.44 o                         
  28   2   6        421.61        430.69       122.95 o                         
  30   2   6        172.52        201.30       127.77 o                         
  32   2   6         72.01        -57.49       309.72 o                         
  34   2   6         44.97        185.38       145.11 o                         
  36   2   6         85.88       -150.86       151.73 o                         
 -35   3   6          0.33        334.54       223.26 o                         
 -33   3   6         63.66        -21.68       218.45 o                         
 -31   3   6        109.36        526.94       233.51 o                         
 -29   3   6         60.25         11.41       145.40 o                         
 -27   3   6         36.47         17.29       146.31 o                         
 -25   3   6          5.26        -82.34       135.77 o                         
 -23   3   6          9.00       -104.32       110.91 o                         
 -21   3   6        826.01       1116.93       200.68 o                         
 -19   3   6          2.23        -85.25       123.00 o                         
 -17   3   6        801.28        829.63       185.73 o                         
 -15   3   6       6287.62       6773.39       540.64 o                         
 -13   3   6       1157.72       1063.58       143.83 o                         
 -11   3   6        145.95        126.31        96.33 o                         
  -9   3   6         75.98        160.26        61.65 o                         
  -7   3   6       1241.70       1279.35        76.61 o                         
  -5   3   6        301.70        251.74        57.29 o                         
  -3   3   6       4276.37       3905.54       119.32 o                         
  -1   3   6       8527.09       7755.58       132.32 o                         
   1   3   6       2489.85       2116.19        70.74 o                         
   3   3   6        281.57        199.05        46.70 o                         
   5   3   6       3668.71       3795.23        75.86 o                         
   7   3   6        832.55        776.58        98.14 o                         
   9   3   6        116.08       -188.44       188.44 o                         
  11   3   6        263.14        339.99        85.36 o                         
  13   3   6        102.24        376.74        98.51 o                         
  15   3   6       1038.56        942.30       242.93 o                         
  17   3   6        247.29        148.75       132.34 o                         
  19   3   6       2323.11       2713.17       208.48 o                         
  21   3   6        724.87        660.30       175.18 o                         
  23   3   6        423.70        288.66       172.84 o                         
  25   3   6         78.91        224.19       197.79 o                         
  27   3   6         65.22         45.44       199.91 o                         
  29   3   6         12.50       -199.09       199.09 o                         
  31   3   6        147.63        143.81       207.05 o                         
  33   3   6         30.08        162.50       214.05 o                         
 -30   4   6        159.01        924.92       718.45 o                         
 -28   4   6        135.14        -14.32       183.03 o                         
 -26   4   6          5.13          8.30       160.65 o                         
 -24   4   6         33.00        653.82       297.30 o                         
 -22   4   6          4.87       -279.15       279.15 o                         
 -20   4   6         65.11        401.27       272.64 o                         
 -18   4   6        355.41        121.94       262.88 o                         
 -16   4   6        852.38        878.08       259.65 o                         
 -14   4   6        355.55        863.98       262.54 o                         
 -12   4   6       2993.00       3580.45       304.85 o                         
 -10   4   6       3551.80       3558.59       168.74 o                         
  -8   4   6         45.11        -55.65       121.33 o                         
  -6   4   6         25.05        -91.68        91.68 o                         
  -4   4   6        572.61        355.15       105.32 o                         
  -2   4   6         22.06        120.21       110.01 o                         
   0   4   6         15.06        -14.97       102.36 o                         
   2   4   6        244.04        211.29        74.76 o                         
   4   4   6         81.14        -72.23       108.94 o                         
   6   4   6        174.33         -8.24       112.74 o                         
   8   4   6       1391.79       1574.15       231.19 o                         
  10   4   6        624.68        845.66       234.29 o                         
  12   4   6        443.13        525.47       237.45 o                         
  14   4   6        291.22        185.62       230.55 o                         
  16   4   6         20.03        142.98       237.80 o                         
  18   4   6        331.56        627.58       258.77 o                         
  20   4   6        346.10        439.44       282.82 o                         
  22   4   6          1.81        300.28       275.76 o                         
  24   4   6         92.21        252.15       321.35 o                         
  26   4   6         17.41        140.24       291.91 o                         
  28   4   6         31.30        532.79       342.95 o                         
  30   4   6        262.68       1276.53       396.64 o                         
 -23   5   6         52.80        -66.86       354.22 o                         
 -21   5   6         44.44        817.89       338.01 o                         
 -19   5   6         32.40        217.91       283.38 o                         
 -17   5   6         18.06        393.17       285.52 o                         
 -15   5   6         99.73        344.43       288.93 o                         
 -13   5   6        537.45        505.29       280.11 o                         
 -11   5   6          8.74       -230.68       255.39 o                         
  -9   5   6         91.63         35.22       271.20 o                         
  -7   5   6          9.23        345.84       276.37 o                         
  -5   5   6         38.55         -6.22       165.90 o                         
  -3   5   6         71.81       -113.72       113.72 o                         
  -1   5   6          1.53       -170.27       170.27 o                         
   1   5   6        137.03         46.56       126.00 o                         
   3   5   6        427.54        370.34       135.57 o                         
   5   5   6       6144.06       7429.20       620.20 o                         
   7   5   6          5.63        -10.05       268.76 o                         
   9   5   6       1178.29       1311.64       175.88 o                         
  11   5   6        265.58        286.89       160.84 o                         
  13   5   6        138.23        107.77       263.69 o                         
  15   5   6        352.09        303.11       259.53 o                         
  17   5   6         33.86         77.98       268.67 o                         
  19   5   6          5.31       -260.23       292.16 o                         
  21   5   6        125.10        546.75       310.31 o                         
  23   5   6          0.83       -345.37       345.37 o                         
 -12   6   6        144.37        286.80       313.28 o                         
 -10   6   6          8.28        585.78       309.62 o                         
  -8   6   6          1.56       -169.62       326.75 o                         
  -6   6   6          1.95        383.70       303.97 o                         
  -4   6   6         46.78        183.53       268.11 o                         
  -2   6   6         47.86       -105.43       186.39 o                         
   0   6   6         20.89       -209.30       209.30 o                         
   2   6   6          0.23       -152.54       152.54 o                         
   4   6   6         44.30        237.39       147.94 o                         
   6   6   6        203.63        119.36       190.41 o                         
   8   6   6        178.36        -63.34       186.45 o                         
  10   6   6         71.08        206.23       388.43 o                         
 -39   1   7         15.69       -145.74       161.00 o                         
 -37   1   7         37.13          8.44       124.57 o                         
 -35   1   7         76.93        239.41       121.54 o                         
 -33   1   7         56.80         39.03       129.13 o                         
 -31   1   7        102.47          2.91       270.64 o                         
 -29   1   7       1352.04       1294.40       141.49 o                         
 -27   1   7       2845.70       2408.66       168.90 o                         
 -25   1   7       1457.72       1413.15       147.92 o                         
 -23   1   7       3089.11       3166.15       152.63 o                         
 -21   1   7        498.55        513.07        80.49 o                         
 -19   1   7       2017.99       1992.98       107.39 o                         
 -17   1   7       1030.79        714.73        98.46 o                         
 -15   1   7        120.12         54.73        53.52 o                         
 -13   1   7       2919.94       2804.02        63.26 o                         
 -11   1   7        869.99        760.70        55.68 o                         
  -9   1   7      13372.12      13417.88       206.54 o                         
  -7   1   7      18060.45      18015.14       150.59 o                         
  -5   1   7       1275.25       1229.40        49.52 o                         
  -3   1   7        195.96        256.17        44.79 o                         
  -1   1   7      18369.43      20970.43       167.68 o                         
   1   1   7      18203.80      19970.22       152.08 o                         
   3   1   7       7427.02       7731.36       142.29 o                         
   5   1   7      95893.51      90247.73       605.81 o                         
   7   1   7       8596.83       9363.90        92.91 o                         
   9   1   7      11449.27      11756.02       185.31 o                         
  11   1   7        206.83        268.72        59.32 o                         
  13   1   7       6800.49       6555.92       103.30 o                         
  15   1   7       6548.03       6578.63        92.32 o                         
  17   1   7        133.20        141.37        49.61 o                         
  19   1   7       2591.96       2468.90        92.93 o                         
  21   1   7       2122.29       2190.65       123.81 o                         
  23   1   7       1184.68        994.23       115.19 o                         
  25   1   7        331.69        339.67       125.56 o                         
  27   1   7        253.05        237.10       110.64 o                         
  29   1   7        371.99        500.10       122.74 o                         
  31   1   7         13.04         33.00       123.82 o                         
  33   1   7         49.12         58.76       141.02 o                         
  35   1   7         38.63        -76.13       147.51 o                         
  37   1   7          4.10        207.41       153.91 o                         
 -36   2   7          1.65       -338.24       497.42 o                         
 -34   2   7         56.85         70.40       148.76 o                         
 -32   2   7        157.68         37.37       141.49 o                         
 -30   2   7          2.18        166.30       146.01 o                         
 -28   2   7       1643.99       1611.14       260.46 o                         
 -26   2   7        114.96        -11.76       126.67 o                         
 -24   2   7        124.46         58.02        97.74 o                         
 -22   2   7         71.71         31.16        83.71 o                         
 -20   2   7       2027.15       2044.74       101.26 o                         
 -18   2   7        129.32         59.17       124.87 o                         
 -16   2   7       4947.47       4728.66       117.64 o                         
 -14   2   7         29.00        -11.47        65.28 o                         
 -12   2   7         88.88         72.97        61.76 o                         
 -10   2   7       2707.09       2917.26        68.90 o                         
  -8   2   7      43193.29      44011.96       474.87 o                         
  -6   2   7        238.31        184.61        60.79 o                         
  -4   2   7       6394.00       6554.30       107.78 o                         
  -2   2   7        201.64         78.88        53.12 o                         
   0   2   7       8500.71       8775.05       207.23 o                         
   2   2   7        295.91        537.27       114.56 o                         
   4   2   7       4317.27       4346.61        64.29 o                         
   6   2   7      10144.61      10244.54        83.65 o                         
   8   2   7       2277.54       2226.67        68.84 o                         
  10   2   7          1.04        -52.54        52.54 o                         
  12   2   7        113.05        145.56        92.27 o                         
  14   2   7        694.33        842.91        81.15 o                         
  16   2   7       2676.58       2716.08       114.95 o                         
  18   2   7        131.88         82.20        82.31 o                         
  20   2   7       1942.53       1952.07       170.06 o                         
  22   2   7        197.51        150.26        93.63 o                         
  24   2   7        134.80        122.56       124.92 o                         
  26   2   7       2042.54       2014.98       171.23 o                         
  28   2   7         22.95         33.02       166.76 o                         
  30   2   7         18.42        -81.88       127.58 o                         
  32   2   7        127.04        152.36       133.37 o                         
  34   2   7         23.62        123.34       139.51 o                         
  36   2   7         50.31        544.94       425.30 o                         
 -33   3   7          0.46       -218.42       218.42 o                         
 -31   3   7        204.20        107.90       212.82 o                         
 -29   3   7          0.22        -59.97       197.48 o                         
 -27   3   7        541.38        536.08       195.29 o                         
 -25   3   7        470.10        212.84       189.01 o                         
 -23   3   7          0.24        -98.97       151.14 o                         
 -21   3   7        189.73        250.45       138.96 o                         
 -19   3   7        362.23         92.58       125.15 o                         
 -17   3   7        134.45        108.63       118.23 o                         
 -15   3   7          1.28        222.92       190.84 o                         
 -13   3   7       1285.47       1250.31       149.22 o                         
 -11   3   7        654.81        739.77       120.99 o                         
  -9   3   7       3567.88       3367.36        98.96 o                         
  -7   3   7       8196.64       8339.28       244.58 o                         
  -5   3   7       4037.25       4096.89        86.32 o                         
  -3   3   7        830.45        744.52        60.88 o                         
  -1   3   7         95.05        119.36        53.05 o                         
   1   3   7         21.79        -28.86        42.48 o                         
   3   3   7         80.45         95.26        50.76 o                         
   5   3   7        578.67        561.24        49.42 o                         
   7   3   7       3043.27       2666.85       104.58 o                         
   9   3   7        105.07        -57.62        77.26 o                         
  11   3   7        588.14        564.85       119.59 o                         
  13   3   7       1292.17       1007.11       170.84 o                         
  15   3   7         34.61         94.79        96.81 o                         
  17   3   7       1128.42       1293.08       170.31 o                         
  19   3   7       1430.45       1481.78       191.67 o                         
  21   3   7         68.53        -60.74       160.88 o                         
  23   3   7        274.27        460.29       170.19 o                         
  25   3   7        196.10        -54.40       187.10 o                         
  27   3   7        965.52        679.19       205.22 o                         
  29   3   7        214.25        311.19       191.56 o                         
  31   3   7         63.43       -160.54       203.57 o                         
  33   3   7          6.70        -81.95       211.78 o                         
 -30   4   7         17.42         59.85       192.73 o                         
 -28   4   7         58.31       -184.47       184.47 o                         
 -26   4   7          3.54       -338.95       338.95 o                         
 -24   4   7        397.42        668.36       244.95 o                         
 -22   4   7        408.42        308.00       293.48 o                         
 -20   4   7        481.51        728.32       284.34 o                         
 -18   4   7          0.55       -253.62       253.62 o                         
 -16   4   7        164.00        120.35       249.32 o                         
 -14   4   7        414.12        571.14       244.47 o                         
 -12   4   7         46.82        224.75       231.92 o                         
 -10   4   7        309.85        219.48       124.48 o                         
  -8   4   7       1984.23       2218.61       183.52 o                         
  -6   4   7        769.80        503.79        99.25 o                         
  -4   4   7        898.72        948.41       136.65 o                         
  -2   4   7       6659.78       7030.49       585.50 o                         
   0   4   7       2256.44       2206.05       133.04 o                         
   2   4   7         83.07         14.47       105.26 o                         
   4   4   7         79.61        151.78       113.02 o                         
   6   4   7        197.11        119.94       108.55 o                         
   8   4   7        434.77        787.23       139.06 o                         
  10   4   7       4729.77       4969.38       314.10 o                         
  12   4   7        296.97        535.28       218.32 o                         
  14   4   7       2310.18       2450.87       271.42 o                         
  16   4   7       1129.58       1094.09       250.41 o                         
  18   4   7        120.42        510.88       253.01 o                         
  20   4   7        151.03        -26.61       255.65 o                         
  22   4   7        315.37        581.49       287.77 o                         
  24   4   7         24.29         -8.42       270.46 o                         
  26   4   7         39.61        106.55       282.36 o                         
  28   4   7         73.67        319.02       331.08 o                         
 -23   5   7          0.45       -181.19       330.87 o                         
 -21   5   7        109.32        238.49       328.17 o                         
 -19   5   7        515.83       1085.46       320.00 o                         
 -17   5   7         21.45        113.98       317.44 o                         
 -15   5   7        571.53       1200.84       305.77 o                         
 -13   5   7       1485.99       1274.91       306.38 o                         
 -11   5   7         31.84        135.59       251.40 o                         
  -9   5   7       1212.40       1172.35       294.04 o                         
  -7   5   7        812.76       1455.96       307.37 o                         
  -5   5   7         62.71        189.44       107.83 o                         
  -3   5   7          5.66        109.48       130.31 o                         
  -1   5   7        177.98        178.64       114.56 o                         
   1   5   7         38.15        -19.33       125.34 o                         
   3   5   7        485.22        811.43       142.48 o                         
   5   5   7       2099.86       2704.92       181.76 o                         
   7   5   7         19.95        248.74       143.76 o                         
   9   5   7        222.36        238.48       155.85 o                         
  11   5   7        310.25        145.90       145.79 o                         
  13   5   7        456.57        508.21       166.66 o                         
  15   5   7         36.33        242.72       265.04 o                         
  17   5   7          4.14         48.25       241.61 o                         
  19   5   7         13.55       -260.83       260.83 o                         
  21   5   7         35.49        497.11       322.00 o                         
  23   5   7         13.65       -230.59       311.24 o                         
 -10   6   7        552.60        351.99       309.36 o                         
  -8   6   7          5.71        116.41       312.03 o                         
  -6   6   7         66.21        354.57       327.40 o                         
  -4   6   7          2.01       -150.09       278.95 o                         
  -2   6   7         31.16       -268.52       268.52 o                         
   0   6   7          3.05       -268.09       268.09 o                         
   2   6   7        103.88         52.30       148.68 o                         
   4   6   7        374.81        865.74       183.94 o                         
   6   6   7          8.51       -212.93       212.93 o                         
   8   6   7        436.77        558.86       185.16 o                         
  10   6   7          8.64       -188.09       196.39 o                         
 -38   0   8          3.08       -141.76       141.76 o                         
 -36   0   8         23.79       -204.07       204.07 o                         
 -34   0   8        343.41        500.55       225.49 o                         
 -32   0   8       1886.35       2116.73       237.57 o                         
 -30   0   8         77.01         10.10       163.91 o                         
 -28   0   8        272.51        300.32       187.77 o                         
 -26   0   8         15.05       -191.16       191.16 o                         
 -24   0   8        935.18        592.57       176.58 o                         
 -22   0   8      28032.65      30168.29       504.89 o                         
 -20   0   8      15961.20      15360.02       246.64 o                         
 -18   0   8        385.10        630.07        92.01 o                         
 -16   0   8      12625.43      12876.10       200.64 o                         
 -14   0   8       5714.19       5613.89       133.77 o                         
 -12   0   8        305.70        490.98        72.35 o                         
 -10   0   8       3632.05       3474.29       101.56 o                         
  -8   0   8        464.52        492.72        52.58 o                         
  -6   0   8        401.48        511.91        51.41 o                         
  -4   0   8     647717.31     682773.12      8535.75 o                         
  -2   0   8          1.15         16.39        77.93 o                         
   0   0   8      24714.47      25363.72       226.52 o                         
   2   0   8      32403.65      34348.01       373.05 o                         
   4   0   8       6809.75       7908.55       217.97 o                         
   6   0   8     127433.71     132815.12       625.68 o                         
   8   0   8      54896.14      57936.56       299.25 o                         
  10   0   8        712.14        662.13        60.77 o                         
  12   0   8      13136.18      12900.27       377.59 o                         
  14   0   8       2120.71       2189.52       104.39 o                         
  16   0   8      28087.23      32091.10       856.09 o                         
  18   0   8       2597.32       2301.29       113.19 o                         
  20   0   8       5982.31       6254.59       289.89 o                         
  22   0   8       5449.19       5518.77       253.31 o                         
  24   0   8       5512.46       4972.57       256.13 o                         
  26   0   8        198.50        108.54       141.40 o                         
  28   0   8         40.48         10.04       165.78 o                         
  30   0   8        707.32        645.38       191.71 o                         
  32   0   8        119.78        403.02       189.85 o                         
  34   0   8        426.14        423.22       199.62 o                         
  36   0   8          2.51       -107.91       172.61 o                         
  38   0   8         50.35        -88.44       195.75 o                         
 -39   1   8          5.41       -262.22       262.22 o                         
 -37   1   8         77.15        -65.30       120.04 o                         
 -35   1   8         32.74        -44.26       118.77 o                         
 -33   1   8          2.01       -182.12       182.12 o                         
 -31   1   8         81.82        164.67       108.29 o                         
 -29   1   8        508.72        860.99       129.48 o                         
 -27   1   8       3448.98       3835.32       228.63 o                         
 -25   1   8       2726.80       3366.98       377.44 o                         
 -23   1   8        225.32        303.20        87.89 o                         
 -21   1   8       1395.85       1330.14        91.56 o                         
 -19   1   8         26.58        -65.28        65.28 o                         
 -17   1   8       1406.49       1526.66        99.06 o                         
 -15   1   8      13416.24      14307.63       585.51 o                         
 -13   1   8        236.56        208.89        56.40 o                         
 -11   1   8       8091.77       8115.78       249.59 o                         
  -9   1   8       1068.00       1056.92        50.53 o                         
  -7   1   8      18003.36      17762.67       109.38 o                         
  -5   1   8       6192.56       6680.02        77.12 o                         
  -3   1   8       2927.40       2565.92        66.54 o                         
  -1   1   8      88220.16      85570.66       612.34 o                         
   1   1   8        890.87        942.17        34.06 o                         
   3   1   8      30340.32      31808.03       188.70 o                         
   5   1   8        135.26        131.96        47.61 o                         
   7   1   8      36964.45      37209.30       153.03 o                         
   9   1   8      11145.47      12076.34       102.81 o                         
  11   1   8      11568.82      11717.96       167.55 o                         
  13   1   8        485.35        348.97        74.49 o                         
  15   1   8       1451.85       1212.57        79.58 o                         
  17   1   8          9.42          4.24        65.15 o                         
  19   1   8        802.00        793.82        71.73 o                         
  21   1   8       2620.44       2464.33       100.48 o                         
  23   1   8       1082.76        912.52       131.03 o                         
  25   1   8        104.27        -88.71       125.28 o                         
  27   1   8          4.22         -2.48       117.22 o                         
  29   1   8        294.92        -99.28       128.12 o                         
  31   1   8        146.73        368.90       266.44 o                         
  33   1   8         26.56       -203.14       203.14 o                         
  35   1   8          6.63        -54.68       137.67 o                         
  37   1   8         40.53        154.50       212.73 o                         
 -36   2   8          0.02       -221.05       221.05 o                         
 -34   2   8         22.18         70.84       143.11 o                         
 -32   2   8        200.57        -34.43       145.65 o                         
 -30   2   8        462.59        269.84       141.26 o                         
 -28   2   8         21.18         98.33       138.88 o                         
 -26   2   8        329.38         68.91       135.01 o                         
 -24   2   8       2939.94       2812.28       173.31 o                         
 -22   2   8        208.45        141.51       111.56 o                         
 -20   2   8        721.91        637.47       113.54 o                         
 -18   2   8        106.20         58.91       134.93 o                         
 -16   2   8       1726.25       1866.48       107.30 o                         
 -14   2   8        145.00         86.86        61.56 o                         
 -12   2   8       1219.79       1132.87        58.46 o                         
 -10   2   8      11297.68      12214.15       182.90 o                         
  -8   2   8       3275.58       2813.79       125.43 o                         
  -6   2   8       6766.66       7150.29       226.82 o                         
  -4   2   8       2479.41       2944.88        76.45 o                         
  -2   2   8        314.35        393.39        59.38 o                         
   0   2   8      12726.03      13574.21       275.71 o                         
   2   2   8       2005.91       1745.99        43.34 o                         
   4   2   8       7099.75       6471.09        83.59 o                         
   6   2   8         66.92        -15.72        30.19 o                         
   8   2   8          5.66         54.31        44.03 o                         
  10   2   8       4622.76       4345.63       106.94 o                         
  12   2   8        221.57         94.99        58.97 o                         
  14   2   8       7233.75       7979.66       159.90 o                         
  16   2   8          2.48         -8.69        73.14 o                         
  18   2   8       1136.51        961.17        97.87 o                         
  20   2   8        882.54       1224.32       146.40 o                         
  22   2   8       1096.65       1371.03       123.60 o                         
  24   2   8         55.30       -117.97       117.97 o                         
  26   2   8         98.63        195.96       116.46 o                         
  28   2   8         17.50         42.81       111.36 o                         
  30   2   8         32.09        -33.41       138.29 o                         
  32   2   8         40.03         35.43       127.51 o                         
  34   2   8         18.51         50.68       138.79 o                         
  36   2   8         24.25        769.42       244.92 o                         
 -33   3   8         96.83       -213.26       215.77 o                         
 -31   3   8         45.78        -96.16       200.84 o                         
 -29   3   8        212.33         -9.10       201.54 o                         
 -27   3   8        447.93        462.87       216.58 o                         
 -25   3   8        226.87        357.97       166.26 o                         
 -23   3   8         52.51         12.78       155.47 o                         
 -21   3   8         15.21        -30.56       142.92 o                         
 -19   3   8        660.29        613.23       137.24 o                         
 -17   3   8          6.21         30.71       111.53 o                         
 -15   3   8         52.33        120.25       109.05 o                         
 -13   3   8        524.70        923.79       118.14 o                         
 -11   3   8        528.22        633.06       107.87 o                         
  -9   3   8       1428.02       1566.65        80.16 o                         
  -7   3   8         31.99         99.24        67.94 o                         
  -5   3   8       6388.21       6089.99       111.40 o                         
  -3   3   8       4245.33       4031.02       138.27 o                         
  -1   3   8       3119.62       3121.36       100.74 o                         
   1   3   8       2210.62       2426.21        61.21 o                         
   3   3   8          2.85        -11.43        52.56 o                         
   5   3   8        731.04        565.06        50.40 o                         
   7   3   8       2709.48       2566.01       129.69 o                         
   9   3   8        473.88        467.18       108.57 o                         
  11   3   8       3571.04       3522.18       136.16 o                         
  13   3   8        909.24        664.40       100.18 o                         
  15   3   8         25.73         46.74        99.81 o                         
  17   3   8       9264.13       9398.72       296.71 o                         
  19   3   8       1697.12       1495.58       193.21 o                         
  21   3   8         93.43        330.67       162.34 o                         
  23   3   8         85.65       -106.61       158.60 o                         
  25   3   8        750.37       1226.19       222.17 o                         
  27   3   8        140.31       -194.33       194.33 o                         
  29   3   8        166.48        287.93       210.75 o                         
  31   3   8         30.70        -87.43       208.38 o                         
  33   3   8          7.55        -78.32       213.12 o                         
 -30   4   8          0.02        -68.80       195.65 o                         
 -28   4   8         90.77         -9.21       201.32 o                         
 -26   4   8         34.69        353.37       174.41 o                         
 -24   4   8         24.38        101.73       243.37 o                         
 -22   4   8        213.09        308.05       177.08 o                         
 -20   4   8        104.33         69.36       267.09 o                         
 -18   4   8          9.28       -134.45       255.09 o                         
 -16   4   8         24.78       -234.59       234.59 o                         
 -14   4   8        231.87        232.72       239.36 o                         
 -12   4   8         54.21        383.81       245.44 o                         
 -10   4   8         82.47         84.20       103.74 o                         
  -8   4   8        228.95        391.02       146.07 o                         
  -6   4   8          1.05       -140.76       140.76 o                         
  -4   4   8       3496.93       2937.20       169.37 o                         
  -2   4   8       2057.97       1871.56       154.66 o                         
   0   4   8        651.60        525.69       124.61 o                         
   2   4   8        133.13         -5.53       112.45 o                         
   4   4   8       2982.48       3097.74       146.83 o                         
   6   4   8        831.77        735.49       124.06 o                         
   8   4   8       1895.79       1810.98       155.93 o                         
  10   4   8        226.77        404.76       204.92 o                         
  12   4   8          2.92        -12.07       209.75 o                         
  14   4   8         72.56         65.33       221.63 o                         
  16   4   8         61.15        225.66       238.18 o                         
  18   4   8        972.17       1377.03       256.91 o                         
  20   4   8        520.07        560.46       257.81 o                         
  22   4   8          0.16        307.95       251.10 o                         
  24   4   8         42.29       -246.47       246.47 o                         
  26   4   8         18.74         67.66       302.80 o                         
  28   4   8         23.07        509.47       336.22 o                         
 -23   5   8        127.19        765.51       398.47 o                         
 -21   5   8        112.82       -168.21       327.74 o                         
 -19   5   8        435.92       1530.18       342.37 o                         
 -17   5   8        697.45        790.82       305.26 o                         
 -15   5   8         17.31        731.71       299.49 o                         
 -13   5   8        210.65        368.91       277.53 o                         
 -11   5   8         26.15       -191.13       274.67 o                         
  -9   5   8          4.13         19.79       261.60 o                         
  -7   5   8        313.70        551.12       277.41 o                         
  -5   5   8        105.56        119.11       110.62 o                         
  -3   5   8        255.53        178.09       137.66 o                         
  -1   5   8       1003.81        899.98       126.97 o                         
   1   5   8         45.22       -121.76       126.60 o                         
   3   5   8        527.73        691.55       141.89 o                         
   5   5   8         37.92        206.26       129.70 o                         
   7   5   8        386.19        271.19       256.94 o                         
   9   5   8        588.06        392.88       157.05 o                         
  11   5   8          0.12        186.58       143.78 o                         
  13   5   8         69.70       -161.58       161.58 o                         
  15   5   8        215.62        398.89       199.39 o                         
  17   5   8          4.69        532.88       278.68 o                         
  19   5   8        245.09        411.11       293.76 o                         
  21   5   8         17.63          5.36       301.44 o                         
  23   5   8          6.40       -325.54       325.54 o                         
 -10   6   8        185.35        117.98       337.41 o                         
  -8   6   8        118.62        -28.93       308.73 o                         
  -6   6   8          0.38         57.19       281.31 o                         
  -4   6   8         17.03        255.33       282.29 o                         
  -2   6   8         55.26       -277.43       277.43 o                         
   0   6   8          1.52       -364.63       466.97 o                         
   2   6   8          9.56       -147.24       282.45 o                         
   4   6   8          5.46       -255.19       255.19 o                         
   6   6   8         54.08       -207.23       243.33 o                         
   8   6   8         11.50        145.17       530.87 o                         
  10   6   8         28.94       -198.36       198.36 o                         
 -39   1   9         44.63         64.71       176.20 o                         
 -37   1   9         31.06        230.68       156.44 o                         
 -35   1   9         15.31         11.46       157.29 o                         
 -33   1   9         78.45       -107.68       107.68 o                         
 -31   1   9         63.79       -108.10       108.10 o                         
 -29   1   9        655.37        915.81       139.24 o                         
 -27   1   9        114.74        497.05       143.07 o                         
 -25   1   9       4477.68       4661.17       158.26 o                         
 -23   1   9       3512.46       3536.98       132.15 o                         
 -21   1   9       1197.18       1282.92        79.30 o                         
 -19   1   9       2264.60       2128.90       100.73 o                         
 -17   1   9         65.52         24.57        56.51 o                         
 -15   1   9        124.65         46.55        46.77 o                         
 -13   1   9       3409.22       3162.07        70.56 o                         
 -11   1   9        641.22        423.82        65.35 o                         
  -9   1   9          1.61         20.56        42.48 o                         
  -7   1   9       2760.97       3245.86        58.83 o                         
  -5   1   9       3195.46       3486.02        64.45 o                         
  -3   1   9     100480.05      97785.44       377.29 o                         
  -1   1   9       1760.35       1560.32        52.52 o                         
   1   1   9      15935.72      18536.42       178.95 o                         
   3   1   9      12652.35      11908.72       115.62 o                         
   5   1   9      83579.81      82876.09       294.82 o                         
   7   1   9      24745.40      24312.84       211.58 o                         
   9   1   9      11120.86      10226.85       240.90 o                         
  11   1   9       9728.10      10486.16       107.18 o                         
  13   1   9      32784.44      32892.41       246.30 o                         
  15   1   9        585.17        331.64        66.70 o                         
  17   1   9        556.72        584.05        91.95 o                         
  19   1   9        721.36        798.09        92.24 o                         
  21   1   9       4476.15       4569.52       165.92 o                         
  23   1   9       1334.02       1371.99       120.11 o                         
  25   1   9       2209.49       2079.70       160.54 o                         
  27   1   9          0.13       -204.74       204.74 o                         
  29   1   9         15.22         14.21       124.53 o                         
  31   1   9         22.98       -134.49       274.44 o                         
  33   1   9          2.72        -71.36       368.38 o                         
  35   1   9         87.29       -165.25       263.87 o                         
  37   1   9         20.59        -95.25       148.07 o                         
 -36   2   9         38.53        281.36       218.01 o                         
 -34   2   9         21.79        161.18       201.89 o                         
 -32   2   9         15.21        229.44       211.09 o                         
 -30   2   9          0.70       -197.23       197.23 o                         
 -28   2   9        129.14        182.04       192.91 o                         
 -26   2   9          1.33         -4.16       194.86 o                         
 -24   2   9         40.61         -1.28       173.01 o                         
 -22   2   9       1130.19       1232.99       188.22 o                         
 -20   2   9        744.11        840.33       172.62 o                         
 -18   2   9       1631.00       1553.81       144.35 o                         
 -16   2   9        757.00        534.64        66.02 o                         
 -14   2   9        380.45        470.93        90.83 o                         
 -12   2   9        130.89        167.14        49.64 o                         
 -10   2   9        270.40        297.04        49.51 o                         
  -8   2   9       3466.55       3542.56        82.63 o                         
  -6   2   9       5045.10       5008.65       109.23 o                         
  -4   2   9        121.18         67.97        44.55 o                         
  -2   2   9      12432.22      12987.64       142.08 o                         
   0   2   9      15262.42      15496.43       112.36 o                         
   2   2   9        351.98        367.90        49.60 o                         
   4   2   9        219.02        223.44        45.73 o                         
   6   2   9       5861.36       5084.53        73.10 o                         
   8   2   9         16.49        118.90        59.79 o                         
  10   2   9       2719.21       2301.47        80.69 o                         
  12   2   9       2418.49       1771.53        81.90 o                         
  14   2   9       1811.62       2295.86       155.20 o                         
  16   2   9       2333.04       1764.11       113.00 o                         
  18   2   9         70.91        -58.41        78.64 o                         
  20   2   9         11.52        -82.73        96.37 o                         
  22   2   9        274.74        293.99       108.65 o                         
  24   2   9        232.39         93.27       208.03 o                         
  26   2   9         98.06         -8.23       111.00 o                         
  28   2   9         37.43          3.16       115.57 o                         
  30   2   9        148.43        113.64       129.13 o                         
  32   2   9         21.41       -225.98       225.98 o                         
  34   2   9         33.94        379.02       141.28 o                         
  36   2   9         13.56         83.29       185.14 o                         
 -33   3   9         73.31        156.61       225.32 o                         
 -31   3   9          2.36          5.40       208.67 o                         
 -29   3   9         25.39         49.41       206.54 o                         
 -27   3   9        209.84        415.03       170.58 o                         
 -25   3   9        766.15       1021.95       182.41 o                         
 -23   3   9         48.04        -84.39       249.28 o                         
 -21   3   9          0.05         43.71       142.14 o                         
 -19   3   9         87.02         66.67       134.90 o                         
 -17   3   9       1552.25       1842.68       358.72 o                         
 -15   3   9        856.67        852.18       125.27 o                         
 -13   3   9         15.14         68.55       103.18 o                         
 -11   3   9       1787.32       1770.43       130.75 o                         
  -9   3   9       1794.85       2101.20       151.12 o                         
  -7   3   9       1876.53       1818.41        95.98 o                         
  -5   3   9        122.50         83.37        57.91 o                         
  -3   3   9       6425.20       6949.05       104.03 o                         
  -1   3   9       6455.53       7110.76       123.68 o                         
   1   3   9       4778.42       4476.89       149.37 o                         
   3   3   9        504.46        671.61        61.30 o                         
   5   3   9       2658.51       2968.72        97.84 o                         
   7   3   9       5285.01       4854.41        94.26 o                         
   9   3   9       6907.77       6617.23       257.16 o                         
  11   3   9         12.74         48.27        82.20 o                         
  13   3   9        836.72        750.28       106.01 o                         
  15   3   9         80.47        -79.20       106.18 o                         
  17   3   9       5575.26       5634.95       254.03 o                         
  19   3   9       1189.21        876.25       173.75 o                         
  21   3   9          3.59       -145.82       145.82 o                         
  23   3   9        847.16        863.48       187.04 o                         
  25   3   9        703.50        562.20       209.08 o                         
  27   3   9        116.09        330.22       188.05 o                         
  29   3   9        320.11        260.09       197.96 o                         
  31   3   9         78.79        258.32       203.39 o                         
  33   3   9         12.95        456.28       213.08 o                         
 -30   4   9        616.32        908.87       206.86 o                         
 -28   4   9        182.82        777.82       352.57 o                         
 -26   4   9        186.39        532.74       189.51 o                         
 -24   4   9          7.11       -128.74       156.57 o                         
 -22   4   9          9.06        -33.38       134.10 o                         
 -20   4   9         38.00         41.61       263.35 o                         
 -18   4   9        401.33        815.05       277.78 o                         
 -16   4   9        624.57        404.89       277.49 o                         
 -14   4   9          9.84        -72.93       242.06 o                         
 -12   4   9       1671.17       1928.63       278.91 o                         
 -10   4   9       1016.79        934.99       174.12 o                         
  -8   4   9        555.70        772.16       220.67 o                         
  -6   4   9        194.48        163.27       128.49 o                         
  -4   4   9       1800.87       1773.30       141.66 o                         
  -2   4   9        599.81        292.42       110.71 o                         
   0   4   9        489.93        566.41       111.82 o                         
   2   4   9       2254.73       2239.79       137.47 o                         
   4   4   9      11002.96      11305.05       264.88 o                         
   6   4   9       1575.75       1858.75       154.41 o                         
   8   4   9       2123.97       2455.67       255.00 o                         
  10   4   9         17.62        -85.99       132.80 o                         
  12   4   9          0.12        219.28       211.59 o                         
  14   4   9        608.79        683.68       227.41 o                         
  16   4   9        658.40        484.11       244.18 o                         
  18   4   9        569.59       1090.73       272.92 o                         
  20   4   9        132.76        304.32       257.60 o                         
  22   4   9        463.31        627.85       294.94 o                         
  24   4   9        221.33        385.37       279.91 o                         
  26   4   9         12.95        878.24       286.96 o                         
  28   4   9          2.27        424.20       336.49 o                         
 -23   5   9          2.90        730.85       376.83 o                         
 -21   5   9        149.67       -276.16       347.55 o                         
 -19   5   9        320.31       1338.89       320.79 o                         
 -17   5   9          0.08        -86.46       284.26 o                         
 -15   5   9          9.80        -47.11       274.94 o                         
 -13   5   9         80.27        457.41       310.09 o                         
 -11   5   9          3.41       -155.02       256.95 o                         
  -9   5   9        178.70        -38.07       269.15 o                         
  -7   5   9        915.39        947.00       179.39 o                         
  -5   5   9        421.34        184.83       115.13 o                         
  -3   5   9        125.41        -61.97       113.87 o                         
  -1   5   9       1494.93       1651.93       155.46 o                         
   1   5   9          9.02        -50.01       169.56 o                         
   3   5   9        212.10         14.12       133.34 o                         
   5   5   9          0.48         99.38       116.32 o                         
   7   5   9         11.33         -0.74       164.14 o                         
   9   5   9         81.86         67.58       156.03 o                         
  11   5   9        157.77       7590.68      4367.86 o                         
  13   5   9          0.60       -149.97       149.97 o                         
  15   5   9        187.87        135.70       355.75 o                         
  17   5   9         68.03        446.09       287.08 o                         
  19   5   9         75.90        100.86       277.30 o                         
  21   5   9        103.50        657.00       301.48 o                         
 -10   6   9         11.84       -133.31       310.69 o                         
  -8   6   9         16.08       -294.29       302.65 o                         
  -6   6   9        115.46        270.85       309.59 o                         
  -4   6   9        147.15        435.94       279.76 o                         
  -2   6   9          3.63        -54.50       277.46 o                         
   0   6   9         84.97        -96.20       185.49 o                         
   2   6   9         87.34       -301.12       301.12 o                         
   4   6   9          0.03       -237.64       237.64 o                         
   6   6   9          6.95        119.25       261.65 o                         
   8   6   9         39.73        294.79       267.72 o                         
  10   6   9         84.90        204.28       262.86 o                         
 -38   0  10         52.38        213.13       207.14 o                         
 -36   0  10         32.10         82.11       198.16 o                         
 -34   0  10        344.90        517.64       214.01 o                         
 -32   0  10        582.99        240.39       330.82 o                         
 -30   0  10        817.21       1083.70       149.07 o                         
 -28   0  10       3439.61       3558.38       183.77 o                         
 -26   0  10        189.21         83.08       122.62 o                         
 -24   0  10       2496.25       2429.06       147.50 o                         
 -22   0  10       1330.60       1296.62       128.31 o                         
 -20   0  10       5141.85       5065.80       231.16 o                         
 -18   0  10         89.08         67.24        87.43 o                         
 -16   0  10      11497.32      11711.37       203.52 o                         
 -14   0  10          0.57        -43.04        78.97 o                         
 -12   0  10          1.31         -0.50        70.80 o                         
 -10   0  10     114177.70     117742.21       398.34 o                         
  -8   0  10       4806.62       4843.39        89.86 o                         
  -6   0  10       4531.67       4579.50        84.62 o                         
  -4   0  10     453889.44     473229.16      2538.29 o                         
  -2   0  10      19024.69      22791.17       247.59 o                         
   0   0  10        113.02        398.43        81.01 o                         
   2   0  10       9112.83       9871.45       179.69 o                         
   4   0  10       1166.59       1223.03        58.81 o                         
   6   0  10       1416.95       1247.85        61.23 o                         
   8   0  10      26387.55      26604.86       330.25 o                         
  10   0  10       3818.41       4461.67       105.79 o                         
  12   0  10       1260.16       1136.45        85.18 o                         
  14   0  10      30727.43      29807.52       294.57 o                         
  16   0  10          3.23        -80.56        80.56 o                         
  18   0  10      11631.80      11262.82       293.89 o                         
  20   0  10       2365.65       2103.02       180.74 o                         
  22   0  10         70.37         59.74       136.87 o                         
  24   0  10       1738.31       1945.77       195.11 o                         
  26   0  10       1785.91       1746.36       209.93 o                         
  28   0  10        731.05        692.64       198.00 o                         
  30   0  10        891.78       1070.44       193.08 o                         
  32   0  10        259.78       -143.36       170.63 o                         
  34   0  10        147.66        415.43       185.16 o                         
  36   0  10          2.23       -177.25       177.25 o                         
  38   0  10        136.79         12.28       212.58 o                         
 -39   1  10          6.45          7.76       518.22 o                         
 -37   1  10         28.89        363.93       274.54 o                         
 -35   1  10          6.52       -136.33       136.33 o                         
 -33   1  10          6.21       -271.11       376.96 o                         
 -31   1  10         89.94        400.47       112.68 o                         
 -29   1  10       2340.68       2696.16       186.56 o                         
 -27   1  10       4358.43       5362.55       216.35 o                         
 -25   1  10       2754.32       2819.47       174.08 o                         
 -23   1  10       1186.77       1288.39       139.36 o                         
 -21   1  10         32.30         30.09        74.92 o                         
 -19   1  10       2324.67       2172.43        99.59 o                         
 -17   1  10        727.52        526.08        73.08 o                         
 -15   1  10          0.56        -18.56        48.84 o                         
 -13   1  10       3952.06       4444.32        98.22 o                         
 -11   1  10      10648.47      11105.04       154.95 o                         
  -9   1  10        132.00        105.29        43.72 o                         
  -7   1  10       1084.25        969.84        51.45 o                         
  -5   1  10      29904.15      30430.75       282.80 o                         
  -3   1  10      86049.65      85997.13       342.64 o                         
  -1   1  10      35522.74      32781.64       271.79 o                         
   1   1  10       5582.19       6027.13        65.33 o                         
   3   1  10          1.42         12.96        64.66 o                         
   5   1  10         80.04        101.86        53.27 o                         
   7   1  10       5772.11       6574.99       103.49 o                         
   9   1  10      16605.69      15103.46       120.28 o                         
  11   1  10       8016.47       8995.44       102.45 o                         
  13   1  10        131.83        118.63        56.79 o                         
  15   1  10          5.90        -10.11        64.52 o                         
  17   1  10       2425.18       2381.72       121.73 o                         
  19   1  10        418.24        433.26        95.95 o                         
  21   1  10       8563.20       8731.13       207.85 o                         
  23   1  10          1.24        -64.65       113.14 o                         
  25   1  10       2640.80       2459.02       157.05 o                         
  27   1  10        286.09        308.68       133.37 o                         
  29   1  10         40.44        -21.91       119.03 o                         
  31   1  10         14.93       -254.36       254.36 o                         
  33   1  10          0.01        483.41       299.56 o                         
  35   1  10        109.79          0.27       266.03 o                         
  37   1  10         27.28        515.40       309.48 o                         
 -36   2  10        356.32        849.14       248.71 o                         
 -34   2  10          0.08       -152.30       202.23 o                         
 -32   2  10         17.80        205.79       201.74 o                         
 -30   2  10         43.22       -123.58       201.64 o                         
 -28   2  10          1.31          4.54       201.56 o                         
 -26   2  10        386.54        451.81       199.62 o                         
 -24   2  10        109.84       -111.75       111.75 o                         
 -22   2  10          8.18       -213.13       213.13 o                         
 -20   2  10         13.99         53.42        84.92 o                         
 -18   2  10        725.51        629.70        75.95 o                         
 -16   2  10       1995.21       1496.22        85.47 o                         
 -14   2  10       5216.49       5196.81       319.41 o                         
 -12   2  10       2068.36       2081.14        70.93 o                         
 -10   2  10         43.85         62.47        46.93 o                         
  -8   2  10        496.24        513.15        62.82 o                         
  -6   2  10        770.64        598.15        60.39 o                         
  -4   2  10       4115.85       4407.68        99.33 o                         
  -2   2  10      14942.34      15098.55       116.81 o                         
   0   2  10        797.57        535.91        46.38 o                         
   2   2  10      25946.14      23849.94       240.29 o                         
   4   2  10       1181.50       1618.67        56.73 o                         
   6   2  10        771.40       1024.91        46.68 o                         
   8   2  10      61055.34      61500.37       469.52 o                         
  10   2  10       5373.48       5665.70       130.64 o                         
  12   2  10         71.62        -70.21        70.21 o                         
  14   2  10        241.43        277.47       108.94 o                         
  16   2  10       5615.73       5425.12       153.00 o                         
  18   2  10          0.73        109.78       133.04 o                         
  20   2  10        626.77        581.77       101.32 o                         
  22   2  10       2054.71       2184.62       143.95 o                         
  24   2  10        181.53         82.46       121.42 o                         
  26   2  10         74.70        234.66       114.87 o                         
  28   2  10          0.39        181.90       126.62 o                         
  30   2  10         10.94       -252.38       454.49 o                         
  32   2  10         12.21         45.11       144.58 o                         
  34   2  10         93.58        301.84       145.54 o                         
  36   2  10         86.20       -157.68       161.28 o                         
 -33   3  10        157.52        216.75       230.45 o                         
 -31   3  10         60.47         13.65       209.81 o                         
 -29   3  10         38.83        141.43       207.81 o                         
 -27   3  10          9.67       -104.90       162.90 o                         
 -25   3  10       1426.21       1809.83       587.39 o                         
 -23   3  10        153.32        157.32       156.11 o                         
 -21   3  10        105.86        249.30       149.15 o                         
 -19   3  10          1.14        169.15       136.15 o                         
 -17   3  10       1083.69       1269.88       200.19 o                         
 -15   3  10       1161.40       1397.23       137.49 o                         
 -13   3  10        418.75        394.52       113.15 o                         
 -11   3  10         18.55         33.83       110.68 o                         
  -9   3  10       1015.40        840.06       124.57 o                         
  -7   3  10        340.19        321.34        63.84 o                         
  -5   3  10       7609.41       7560.67       109.43 o                         
  -3   3  10       2669.54       2546.13        68.52 o                         
  -1   3  10       1931.23       2011.55        61.58 o                         
   1   3  10        993.99       1106.25        78.86 o                         
   3   3  10        239.91         47.33        56.76 o                         
   5   3  10       4406.01       3996.73       115.78 o                         
   7   3  10        966.93        937.90        67.15 o                         
   9   3  10        217.26        329.19        93.06 o                         
  11   3  10       1466.73       1241.68       107.12 o                         
  13   3  10        709.17        704.52       286.97 o                         
  15   3  10         41.38        101.18       109.89 o                         
  17   3  10          4.26       -158.24       160.52 o                         
  19   3  10        427.61        541.26       156.17 o                         
  21   3  10         65.54         23.52       152.65 o                         
  23   3  10         99.67         29.68       183.31 o                         
  25   3  10        585.00        701.80       199.33 o                         
  27   3  10        262.96         17.64       177.29 o                         
  29   3  10          5.50       -149.53       191.41 o                         
  31   3  10          4.31        -29.15       194.51 o                         
  33   3  10        100.49        673.17       218.03 o                         
 -30   4  10        150.64        500.94       218.95 o                         
 -28   4  10          5.43        639.80       202.03 o                         
 -26   4  10         86.11         46.09       240.25 o                         
 -24   4  10         61.56       -119.50       160.49 o                         
 -22   4  10         38.18        139.24       139.39 o                         
 -20   4  10         11.36        -94.26       135.51 o                         
 -18   4  10        230.47        553.07       273.24 o                         
 -16   4  10        919.66       1171.33       283.98 o                         
 -14   4  10       1516.15       1519.27       269.45 o                         
 -12   4  10       1004.52       1239.24       252.19 o                         
 -10   4  10       2288.64       2240.11       288.01 o                         
  -8   4  10        323.69        250.46       198.60 o                         
  -6   4  10         26.59         43.61       124.44 o                         
  -4   4  10        139.82        183.23        99.72 o                         
  -2   4  10         67.95        -41.79       100.54 o                         
   0   4  10       2160.13       2167.35       134.30 o                         
   2   4  10       2147.84       2071.39       150.94 o                         
   4   4  10       4774.12       4472.75       160.04 o                         
   6   4  10         15.58         89.25       125.46 o                         
   8   4  10       2893.51       3031.27       399.17 o                         
  10   4  10         72.89         -2.87       176.37 o                         
  12   4  10       1264.53       1462.57       159.15 o                         
  14   4  10        787.25       1037.53       243.52 o                         
  16   4  10         12.23        223.31       236.00 o                         
  18   4  10          2.85        307.88       238.05 o                         
  20   4  10         55.62         97.19       240.69 o                         
  22   4  10        115.79        489.60       265.12 o                         
  24   4  10        147.63         -6.11       284.20 o                         
  26   4  10          0.17        446.03       321.45 o                         
  28   4  10          0.06        -77.97       365.68 o                         
 -23   5  10          0.21        767.08       347.89 o                         
 -21   5  10          0.36         39.45       297.11 o                         
 -19   5  10         37.80        392.08       309.42 o                         
 -17   5  10         81.98         47.53       296.97 o                         
 -15   5  10        262.99        -59.10       307.36 o                         
 -13   5  10        522.23       1237.09       281.81 o                         
 -11   5  10         49.28        433.62       278.56 o                         
  -9   5  10          0.02       -195.75       262.22 o                         
  -7   5  10         18.33         88.56       135.22 o                         
  -5   5  10          5.28         51.17       131.87 o                         
  -3   5  10          6.13       -318.65       318.65 o                         
  -1   5  10        326.58        -29.89       209.09 o                         
   1   5  10        104.90         77.10       131.59 o                         
   3   5  10          5.83        146.38       122.07 o                         
   5   5  10        214.31        189.39       118.81 o                         
   7   5  10         10.91         68.49       247.38 o                         
   9   5  10          3.68        451.38       145.25 o                         
  11   5  10        461.78        407.05       360.68 o                         
  13   5  10        209.66        287.39       175.68 o                         
  15   5  10          7.02       -156.08       156.08 o                         
  17   5  10         27.66        104.27       266.21 o                         
  19   5  10          5.95       -156.94       275.73 o                         
  21   5  10          0.82        371.80       320.77 o                         
 -10   6  10         71.99        196.51       333.55 o                         
  -8   6  10         45.94         81.33       325.79 o                         
  -6   6  10          0.38        316.76       293.39 o                         
  -4   6  10         39.44        225.83       280.50 o                         
  -2   6  10          1.04       -149.01       273.71 o                         
   0   6  10         31.32        -45.42       427.93 o                         
   2   6  10         20.34       -183.69       183.69 o                         
   4   6  10        120.16       -244.42       244.42 o                         
   6   6  10          0.13        662.04       263.48 o                         
   8   6  10         74.90       -162.80       261.96 o                         
 -37   1  11        102.77        262.66       157.32 o                         
 -35   1  11          1.20         86.33       172.94 o                         
 -33   1  11         22.19        -55.26       137.37 o                         
 -31   1  11        714.50        793.45       152.17 o                         
 -29   1  11       1151.79       1333.55       166.18 o                         
 -27   1  11       7285.12       7897.02       459.22 o                         
 -25   1  11        214.57        163.56       184.65 o                         
 -23   1  11        152.42         64.15       115.99 o                         
 -21   1  11          9.33        121.68       104.27 o                         
 -19   1  11        789.29        868.95        88.03 o                         
 -17   1  11       3898.14       3888.25       180.55 o                         
 -15   1  11       1671.52       1968.37        67.83 o                         
 -13   1  11        237.11        196.43        55.54 o                         
 -11   1  11       4109.61       3916.47        83.19 o                         
  -9   1  11       9126.11       8360.17        91.23 o                         
  -7   1  11        564.82        381.83        49.70 o                         
  -5   1  11      20080.76      20503.57       149.68 o                         
  -3   1  11      73759.45      76549.88       480.41 o                         
  -1   1  11      10056.68      11939.54       142.65 o                         
   1   1  11         15.65          7.16        35.53 o                         
   3   1  11      12242.82      12374.15       157.34 o                         
   5   1  11      10384.30      11156.91       124.70 o                         
   7   1  11      29065.88      27934.46       168.02 o                         
   9   1  11          6.24         37.44        42.62 o                         
  11   1  11       3006.96       3496.67        75.58 o                         
  13   1  11       6043.05       7099.10       103.39 o                         
  15   1  11       6197.04       6526.19       131.09 o                         
  17   1  11       4536.32       4685.84       151.66 o                         
  19   1  11       1336.62       1112.08       110.48 o                         
  21   1  11        856.06        958.31       194.38 o                         
  23   1  11         71.06         89.05       105.39 o                         
  25   1  11          8.68         71.03       130.81 o                         
  27   1  11        494.06        475.67       126.37 o                         
  29   1  11        227.89        182.01       205.50 o                         
  31   1  11         25.35          8.07       246.75 o                         
  33   1  11        127.38        271.53       246.94 o                         
  35   1  11         55.88        194.92       132.42 o                         
  37   1  11         16.13        118.10       157.24 o                         
 -36   2  11          0.03       -138.31       248.69 o                         
 -34   2  11         81.39       -208.21       208.21 o                         
 -32   2  11          1.32       -207.07       207.07 o                         
 -30   2  11          0.28       -195.27       195.27 o                         
 -28   2  11        696.11        711.84       218.41 o                         
 -26   2  11        423.92        763.76       237.54 o                         
 -24   2  11         68.20        -56.62       169.36 o                         
 -22   2  11         82.84         52.49       108.45 o                         
 -20   2  11          9.94       -132.74       132.74 o                         
 -18   2  11        169.01        243.70        69.86 o                         
 -16   2  11        177.94        109.91        71.84 o                         
 -14   2  11       1798.21       1991.33        79.57 o                         
 -12   2  11       2188.35       2150.15        72.87 o                         
 -10   2  11        827.04        883.77        50.33 o                         
  -8   2  11      14363.56      14887.34       130.01 o                         
  -6   2  11       2854.38       2761.90        74.37 o                         
  -4   2  11       1829.27       2109.34        62.32 o                         
  -2   2  11       2807.67       3002.26        66.21 o                         
   0   2  11       3524.49       3687.81        69.22 o                         
   2   2  11        469.67        448.64        65.08 o                         
   4   2  11        996.80       1056.79        53.04 o                         
   6   2  11       1917.62       1786.52        60.27 o                         
   8   2  11        218.75        447.73        61.15 o                         
  10   2  11         99.61         85.74        65.34 o                         
  12   2  11       3337.14       3370.75       116.62 o                         
  14   2  11       1099.88       1251.64        97.57 o                         
  16   2  11         39.32         54.83        86.05 o                         
  18   2  11          6.73        -80.47        83.65 o                         
  20   2  11        764.94        861.77       104.83 o                         
  22   2  11         24.82        -28.96       107.90 o                         
  24   2  11       2700.48       2811.61       163.14 o                         
  26   2  11          1.06        299.42       111.27 o                         
  28   2  11          5.96       -117.74       117.74 o                         
  30   2  11         55.10          4.61       120.82 o                         
  32   2  11        151.77        297.49       126.06 o                         
  34   2  11        197.30        351.43       144.31 o                         
  36   2  11         33.85        117.60       197.16 o                         
 -33   3  11          0.31        -93.90       237.70 o                         
 -31   3  11          0.02        -11.98       224.03 o                         
 -29   3  11          4.64       -167.41       167.41 o                         
 -27   3  11          4.62         20.87       176.42 o                         
 -25   3  11          8.27        324.50       171.05 o                         
 -23   3  11         12.50         27.74       148.88 o                         
 -21   3  11       1062.93       1491.06       169.75 o                         
 -19   3  11        230.85        147.35       118.65 o                         
 -17   3  11        987.69       1224.64       141.93 o                         
 -15   3  11         25.16        -45.42       120.26 o                         
 -13   3  11        120.64         52.61       114.86 o                         
 -11   3  11        881.68       1055.07       214.50 o                         
  -9   3  11       3411.86       3028.90       151.02 o                         
  -7   3  11         15.55         26.14        79.35 o                         
  -5   3  11       1877.46       1765.77        74.81 o                         
  -3   3  11      17793.02      18310.32       135.37 o                         
  -1   3  11         76.03         27.58        46.19 o                         
   1   3  11       5961.27       6847.58       122.48 o                         
   3   3  11       3354.36       2930.09        82.18 o                         
   5   3  11        388.08        507.47        63.50 o                         
   7   3  11        896.53        974.83        72.54 o                         
   9   3  11        409.53        395.94        78.21 o                         
  11   3  11         63.26        138.21        84.18 o                         
  13   3  11       3817.31       4154.76       264.32 o                         
  15   3  11        117.43         63.73       140.03 o                         
  17   3  11       2772.66       2850.55       210.67 o                         
  19   3  11         70.52       -108.19       146.85 o                         
  21   3  11          0.65        287.42       147.34 o                         
  23   3  11         39.83        -48.25       179.66 o                         
  25   3  11        121.06        179.84       178.01 o                         
  27   3  11         22.39         70.90       172.99 o                         
  29   3  11         19.02        124.69       177.06 o                         
  31   3  11        229.37        149.10       192.34 o                         
  33   3  11         10.99        154.64       218.00 o                         
 -30   4  11         67.66        221.46       210.35 o                         
 -28   4  11          6.41        241.17       505.81 o                         
 -26   4  11        415.09        421.51       179.24 o                         
 -24   4  11        455.26        526.73       169.19 o                         
 -22   4  11         86.26        102.04       163.43 o                         
 -20   4  11        137.98        164.31       131.39 o                         
 -18   4  11       1596.67       1778.10       318.95 o                         
 -16   4  11        790.52        920.16       249.88 o                         
 -14   4  11         49.76        292.21       239.13 o                         
 -12   4  11        821.08       1282.04       255.75 o                         
 -10   4  11         91.77         46.68       229.42 o                         
  -8   4  11       1281.00       1173.53       226.22 o                         
  -6   4  11       2887.36       2660.96       159.71 o                         
  -4   4  11         56.44        165.76        97.76 o                         
  -2   4  11        577.88        577.20       109.64 o                         
   0   4  11        914.77        827.03       119.93 o                         
   2   4  11         12.82         65.57       125.70 o                         
   4   4  11          8.91        240.86       120.22 o                         
   6   4  11         25.37        -25.59       132.00 o                         
   8   4  11       3630.11       3864.18       343.21 o                         
  10   4  11         83.90        157.52       131.14 o                         
  12   4  11        951.67       1206.15       159.39 o                         
  14   4  11        632.78       1134.39       248.97 o                         
  16   4  11       2926.05       2824.39       292.23 o                         
  18   4  11        277.23        537.58       237.36 o                         
  20   4  11        220.98        623.38       249.21 o                         
  22   4  11          0.83         18.40       250.83 o                         
  24   4  11          0.89        168.31       255.81 o                         
  26   4  11        117.39       1934.49       324.50 o                         
  28   4  11         86.52        413.42       340.86 o                         
 -23   5  11          0.74        -98.27       346.98 o                         
 -21   5  11        196.31        378.54       357.60 o                         
 -19   5  11        230.16        -74.38       325.65 o                         
 -17   5  11          0.26        196.82       312.18 o                         
 -15   5  11        118.36        141.37       252.42 o                         
 -13   5  11       1457.72       2260.62       338.14 o                         
 -11   5  11        433.75        657.35       307.46 o                         
  -9   5  11         28.43       -271.85       271.85 o                         
  -7   5  11          0.67          7.34       139.38 o                         
  -5   5  11          6.33        -61.75       141.38 o                         
  -3   5  11         45.17         -6.80       140.90 o                         
  -1   5  11        335.96         99.56       143.17 o                         
   1   5  11       1258.59       1424.21       185.03 o                         
   3   5  11        325.97        407.99       125.38 o                         
   5   5  11        232.59        293.22       159.38 o                         
   7   5  11        289.90        164.27       228.73 o                         
   9   5  11         13.31        473.74       323.45 o                         
  11   5  11        533.94        581.22       217.79 o                         
  13   5  11          0.07        198.95       153.31 o                         
  15   5  11          4.23       -148.66       148.66 o                         
  17   5  11          7.12        185.57       275.98 o                         
  19   5  11          2.27         89.25       188.73 o                         
  21   5  11        215.87        457.54       298.12 o                         
 -10   6  11        341.26       1381.69       356.73 o                         
  -8   6  11          0.35       -316.53       316.53 o                         
  -6   6  11          1.36       -304.04       304.04 o                         
  -4   6  11        125.20         99.10       294.72 o                         
  -2   6  11        105.25        281.39       183.12 o                         
   0   6  11          8.73        350.41       179.92 o                         
   2   6  11        226.50       -280.07       280.07 o                         
   4   6  11         20.62        114.71       260.90 o                         
   6   6  11         33.57         39.76       258.41 o                         
   8   6  11          8.04       -243.42       243.42 o                         
 -38   0  12          9.46         -7.01       241.48 o                         
 -36   0  12          9.74       -205.06       205.06 o                         
 -34   0  12          4.32       -193.36       193.36 o                         
 -32   0  12        777.76        513.33       209.92 o                         
 -30   0  12         86.06        179.28       180.67 o                         
 -28   0  12          9.33         78.53       178.04 o                         
 -26   0  12        187.68        -78.41       173.00 o                         
 -24   0  12       2857.89       2338.63       220.30 o                         
 -22   0  12      11189.69      10522.85       324.05 o                         
 -20   0  12       5906.14       6489.83       257.44 o                         
 -18   0  12       2238.03       1822.27       117.73 o                         
 -16   0  12        993.43        677.82        95.16 o                         
 -14   0  12      32953.23      36995.54       328.90 o                         
 -12   0  12      49865.85      48662.53       331.53 o                         
 -10   0  12       6449.99       6249.97       143.92 o                         
  -8   0  12      32344.84      33415.34       372.81 o                         
  -6   0  12      37808.48      37951.34       541.94 o                         
  -4   0  12       8290.81       8683.09       132.04 o                         
  -2   0  12         95.21        257.63        84.98 o                         
   0   0  12          0.29        -34.91        75.21 o                         
   2   0  12      20438.83      21196.36       264.12 o                         
   4   0  12        152.98        214.14        54.37 o                         
   6   0  12         15.44         -7.07        43.94 o                         
   8   0  12       7930.68       7995.76       120.94 o                         
  10   0  12       4936.03       5672.09       121.64 o                         
  12   0  12      17835.86      19410.47       223.13 o                         
  14   0  12      17812.96      17460.61       350.34 o                         
  16   0  12       5259.80       5354.51       295.72 o                         
  18   0  12        444.45        245.37       170.58 o                         
  20   0  12       9710.97       8846.32       289.04 o                         
  22   0  12       2198.03       1847.20       185.01 o                         
  24   0  12        394.31        457.10       151.09 o                         
  26   0  12         48.00        357.97       176.39 o                         
  28   0  12       2176.32       1682.80       220.16 o                         
  30   0  12          0.52        -18.90       180.81 o                         
  32   0  12        394.37        636.62       192.29 o                         
  34   0  12         32.66       -135.35       168.60 o                         
  36   0  12        105.50        200.21       211.47 o                         
 -37   1  12          3.18       -249.97       411.51 o                         
 -35   1  12          2.30        -65.42       216.24 o                         
 -33   1  12         27.22         14.92       139.12 o                         
 -31   1  12         67.86         54.13       136.72 o                         
 -29   1  12        716.64       1111.62       152.76 o                         
 -27   1  12          7.71        433.64       134.71 o                         
 -25   1  12       1595.90       1604.13       149.20 o                         
 -23   1  12        392.08        280.18       119.96 o                         
 -21   1  12        927.36        799.48       132.72 o                         
 -19   1  12       8788.16       8871.14       184.91 o                         
 -17   1  12       3104.25       3266.88       127.35 o                         
 -15   1  12       3562.56       3434.14       131.01 o                         
 -13   1  12        128.29        103.46        54.85 o                         
 -11   1  12       1536.89       1528.03        65.52 o                         
  -9   1  12       6915.46       7191.72       108.83 o                         
  -7   1  12       9853.90       9820.14       199.64 o                         
  -5   1  12       8060.37       8745.66       112.80 o                         
  -3   1  12       1089.89       1239.80        69.80 o                         
  -1   1  12         38.65         20.50        37.89 o                         
   1   1  12      11878.83      12666.76        98.67 o                         
   3   1  12       4532.93       5308.27       145.32 o                         
   5   1  12      16565.88      14716.83       261.32 o                         
   7   1  12      10413.56      10829.75       140.08 o                         
   9   1  12      68678.47      68795.82      1209.73 o                         
  11   1  12        705.01        671.16        58.06 o                         
  13   1  12      30163.74      31894.61       360.44 o                         
  15   1  12       7504.89       7273.11       139.81 o                         
  17   1  12       2559.72       2713.21       123.87 o                         
  19   1  12         21.11         91.05        85.91 o                         
  21   1  12         58.11         75.83       102.61 o                         
  23   1  12         29.70         32.04       115.70 o                         
  25   1  12       1602.57       1404.15       150.25 o                         
  27   1  12         60.23        -96.99       123.48 o                         
  29   1  12          3.18        105.31       140.33 o                         
  31   1  12         17.95        119.16       115.27 o                         
  33   1  12        209.88        400.88       168.15 o                         
  35   1  12         10.60        116.49       141.52 o                         
  37   1  12         31.27       -158.48       270.58 o                         
 -36   2  12          6.62         -1.04       252.44 o                         
 -34   2  12          7.99        -46.38       219.07 o                         
 -32   2  12          7.00       -225.23       225.23 o                         
 -30   2  12          4.15       -195.89       206.04 o                         
 -28   2  12        335.61        421.22       236.47 o                         
 -26   2  12       2108.65       2434.51       260.12 o                         
 -24   2  12       3113.39       2763.93       246.92 o                         
 -22   2  12          3.51        -68.30       114.35 o                         
 -20   2  12          0.33        -25.61        94.46 o                         
 -18   2  12       1282.63       1209.25        87.06 o                         
 -16   2  12       1571.35       1728.09       115.52 o                         
 -14   2  12       4879.63       4961.75       103.46 o                         
 -12   2  12       2947.55       3337.37        75.80 o                         
 -10   2  12        431.77        505.38        57.63 o                         
  -8   2  12         28.51         47.52        50.66 o                         
  -6   2  12      11971.66      10818.38       113.70 o                         
  -4   2  12        315.10        218.54        37.23 o                         
  -2   2  12       2047.49       1663.05        68.35 o                         
   0   2  12       5544.74       6750.18        86.08 o                         
   2   2  12        782.17        607.63        50.07 o                         
   4   2  12       5481.43       5871.99        85.81 o                         
   6   2  12       2541.23       2189.61        75.22 o                         
   8   2  12      20042.08      19461.73       169.83 o                         
  10   2  12      31065.49      30506.83       251.75 o                         
  12   2  12        979.59        868.96        85.41 o                         
  14   2  12         51.22         75.00        99.89 o                         
  16   2  12       1046.39       1277.14       103.27 o                         
  18   2  12        233.45        248.36        96.05 o                         
  20   2  12         30.60         59.76       106.87 o                         
  22   2  12       3164.42       2949.90       159.66 o                         
  24   2  12        432.59        614.76       134.58 o                         
  26   2  12         10.32       -148.63       216.18 o                         
  28   2  12         46.78       -120.52       268.45 o                         
  30   2  12         67.79        103.58       118.51 o                         
  32   2  12          3.04         96.76       125.03 o                         
  34   2  12         70.97        371.74       145.63 o                         
 -33   3  12         13.04        250.62       237.15 o                         
 -31   3  12         32.10         -5.31       293.54 o                         
 -29   3  12         32.23        228.12       174.19 o                         
 -27   3  12        369.05        604.98       226.73 o                         
 -25   3  12          0.09        276.12       181.71 o                         
 -23   3  12        881.63       1180.26       449.63 o                         
 -21   3  12        544.03        535.31       154.01 o                         
 -19   3  12        132.35        164.61       129.26 o                         
 -17   3  12         30.85        127.20       124.03 o                         
 -15   3  12          0.05         14.75       111.37 o                         
 -13   3  12        304.97        362.60       118.68 o                         
 -11   3  12       4856.78       5049.53       225.10 o                         
  -9   3  12       1580.50       1570.08       101.20 o                         
  -7   3  12          1.01        -44.42        64.93 o                         
  -5   3  12        598.27        446.38        61.68 o                         
  -3   3  12        873.02        842.05        72.52 o                         
  -1   3  12       1595.69       1769.09        75.13 o                         
   1   3  12        853.79        791.94        79.44 o                         
   3   3  12       1080.92        939.70        78.08 o                         
   5   3  12        766.72        666.08        76.04 o                         
   7   3  12      13715.48      13843.44       208.98 o                         
   9   3  12          0.49        -51.37        70.86 o                         
  11   3  12        723.77        741.15        99.15 o                         
  13   3  12       3826.26       4515.10       189.57 o                         
  15   3  12        470.62        233.28       145.74 o                         
  17   3  12        146.32       -145.56       145.56 o                         
  19   3  12        108.26       -148.70       148.70 o                         
  21   3  12        382.97        354.63       136.86 o                         
  23   3  12        427.63        440.34       178.71 o                         
  25   3  12         95.44          5.75       181.04 o                         
  27   3  12         34.07        282.29       188.32 o                         
  29   3  12          0.84       -176.95       176.95 o                         
  31   3  12        104.93        186.23       193.21 o                         
  33   3  12         10.70         43.84       219.89 o                         
 -30   4  12          1.88        325.59       562.38 o                         
 -28   4  12          0.23        271.65       328.89 o                         
 -26   4  12        329.25        337.97       176.86 o                         
 -24   4  12         25.92        309.75       324.98 o                         
 -22   4  12        326.06        466.13       159.99 o                         
 -20   4  12        182.48        411.62       143.55 o                         
 -18   4  12         73.28        313.25       144.93 o                         
 -16   4  12       2391.77       2884.65       302.68 o                         
 -14   4  12       1880.60       2270.53       299.47 o                         
 -12   4  12        192.59        421.76       240.78 o                         
 -10   4  12        132.58        407.60       262.93 o                         
  -8   4  12        191.39        -12.17       121.56 o                         
  -6   4  12          0.65       -121.77       121.77 o                         
  -4   4  12       2167.97       2014.04       178.03 o                         
  -2   4  12        971.59       1007.92       182.61 o                         
   0   4  12         23.36         15.94       107.01 o                         
   2   4  12       3788.67       3794.20       165.59 o                         
   4   4  12        880.06        626.55       123.15 o                         
   6   4  12          9.47        120.23       136.41 o                         
   8   4  12        402.40        541.87       166.24 o                         
  10   4  12       1233.35       1451.90       163.58 o                         
  12   4  12         20.18        -28.75       145.05 o                         
  14   4  12        675.57        620.13       155.51 o                         
  16   4  12        146.95        301.76       238.88 o                         
  18   4  12         27.00        101.94       256.08 o                         
  20   4  12         46.28       -233.00       240.45 o                         
  22   4  12         83.08        104.49       256.43 o                         
  24   4  12         29.81        -69.25       256.83 o                         
  26   4  12         51.41        530.79       293.35 o                         
  28   4  12         16.91        596.18       340.41 o                         
 -23   5  12        149.44        273.95       321.12 o                         
 -21   5  12         80.54        602.09       359.93 o                         
 -19   5  12         58.48       -132.63       302.86 o                         
 -17   5  12        250.15        668.52       314.38 o                         
 -15   5  12        100.36        -96.17       297.58 o                         
 -13   5  12        976.22       1365.44       325.03 o                         
 -11   5  12        625.46        966.16       306.19 o                         
  -9   5  12         13.22        444.09       242.76 o                         
  -7   5  12         79.20        125.67       233.60 o                         
  -5   5  12        278.33        127.15       135.00 o                         
  -3   5  12         64.48          7.04       140.93 o                         
  -1   5  12         96.18       -135.58       159.89 o                         
   1   5  12         20.88       -231.38       231.38 o                         
   3   5  12          0.09       -118.60       138.34 o                         
   5   5  12         34.50        118.91       184.70 o                         
   7   5  12        152.81        485.23       196.86 o                         
   9   5  12        276.22        149.23       410.27 o                         
  11   5  12        538.79        714.44       212.21 o                         
  13   5  12         74.67         45.72       157.76 o                         
  15   5  12        245.50        135.60       319.01 o                         
  17   5  12        549.52        534.16       375.60 o                         
  19   5  12        228.32        143.90       178.47 o                         
  21   5  12        171.82        461.32       255.32 o                         
  -8   6  12          0.23       -178.07       333.45 o                         
  -6   6  12          7.11       -305.61       305.61 o                         
  -4   6  12         97.75        196.75       292.86 o                         
  -2   6  12         14.10        264.43       497.59 o                         
   0   6  12          0.21       -209.32       497.90 o                         
   2   6  12         18.49         13.84       184.31 o                         
   4   6  12          0.65        249.33       262.21 o                         
   6   6  12         22.28       -245.29       245.29 o                         
   8   6  12         24.62        812.74       253.03 o                         
 -37   1  13         19.32       -196.93       206.04 o                         
 -35   1  13          4.27        -70.37       237.95 o                         
 -33   1  13         25.80       -149.59       149.59 o                         
 -31   1  13          3.13       -128.44       128.44 o                         
 -29   1  13          9.69         50.75       130.07 o                         
 -27   1  13         44.05        -55.84       122.56 o                         
 -25   1  13         19.03         10.15       126.09 o                         
 -23   1  13       1901.22       2116.39       150.35 o                         
 -21   1  13          0.18        116.62       117.99 o                         
 -19   1  13          6.05         34.67        77.68 o                         
 -17   1  13         24.53         -0.74        65.18 o                         
 -15   1  13       7234.09       7531.18       187.46 o                         
 -13   1  13      17689.11      18859.47       290.50 o                         
 -11   1  13       4313.43       4247.34        88.35 o                         
  -9   1  13      23146.01      24186.37       262.68 o                         
  -7   1  13       3558.78       3558.63        68.44 o                         
  -5   1  13       4544.57       4157.90        67.59 o                         
  -3   1  13       2675.44       2404.01        55.92 o                         
  -1   1  13       7476.35       7308.16       149.98 o                         
   1   1  13        712.80        610.84        42.77 o                         
   3   1  13      23145.02      23490.73       172.73 o                         
   5   1  13      10125.73      10367.43       129.44 o                         
   7   1  13        578.22        747.55        54.62 o                         
   9   1  13       6956.15       6164.72       113.17 o                         
  11   1  13      33215.43      34027.42       197.70 o                         
  13   1  13       5751.86       5724.42        97.39 o                         
  15   1  13        964.87        936.94        64.49 o                         
  17   1  13         56.89        -20.76        95.33 o                         
  19   1  13          1.44        -99.05        99.05 o                         
  21   1  13        265.51        215.34       113.00 o                         
  23   1  13       2789.40       2909.69       164.08 o                         
  25   1  13       1144.21       1044.30       133.79 o                         
  27   1  13        124.24        153.16       315.06 o                         
  29   1  13        437.39        664.31       234.76 o                         
  31   1  13         60.64        145.93       121.90 o                         
  33   1  13          0.12        289.75       131.57 o                         
  35   1  13          2.21       -274.79       299.72 o                         
  37   1  13         26.83         38.14       165.66 o                         
 -36   2  13         24.31       -239.36       239.36 o                         
 -34   2  13         27.01         67.41       219.44 o                         
 -32   2  13         39.84        -65.44       217.80 o                         
 -30   2  13         13.87         73.47       210.97 o                         
 -28   2  13       1178.35        941.44       226.72 o                         
 -26   2  13       2691.06       2595.72       270.87 o                         
 -24   2  13          9.64        -10.84       187.28 o                         
 -22   2  13       3472.91       2931.98       161.01 o                         
 -20   2  13        891.60        813.25        90.10 o                         
 -18   2  13        226.20        219.06        96.87 o                         
 -16   2  13       1405.43       1054.11        72.16 o                         
 -14   2  13         12.43         -6.03        55.44 o                         
 -12   2  13        812.71        626.33        55.50 o                         
 -10   2  13       4438.02       4424.64        91.30 o                         
  -8   2  13       8506.37       8401.48       108.40 o                         
  -6   2  13        824.91        729.02        54.38 o                         
  -4   2  13      10551.02      10499.16       116.50 o                         
  -2   2  13        780.53        961.74        46.05 o                         
   0   2  13      26334.21      25240.34       148.98 o                         
   2   2  13       3906.67       3441.23        71.44 o                         
   4   2  13       3056.25       2715.47        90.61 o                         
   6   2  13       3985.54       4527.18       153.80 o                         
   8   2  13      25094.75      25522.50       227.38 o                         
  10   2  13         17.62        149.19        64.67 o                         
  12   2  13       6907.49       6159.27       152.63 o                         
  14   2  13        457.63        564.49       125.27 o                         
  16   2  13        349.84        149.23        84.60 o                         
  18   2  13        928.05        785.34        99.69 o                         
  20   2  13         17.72        -39.28        92.56 o                         
  22   2  13         67.18         98.69       117.52 o                         
  24   2  13       2693.96       2601.94       164.64 o                         
  26   2  13         70.07        109.56       110.62 o                         
  28   2  13         12.23        -37.44       164.94 o                         
  30   2  13         10.46         67.22       121.02 o                         
  32   2  13         39.85        218.05       127.63 o                         
  34   2  13          2.73         46.32       170.89 o                         
 -33   3  13        394.64        464.79       192.78 o                         
 -31   3  13         46.77        200.85       276.95 o                         
 -29   3  13         41.69         84.81       191.10 o                         
 -27   3  13        545.65        760.21       185.99 o                         
 -25   3  13        901.90       1215.78       189.68 o                         
 -23   3  13         83.65        270.29       149.24 o                         
 -21   3  13        611.98        397.89       153.85 o                         
 -19   3  13        109.84        218.85       136.68 o                         
 -17   3  13          1.48        -71.47       120.15 o                         
 -15   3  13        311.95        354.45       116.61 o                         
 -13   3  13        617.76        493.43       182.60 o                         
 -11   3  13        150.72        149.28       108.47 o                         
  -9   3  13         10.54        -50.75        83.13 o                         
  -7   3  13         43.58         -2.42        68.06 o                         
  -5   3  13         41.47        -43.64        56.74 o                         
  -3   3  13       2616.58       2303.99       102.37 o                         
  -1   3  13       8709.68       9083.85       275.92 o                         
   1   3  13       6967.71       7214.88       128.87 o                         
   3   3  13       2600.99       2205.24        91.44 o                         
   5   3  13         81.33          6.38        70.18 o                         
   7   3  13       9237.04       9659.48       161.35 o                         
   9   3  13       2060.20       2025.46       100.53 o                         
  11   3  13        216.06        179.03       116.02 o                         
  13   3  13       2724.37       2719.14       478.17 o                         
  15   3  13        191.72         91.92       150.54 o                         
  17   3  13        399.01        338.28       152.79 o                         
  19   3  13        322.44        570.76       156.27 o                         
  21   3  13          4.63         92.21       123.18 o                         
  23   3  13         62.70        -33.88       169.41 o                         
  25   3  13         17.12        -44.20       185.81 o                         
  27   3  13         23.44        136.20       185.66 o                         
  29   3  13          0.09        390.17       178.37 o                         
  31   3  13         10.23        226.50       195.46 o                         
 -28   4  13        205.89        165.74       203.88 o                         
 -26   4  13         28.34         35.98       304.73 o                         
 -24   4  13        132.80        314.74       182.27 o                         
 -22   4  13        174.66        407.54       305.63 o                         
 -20   4  13          1.17        195.09       141.92 o                         
 -18   4  13        742.35       1034.37       229.53 o                         
 -16   4  13        304.83        354.95       155.01 o                         
 -14   4  13         31.78        547.28       253.89 o                         
 -12   4  13       1657.55       2069.79       287.75 o                         
 -10   4  13        290.36        111.08       237.31 o                         
  -8   4  13        102.33         26.06       124.71 o                         
  -6   4  13         31.00       -130.64       130.64 o                         
  -4   4  13        208.56        158.98       132.62 o                         
  -2   4  13        217.53        113.44       105.33 o                         
   0   4  13        908.85        595.81       118.25 o                         
   2   4  13         49.52       -142.03       142.03 o                         
   4   4  13        688.16        663.71       117.68 o                         
   6   4  13       6374.69       6432.31       215.01 o                         
   8   4  13        396.85        553.46       137.92 o                         
  10   4  13       1500.92       1514.37       164.56 o                         
  12   4  13       1874.02       1669.70       175.74 o                         
  14   4  13         95.45        216.77       239.59 o                         
  16   4  13        169.93        287.07       146.90 o                         
  18   4  13        145.51        101.56       186.69 o                         
  20   4  13         61.36         94.06       226.51 o                         
  22   4  13        165.20          0.90       244.24 o                         
  24   4  13        205.73        144.49       278.61 o                         
  26   4  13         15.11        -25.76       289.42 o                         
  28   4  13          6.83       -311.45       335.64 o                         
 -21   5  13         84.79        479.74       299.91 o                         
 -19   5  13          7.10         53.06       314.19 o                         
 -17   5  13         33.38        817.54       305.03 o                         
 -15   5  13          1.02        477.83       298.51 o                         
 -13   5  13          4.29         -9.40       302.87 o                         
 -11   5  13          8.10        334.86       304.60 o                         
  -9   5  13         47.51       -131.84       303.09 o                         
  -7   5  13        389.01        416.52       143.33 o                         
  -5   5  13         36.81        -94.97       217.92 o                         
  -3   5  13        159.85        125.11       141.49 o                         
  -1   5  13        586.49        519.86       153.68 o                         
   1   5  13        694.61        369.15       378.14 o                         
   3   5  13        338.97         42.71       229.57 o                         
   5   5  13         86.84        263.87       205.03 o                         
   7   5  13          3.07         35.53       174.17 o                         
   9   5  13          0.40        155.41       218.82 o                         
  11   5  13        395.98        372.96       211.51 o                         
  13   5  13         84.49        239.54       199.45 o                         
  15   5  13          2.19        144.80       211.45 o                         
  17   5  13        138.03        572.33       175.13 o                         
  19   5  13         32.99        104.35       176.29 o                         
  21   5  13         23.77       -112.74       216.32 o                         
  -8   6  13         10.84        -38.86       316.39 o                         
  -6   6  13        215.28        107.62       313.84 o                         
  -4   6  13        281.40       -303.57       303.57 o                         
  -2   6  13         10.74       -229.40       382.92 o                         
   0   6  13         36.98        116.69       582.76 o                         
   2   6  13        214.22        644.11       294.31 o                         
   4   6  13        102.79        160.70       248.59 o                         
   6   6  13          7.61       -253.57       253.57 o                         
 -38   0  14         19.36       -215.45       215.45 o                         
 -36   0  14          2.32       -228.35       228.35 o                         
 -34   0  14          6.65       -189.40       189.40 o                         
 -32   0  14       1738.00       1600.98       236.85 o                         
 -30   0  14        134.69        149.97       177.56 o                         
 -28   0  14       4533.46       4558.65       292.47 o                         
 -26   0  14       6752.29       7290.18       323.62 o                         
 -24   0  14          0.37       -110.72       179.57 o                         
 -22   0  14       4575.94       4035.70       235.53 o                         
 -20   0  14         18.30         73.38       150.62 o                         
 -18   0  14        268.30         30.98       126.01 o                         
 -16   0  14       2503.18       3061.66       130.11 o                         
 -14   0  14      74098.36      77998.15       771.53 o                         
 -12   0  14      21751.75      23357.24       356.70 o                         
 -10   0  14      27709.76      29027.00       222.70 o                         
  -8   0  14      14228.37      15543.26       192.28 o                         
  -6   0  14       7372.27       7318.05       166.57 o                         
  -4   0  14      88227.07      93081.47       585.45 o                         
  -2   0  14        434.55        354.67        96.50 o                         
   0   0  14       1822.42       1608.89       112.04 o                         
   2   0  14          5.78         -9.58        82.74 o                         
   4   0  14       7612.50       7348.63       115.52 o                         
   6   0  14      46188.89      45144.12       270.44 o                         
   8   0  14      10028.02      10338.75       143.34 o                         
  10   0  14      65932.86      66230.86      1488.91 o                         
  12   0  14       5042.46       5680.65       102.82 o                         
  14   0  14       3333.15       3674.04       184.36 o                         
  16   0  14       1520.58       1800.16       107.71 o                         
  18   0  14         10.71         29.72        85.68 o                         
  20   0  14       1496.23       1630.38       180.12 o                         
  22   0  14       1771.74       1568.51       195.08 o                         
  24   0  14       6635.71       6010.68       292.85 o                         
  26   0  14        348.40        585.14       182.87 o                         
  28   0  14         35.88        124.69       156.07 o                         
  30   0  14        412.10        694.01       211.02 o                         
  32   0  14        161.33       -193.58       193.58 o                         
  34   0  14         64.56        113.93       177.03 o                         
  36   0  14          0.89       -106.59       216.72 o                         
 -37   1  14          3.66       -190.76       190.76 o                         
 -35   1  14        125.73       -145.45       294.27 o                         
 -33   1  14         22.17       -134.97       134.97 o                         
 -31   1  14         25.03        -40.71       135.05 o                         
 -29   1  14        576.42        755.15       147.65 o                         
 -27   1  14        711.72        696.20       142.43 o                         
 -25   1  14       2248.37       2422.52       164.73 o                         
 -23   1  14       2152.25       2058.45       345.10 o                         
 -21   1  14       6570.67       6554.82       193.18 o                         
 -19   1  14       1933.84       1643.48       121.50 o                         
 -17   1  14       4094.64       4276.99       251.74 o                         
 -15   1  14        432.73        363.94        62.75 o                         
 -13   1  14         43.77        213.93        57.92 o                         
 -11   1  14         10.91         75.31        51.94 o                         
  -9   1  14       5670.84       5760.45       125.82 o                         
  -7   1  14      10513.89       9785.16       133.14 o                         
  -5   1  14       9097.97       9088.36        93.06 o                         
  -3   1  14       5329.74       5613.90        84.47 o                         
  -1   1  14      30153.60      32187.18       248.30 o                         
   1   1  14       3506.82       3279.70        74.22 o                         
   3   1  14      35394.08      36182.88       216.72 o                         
   5   1  14        374.40        238.96        57.69 o                         
   7   1  14         64.54          8.96        59.61 o                         
   9   1  14       2821.92       3031.92       117.00 o                         
  11   1  14       1139.95       1107.24        56.39 o                         
  13   1  14       5000.26       4978.66       114.32 o                         
  15   1  14       4022.59       3880.48       134.64 o                         
  17   1  14         38.07         34.24        64.35 o                         
  19   1  14        365.95        337.02        99.33 o                         
  21   1  14        124.11        148.29       112.26 o                         
  23   1  14         38.29        334.34       136.71 o                         
  25   1  14        102.19        197.84       197.60 o                         
  27   1  14       1264.26       1118.10       150.79 o                         
  29   1  14        112.73        180.95       197.52 o                         
  31   1  14         19.82        102.71       127.26 o                         
  33   1  14         31.02        144.38       135.48 o                         
  35   1  14         34.98       -419.79       479.22 o                         
 -36   2  14         34.02       -237.09       237.09 o                         
 -34   2  14        124.58       -208.31       208.31 o                         
 -32   2  14          7.96       -208.05       208.05 o                         
 -30   2  14          3.60       -199.87       199.87 o                         
 -28   2  14         53.56         70.23       228.09 o                         
 -26   2  14        383.17        343.00       216.51 o                         
 -24   2  14        145.57        112.15       199.91 o                         
 -22   2  14        490.82        409.30       200.41 o                         
 -20   2  14       1009.16        897.31       117.31 o                         
 -18   2  14       1398.33       1436.15        85.94 o                         
 -16   2  14        317.12        401.69        77.44 o                         
 -14   2  14         14.66         -4.82        56.85 o                         
 -12   2  14        215.87        138.58        59.64 o                         
 -10   2  14         22.77        -56.88        60.91 o                         
  -8   2  14        102.99        187.24        53.66 o                         
  -6   2  14       8747.10       8529.86       105.75 o                         
  -4   2  14        213.08        243.85        46.28 o                         
  -2   2  14      41176.74      39593.14       218.06 o                         
   0   2  14       5989.50       6346.45       103.42 o                         
   2   2  14       2479.29       2719.33        80.40 o                         
   4   2  14       1428.46       1124.58        61.67 o                         
   6   2  14        101.77        160.12        50.48 o                         
   8   2  14       6151.46       6257.77        97.41 o                         
  10   2  14       1361.66       1608.68       191.06 o                         
  12   2  14       4215.22       4903.91       209.00 o                         
  14   2  14        104.87         -1.50        78.72 o                         
  16   2  14        100.48        122.49        89.33 o                         
  18   2  14          0.28         -5.53        93.55 o                         
  20   2  14       1400.66       1328.94       127.58 o                         
  22   2  14       4859.46       4899.30       317.74 o                         
  24   2  14        119.43        307.10       124.97 o                         
  26   2  14        304.77         54.60       110.61 o                         
  28   2  14        128.30        130.81       120.14 o                         
  30   2  14         52.98        136.07       120.36 o                         
  32   2  14        174.71        392.91       186.75 o                         
  34   2  14         93.26         44.16       375.79 o                         
 -33   3  14         11.32        353.28       191.36 o                         
 -31   3  14         31.88        315.29       194.95 o                         
 -29   3  14         21.61        290.68       168.54 o                         
 -27   3  14         42.29        682.41       197.69 o                         
 -25   3  14         47.69        169.00       170.60 o                         
 -23   3  14        198.08        300.76       155.93 o                         
 -21   3  14        345.42        432.88       156.26 o                         
 -19   3  14        826.29        740.44       152.06 o                         
 -17   3  14          0.38         97.84       118.37 o                         
 -15   3  14        391.63        241.02       123.99 o                         
 -13   3  14       1090.71       1152.08       204.29 o                         
 -11   3  14       2018.92       2037.31       157.31 o                         
  -9   3  14       1375.13       1185.46        97.58 o                         
  -7   3  14        476.70        351.46        69.30 o                         
  -5   3  14        215.51        108.50        64.42 o                         
  -3   3  14       3102.97       3370.67        85.66 o                         
  -1   3  14       3655.03       3016.94       101.53 o                         
   1   3  14       9679.61       9605.84       174.16 o                         
   3   3  14        865.44        786.62        82.06 o                         
   5   3  14          8.34          4.52        80.31 o                         
   7   3  14        658.31       1152.69        74.07 o                         
   9   3  14        269.97        129.68        64.43 o                         
  11   3  14         71.31        196.31        81.32 o                         
  13   3  14        131.09        363.82        90.12 o                         
  15   3  14        397.60        598.21       162.67 o                         
  17   3  14         28.44       -151.36       151.36 o                         
  19   3  14       1174.61       1038.70       179.96 o                         
  21   3  14        155.29        431.72       134.31 o                         
  23   3  14        123.19         88.30       172.50 o                         
  25   3  14        491.27        916.02       209.33 o                         
  27   3  14         33.77         51.71       194.01 o                         
  29   3  14         30.97        276.01       197.11 o                         
  31   3  14          6.74        -64.75       203.74 o                         
 -28   4  14          7.91        -18.00       190.99 o                         
 -26   4  14         13.31         19.54       213.35 o                         
 -24   4  14         23.63        173.92       174.94 o                         
 -22   4  14        118.54         89.25       170.49 o                         
 -20   4  14         68.63        309.37       152.53 o                         
 -18   4  14         16.69         86.66       149.37 o                         
 -16   4  14        985.86        622.86       301.72 o                         
 -14   4  14        620.30        970.81       275.94 o                         
 -12   4  14          3.73        119.37       252.97 o                         
 -10   4  14        183.47        246.75       229.86 o                         
  -8   4  14         93.05        103.58       122.35 o                         
  -6   4  14        112.49        155.57       123.98 o                         
  -4   4  14        827.41        950.63       139.67 o                         
  -2   4  14        262.74        305.05       131.11 o                         
   0   4  14       2692.71       2624.59       579.27 o                         
   2   4  14        307.91         65.30       109.13 o                         
   4   4  14         49.62       -109.72       109.72 o                         
   6   4  14        147.59        229.71       135.86 o                         
   8   4  14         22.46       -149.55       194.44 o                         
  10   4  14       1120.05        916.02       156.12 o                         
  12   4  14        258.72        576.99       150.50 o                         
  14   4  14         77.76        259.67       146.13 o                         
  16   4  14       1077.15       1512.72       175.98 o                         
  18   4  14         98.88       -138.16       151.15 o                         
  20   4  14         18.85        390.31       233.17 o                         
  22   4  14         28.29       -242.54       242.54 o                         
  24   4  14          0.10        327.44       297.01 o                         
  26   4  14         91.36        747.34       291.45 o                         
  28   4  14          0.01        408.06       335.81 o                         
 -21   5  14          0.15        299.12       337.54 o                         
 -19   5  14         24.83         96.32       282.32 o                         
 -17   5  14        259.95       1152.93       319.01 o                         
 -15   5  14        560.33        636.73       319.03 o                         
 -13   5  14         20.05         27.39       299.80 o                         
 -11   5  14        415.23         52.11       295.59 o                         
  -9   5  14          7.02        289.78       290.75 o                         
  -7   5  14          1.22          0.34       140.02 o                         
  -5   5  14         80.85        -26.63       177.33 o                         
  -3   5  14        164.89        -76.47       129.22 o                         
  -1   5  14        302.15        275.01       146.15 o                         
   1   5  14        459.79        351.33       157.44 o                         
   3   5  14         13.18       -219.05       219.05 o                         
   5   5  14         85.91         93.66       196.38 o                         
   7   5  14         38.47       -177.62       177.62 o                         
   9   5  14        319.95        498.75       224.68 o                         
  11   5  14         15.12       -216.79       216.79 o                         
  13   5  14        357.98        343.08       217.79 o                         
  15   5  14        108.45       -213.79       213.79 o                         
  17   5  14         80.81         17.97       213.10 o                         
  19   5  14        111.22        148.72       235.53 o                         
  21   5  14        134.64        142.52       249.34 o                         
  -6   6  14         33.77        198.04       300.81 o                         
  -4   6  14         10.10       -189.61       189.61 o                         
  -2   6  14         10.21       -159.08       194.17 o                         
   0   6  14          2.46        428.76       191.36 o                         
   2   6  14         26.34        104.03       277.63 o                         
   4   6  14        102.12       -250.64       250.64 o                         
   6   6  14         81.01        359.20       262.40 o                         
 -37   1  15          3.86        -53.31       296.03 o                         
 -35   1  15          5.78       -159.16       159.16 o                         
 -33   1  15         29.14       -142.00       142.00 o                         
 -31   1  15         30.65       -151.97       151.97 o                         
 -29   1  15         96.48        175.48       131.40 o                         
 -27   1  15        585.27        616.75       178.20 o                         
 -25   1  15        533.35        301.72       148.72 o                         
 -23   1  15         87.85        -19.34       122.51 o                         
 -21   1  15       6960.88       7018.33       400.87 o                         
 -19   1  15        310.54        179.71       124.21 o                         
 -17   1  15        587.39        537.16        81.88 o                         
 -15   1  15        823.61        779.16        85.09 o                         
 -13   1  15       4820.87       4976.99       128.56 o                         
 -11   1  15      20347.31      21168.20       177.35 o                         
  -9   1  15        459.98        424.92        48.73 o                         
  -7   1  15       9531.92      10072.82       110.08 o                         
  -5   1  15      15936.01      16385.12       172.53 o                         
  -3   1  15      14862.87      15000.56       134.57 o                         
  -1   1  15         49.40        179.94        54.84 o                         
   1   1  15       1530.58       1587.61        52.89 o                         
   3   1  15          3.49          9.05        59.52 o                         
   5   1  15       3493.44       3457.46       178.53 o                         
   7   1  15       8475.28       8252.77       126.15 o                         
   9   1  15      21754.61      21971.54       196.61 o                         
  11   1  15         39.67        -23.25        59.66 o                         
  13   1  15       3349.08       2991.02       138.39 o                         
  15   1  15       4927.59       4788.32       170.19 o                         
  17   1  15       1803.58       1736.84        96.48 o                         
  19   1  15         47.30         56.93        92.11 o                         
  21   1  15          0.02         23.34        97.92 o                         
  23   1  15       5487.80       5583.95       199.71 o                         
  25   1  15        111.85        -18.61       246.61 o                         
  27   1  15        907.10        856.74       147.16 o                         
  29   1  15        523.50        255.28       478.91 o                         
  31   1  15         48.59        112.54       121.96 o                         
  33   1  15         18.10       -357.56       357.56 o                         
  35   1  15         15.07        181.83       288.24 o                         
 -36   2  15         15.75        224.46       242.52 o                         
 -34   2  15         33.01        111.00       221.04 o                         
 -32   2  15          0.34       -211.39       211.39 o                         
 -30   2  15          0.20        -20.00       209.49 o                         
 -28   2  15        908.37       1273.20       247.72 o                         
 -26   2  15       1203.53       1089.51       242.03 o                         
 -24   2  15        778.48        794.00       210.48 o                         
 -22   2  15       2731.44       2742.74       254.88 o                         
 -20   2  15         10.48        421.03       137.49 o                         
 -18   2  15         13.67         72.65        80.95 o                         
 -16   2  15       1004.28       1167.17        73.67 o                         
 -14   2  15         26.27         34.25        58.64 o                         
 -12   2  15        194.23        182.50        55.51 o                         
 -10   2  15         74.52         33.22        54.09 o                         
  -8   2  15         84.05         80.51        54.97 o                         
  -6   2  15        701.91        625.13        57.77 o                         
  -4   2  15       2060.80       1880.63        61.09 o                         
  -2   2  15      23664.26      25215.85       234.98 o                         
   0   2  15       4353.67       4526.79       158.42 o                         
   2   2  15        420.82        424.66        50.80 o                         
   4   2  15       4392.42       4898.74       161.73 o                         
   6   2  15       4885.42       5719.34       275.22 o                         
   8   2  15         19.11         69.80        38.84 o                         
  10   2  15        112.08        229.58        67.90 o                         
  12   2  15      11275.84      11210.90       166.56 o                         
  14   2  15        675.20        901.25       230.03 o                         
  16   2  15         79.20        161.85       167.38 o                         
  18   2  15         50.76         90.96        98.25 o                         
  20   2  15       2919.66       2556.17       148.16 o                         
  22   2  15        560.52        583.73       129.50 o                         
  24   2  15          0.74       -149.01       156.22 o                         
  26   2  15          0.13        105.32       145.42 o                         
  28   2  15         10.06        233.62       123.35 o                         
  30   2  15          7.99         -3.72       133.25 o                         
  32   2  15         18.28         -0.27       134.25 o                         
  34   2  15         41.02         46.95       138.97 o                         
 -33   3  15          0.03        590.80       194.90 o                         
 -31   3  15          0.08        331.21       199.01 o                         
 -29   3  15        328.01        229.26       175.35 o                         
 -27   3  15       1391.91       1604.85       240.90 o                         
 -25   3  15         80.24        210.52       178.92 o                         
 -23   3  15       1093.21       1260.45       180.06 o                         
 -21   3  15        458.19        302.72       179.38 o                         
 -19   3  15        522.27        355.09       141.40 o                         
 -17   3  15        324.57        354.75       126.20 o                         
 -15   3  15        283.65        216.46       201.46 o                         
 -13   3  15        198.12         22.12       119.09 o                         
 -11   3  15       1796.53       1797.85       247.27 o                         
  -9   3  15       1227.64       1147.46        98.96 o                         
  -7   3  15        462.81        472.37        75.45 o                         
  -5   3  15       5118.55       5041.57       114.26 o                         
  -3   3  15       4226.55       4340.17       114.03 o                         
  -1   3  15        210.84        248.91        73.48 o                         
   1   3  15       1755.76       1670.11        90.11 o                         
   3   3  15       4673.83       4707.17       150.44 o                         
   5   3  15       1767.08       1759.34       112.01 o                         
   7   3  15       1914.93       1901.67        83.64 o                         
   9   3  15       2322.16       2289.63        89.21 o                         
  11   3  15        396.88        343.27        85.60 o                         
  13   3  15        880.90       1390.04       108.52 o                         
  15   3  15       7840.72       6818.27       201.83 o                         
  17   3  15        893.78        651.19       176.41 o                         
  19   3  15          4.68        -71.54       160.05 o                         
  21   3  15        369.82        209.18       147.88 o                         
  23   3  15        453.54        437.40       192.74 o                         
  25   3  15        246.57         63.77       189.57 o                         
  27   3  15         22.41        266.97       182.80 o                         
  29   3  15          1.09       -201.78       201.78 o                         
  31   3  15        216.83        364.05       203.96 o                         
 -28   4  15          5.03        306.07       183.13 o                         
 -26   4  15         22.69        -61.44       183.51 o                         
 -24   4  15        502.66        527.71       189.99 o                         
 -22   4  15        413.71        547.09       173.35 o                         
 -20   4  15        805.72        667.64       183.67 o                         
 -18   4  15       1239.34       1459.18       243.43 o                         
 -16   4  15         13.21        195.27       133.18 o                         
 -14   4  15         73.99         -1.54       191.12 o                         
 -12   4  15         34.66        310.33       255.00 o                         
 -10   4  15          0.08        150.09       245.60 o                         
  -8   4  15        329.78        340.91       125.42 o                         
  -6   4  15       2541.95       2799.82       173.98 o                         
  -4   4  15        639.54        509.40       136.35 o                         
  -2   4  15        172.90        355.28       127.78 o                         
   0   4  15       1194.24       1332.65       165.70 o                         
   2   4  15         48.67       -354.32       358.38 o                         
   4   4  15          1.76       -143.93       143.93 o                         
   6   4  15        259.99         -1.30       174.53 o                         
   8   4  15        239.07        197.14       144.49 o                         
  10   4  15       2360.88       2717.08       246.53 o                         
  12   4  15       2444.30       2079.03       172.23 o                         
  14   4  15       1581.07       1641.88       313.16 o                         
  16   4  15        604.17        788.59       164.14 o                         
  18   4  15        647.55        607.29       251.43 o                         
  20   4  15         35.87         43.39       271.54 o                         
  22   4  15          0.13        269.11       236.81 o                         
  24   4  15         16.50        319.09       261.02 o                         
  26   4  15          2.78        764.94       295.02 o                         
 -21   5  15         19.51       -100.01       316.01 o                         
 -19   5  15        263.84        375.09       340.04 o                         
 -17   5  15        396.03        831.72       334.18 o                         
 -15   5  15          2.65        412.99       305.05 o                         
 -13   5  15        615.90        818.73       324.07 o                         
 -11   5  15        258.04        -66.94       270.24 o                         
  -9   5  15          1.68       -236.68       236.68 o                         
  -7   5  15          0.59        -49.10       140.62 o                         
  -5   5  15          0.52        -83.73       325.87 o                         
  -3   5  15         50.78         88.37       140.46 o                         
  -1   5  15        246.02        453.21       151.01 o                         
   1   5  15        133.51        112.32       165.63 o                         
   3   5  15        191.97       -407.29       407.29 o                         
   5   5  15        732.69        493.35       180.93 o                         
   7   5  15        146.85         75.13       211.49 o                         
   9   5  15         35.61        -60.57       208.70 o                         
  11   5  15         96.00       -143.27       205.37 o                         
  13   5  15         45.87        -26.83       223.60 o                         
  15   5  15         13.22        174.12       200.94 o                         
  19   5  15         12.72          1.97       276.58 o                         
  -6   6  15         29.13       -268.55       315.29 o                         
  -4   6  15         12.69       -293.33       293.33 o                         
  -2   6  15          1.07        200.40       449.64 o                         
   0   6  15         65.88        430.41       266.81 o                         
   2   6  15        333.71        670.70       215.06 o                         
   4   6  15         20.01       -265.19       265.19 o                         
 -38   0  16         65.06         65.61       241.27 o                         
 -36   0  16         34.72       -220.04       220.04 o                         
 -34   0  16         79.31        394.77       204.75 o                         
 -32   0  16       1113.89       1556.94       231.33 o                         
 -30   0  16        509.06        575.45       200.46 o                         
 -28   0  16          6.68         84.46       194.51 o                         
 -26   0  16       7690.00       7821.73       331.95 o                         
 -24   0  16       4083.55       3890.78       267.24 o                         
 -22   0  16         26.49        -92.58       164.75 o                         
 -20   0  16       6269.88       6866.97       277.75 o                         
 -18   0  16       2084.22       2110.17       179.70 o                         
 -16   0  16       1739.84       2125.04       171.05 o                         
 -14   0  16         41.35         69.06        70.57 o                         
 -12   0  16      25113.48      28194.37       626.84 o                         
 -10   0  16       4942.28       3392.81       222.69 o                         
  -8   0  16       3242.82       3631.23       125.78 o                         
  -6   0  16       4122.55       4606.41        83.43 o                         
  -4   0  16       2239.00       2664.66        77.58 o                         
  -2   0  16      42074.21      39133.25       399.39 o                         
   0   0  16       4439.08       4257.17       156.39 o                         
   2   0  16      48718.61      47176.37       444.96 o                         
   4   0  16        992.63        823.25       110.40 o                         
   6   0  16       1107.40        877.81        68.49 o                         
   8   0  16       2178.67       2004.79        89.34 o                         
  10   0  16        375.29        197.81        67.72 o                         
  12   0  16       2291.27       2416.46        98.41 o                         
  14   0  16       2742.99       2781.24        89.57 o                         
  16   0  16       3629.22       4023.76       135.94 o                         
  18   0  16       2331.73       2509.98       137.12 o                         
  20   0  16          2.38          1.07       146.35 o                         
  22   0  16        442.39        586.41       153.83 o                         
  24   0  16        603.08        729.30       182.54 o                         
  26   0  16        263.69       -104.31       123.77 o                         
  28   0  16          0.58       -152.27       152.27 o                         
  30   0  16        175.86        410.54       204.33 o                         
  32   0  16          0.09       -137.09       185.63 o                         
  34   0  16         26.25       -213.90       213.90 o                         
  36   0  16        439.98        804.28       271.03 o                         
 -37   1  16         11.22       -381.91       542.90 o                         
 -35   1  16          3.73       -120.11       365.62 o                         
 -33   1  16         29.94       -330.54       378.63 o                         
 -31   1  16        192.15         85.71       166.52 o                         
 -29   1  16        135.52        226.32       126.95 o                         
 -27   1  16        269.66        130.93       135.40 o                         
 -25   1  16        913.75        733.52       144.29 o                         
 -23   1  16       1321.43       1536.42       243.31 o                         
 -21   1  16       3035.73       2734.58       160.33 o                         
 -19   1  16        117.59        130.39       105.30 o                         
 -17   1  16        269.99        155.00       108.73 o                         
 -15   1  16       1460.43       1369.21        97.19 o                         
 -13   1  16        273.27        308.87        63.81 o                         
 -11   1  16      15085.21      15917.41       141.23 o                         
  -9   1  16       3340.08       3354.11        69.93 o                         
  -7   1  16      13176.71      13655.09       121.36 o                         
  -5   1  16       6741.44       6790.50        90.59 o                         
  -3   1  16      29762.03      31329.01       185.47 o                         
  -1   1  16      14764.19      14033.53       195.71 o                         
   1   1  16      10344.68      11098.09       124.19 o                         
   3   1  16       2352.41       2490.48        78.06 o                         
   5   1  16       9940.50      10450.33       170.18 o                         
   7   1  16        430.82        542.09        69.98 o                         
   9   1  16       1172.15       1064.49        67.04 o                         
  11   1  16        764.46        715.75        71.45 o                         
  13   1  16         50.03        -21.76        51.95 o                         
  15   1  16       6464.60       6198.31       127.65 o                         
  17   1  16        705.09        672.83        69.65 o                         
  19   1  16       1291.43       1170.58       121.72 o                         
  21   1  16       2128.26       2037.32       139.46 o                         
  23   1  16       2610.88       2759.60       313.72 o                         
  25   1  16         74.04        148.72       115.40 o                         
  27   1  16          0.66        105.83       189.25 o                         
  29   1  16         28.41        150.64       117.98 o                         
  31   1  16         90.04       -102.92       260.87 o                         
  33   1  16        207.49       -225.47       393.03 o                         
  35   1  16         15.12        310.37       160.25 o                         
 -36   2  16         44.02        189.63       249.64 o                         
 -34   2  16          0.31        331.84       238.99 o                         
 -32   2  16         79.64        186.88       219.89 o                         
 -30   2  16        638.07        538.47       220.86 o                         
 -28   2  16       1885.15       1955.49       262.56 o                         
 -26   2  16         15.92         19.82       208.16 o                         
 -24   2  16         13.26        -64.98       197.46 o                         
 -22   2  16       3425.93       3365.28       265.35 o                         
 -20   2  16        458.53        423.29       171.67 o                         
 -18   2  16         92.20        265.65        83.87 o                         
 -16   2  16        341.15        296.74        70.50 o                         
 -14   2  16       1088.88        893.92        74.06 o                         
 -12   2  16        668.27        647.00        80.90 o                         
 -10   2  16        590.13        647.72        68.72 o                         
  -8   2  16      14044.57      13409.79       162.11 o                         
  -6   2  16       2944.50       3112.48        81.84 o                         
  -4   2  16       9007.21       8482.92       112.98 o                         
  -2   2  16       1152.17       1220.05        50.00 o                         
   0   2  16        665.78        706.99        52.21 o                         
   2   2  16       5711.48       6239.03       158.36 o                         
   4   2  16       3749.24       3779.53       101.32 o                         
   6   2  16       3958.09       4493.10       192.81 o                         
   8   2  16       1436.11       1550.50        54.52 o                         
  10   2  16      13024.40      12295.58       169.93 o                         
  12   2  16       3486.24       3372.59       107.82 o                         
  14   2  16       1386.38       1163.27        88.90 o                         
  16   2  16       7759.14       7648.05       193.81 o                         
  18   2  16          4.62        -10.10       101.23 o                         
  20   2  16       1222.04       1409.05       131.37 o                         
  22   2  16          5.47         35.63       120.67 o                         
  24   2  16         14.95        -49.51       105.68 o                         
  26   2  16        406.37        588.31       123.85 o                         
  28   2  16        728.20        954.99       145.51 o                         
  30   2  16        226.19        202.20       128.28 o                         
  32   2  16          0.58         86.16       253.76 o                         
  34   2  16         23.55         95.17       233.67 o                         
 -33   3  16        104.98        304.84       206.31 o                         
 -31   3  16        233.51        446.02       195.22 o                         
 -29   3  16         40.15         99.31       176.76 o                         
 -27   3  16        111.39        459.34       178.59 o                         
 -25   3  16        935.53       1487.31       204.40 o                         
 -23   3  16          5.29         -1.09       166.49 o                         
 -21   3  16          3.60         52.32       185.60 o                         
 -19   3  16          1.20         56.01       145.72 o                         
 -17   3  16        108.43        -16.17       137.83 o                         
 -15   3  16         67.01         24.94       207.21 o                         
 -13   3  16        210.83        120.01       126.71 o                         
 -11   3  16        758.91        784.21       145.39 o                         
  -9   3  16         42.78         -8.71       110.27 o                         
  -7   3  16        264.50        202.21        70.71 o                         
  -5   3  16       1918.78       2014.91       106.69 o                         
  -3   3  16       1369.17       1376.97       104.06 o                         
  -1   3  16       3765.86       3789.34       110.32 o                         
   1   3  16        585.01        596.96        82.83 o                         
   3   3  16       6907.64       6954.35       130.59 o                         
   5   3  16        118.38        146.92        84.71 o                         
   7   3  16        262.27        433.82        72.13 o                         
   9   3  16        787.25        932.73        77.25 o                         
  11   3  16          0.01        124.41        82.69 o                         
  13   3  16      10575.29      10858.71       209.14 o                         
  15   3  16        114.86        218.46       117.04 o                         
  17   3  16         69.82       -152.88       152.88 o                         
  19   3  16        184.05        170.95       158.21 o                         
  21   3  16        292.55        358.57       167.17 o                         
  23   3  16        135.41       -186.98       186.98 o                         
  25   3  16        374.42        488.60       209.84 o                         
  27   3  16         81.49        189.55       171.00 o                         
  29   3  16          8.56       -107.78       200.61 o                         
  31   3  16         20.14        319.29       211.97 o                         
 -28   4  16         23.37        566.39       187.22 o                         
 -26   4  16         94.71       -127.83       330.20 o                         
 -24   4  16        440.61        554.10       195.01 o                         
 -22   4  16        222.05        512.44       166.29 o                         
 -20   4  16        278.99        242.78       177.95 o                         
 -18   4  16        235.97        236.72       162.26 o                         
 -16   4  16        284.71        309.51       168.17 o                         
 -14   4  16        649.58        690.82       302.42 o                         
 -12   4  16        691.40        628.61       255.42 o                         
 -10   4  16        729.77        935.16       255.45 o                         
  -8   4  16        676.78        542.47       129.86 o                         
  -6   4  16        197.63        273.54       134.23 o                         
  -4   4  16        172.55        165.91       125.77 o                         
  -2   4  16        602.83        573.07       176.17 o                         
   0   4  16        635.83        486.45       230.06 o                         
   2   4  16         26.94        -39.47       136.83 o                         
   4   4  16        505.52        424.82       148.19 o                         
   6   4  16          5.77       -199.19       199.19 o                         
   8   4  16        443.23        320.96       204.30 o                         
  10   4  16        236.23         -2.08       194.77 o                         
  12   4  16       1402.76       1681.79       170.34 o                         
  14   4  16       1246.87       1433.31       173.03 o                         
  16   4  16        485.17        613.33       155.56 o                         
  18   4  16         44.70       -327.45       327.45 o                         
  20   4  16        184.37        311.62       142.76 o                         
  22   4  16         42.86        112.37       155.95 o                         
  24   4  16         57.28        419.40       264.87 o                         
  26   4  16         13.67        980.09       299.65 o                         
 -21   5  16         15.76       -328.46       328.46 o                         
 -19   5  16          3.72        623.68       314.99 o                         
 -17   5  16        230.62        641.90       328.36 o                         
 -15   5  16         27.88        577.62       368.03 o                         
 -13   5  16         60.17        333.03       290.72 o                         
 -11   5  16        201.92       -135.16       291.91 o                         
  -9   5  16          1.44       -218.86       281.42 o                         
  -7   5  16        272.51        343.76       152.70 o                         
  -5   5  16        276.04        493.21       142.70 o                         
  -3   5  16         68.12        243.11       159.12 o                         
  -1   5  16        877.20        834.07       167.51 o                         
   1   5  16       1594.61       1677.17       189.70 o                         
   3   5  16         64.75       -164.49       164.49 o                         
   5   5  16         21.03       -165.98       168.87 o                         
   7   5  16         16.85        120.46       219.48 o                         
   9   5  16          9.61       -211.65       211.65 o                         
  11   5  16         26.17        204.05       212.77 o                         
  13   5  16          3.55       -208.06       208.06 o                         
  15   5  16         25.01        309.09       218.48 o                         
  17   5  16        117.33         18.23       223.15 o                         
  19   5  16         35.46       -239.15       239.15 o                         
  -4   6  16         18.12        -50.71       306.42 o                         
  -2   6  16         43.32         55.14       710.63 o                         
   0   6  16          2.83       -201.37       201.37 o                         
   2   6  16         81.96        188.45       190.30 o                         
 -37   1  17          3.81       -221.72       221.72 o                         
 -35   1  17         81.30        -69.47       146.49 o                         
 -33   1  17          2.58       -229.99       292.16 o                         
 -31   1  17         30.97       -143.44       143.44 o                         
 -29   1  17        243.58        166.99       225.11 o                         
 -27   1  17        681.73        478.09       254.38 o                         
 -25   1  17        908.11        670.17       144.10 o                         
 -23   1  17       3013.55       3125.55       176.40 o                         
 -21   1  17        707.60        361.74       127.95 o                         
 -19   1  17        216.01        197.32       103.66 o                         
 -17   1  17          0.18         65.72        96.83 o                         
 -15   1  17          3.33        -11.69        71.40 o                         
 -13   1  17         70.29         42.46        54.76 o                         
 -11   1  17          8.17         50.47        54.03 o                         
  -9   1  17       2656.23       2677.16        68.46 o                         
  -7   1  17      11560.25      11487.88       216.15 o                         
  -5   1  17         33.96         49.48        52.63 o                         
  -3   1  17        131.53        182.57        55.36 o                         
  -1   1  17      18890.61      19400.87       146.22 o                         
   1   1  17       3266.20       3759.29        90.55 o                         
   3   1  17         52.34         60.91        58.05 o                         
   5   1  17        220.00        250.30        80.38 o                         
   7   1  17          5.64        -62.37        62.37 o                         
   9   1  17          2.40          0.25        57.68 o                         
  11   1  17        457.08        554.84        70.42 o                         
  13   1  17      10800.47      10715.24       154.78 o                         
  15   1  17        142.74        176.70        59.79 o                         
  17   1  17        630.91        799.38       100.62 o                         
  19   1  17       2010.82       2324.53       139.71 o                         
  21   1  17       4107.73       4332.05       218.40 o                         
  23   1  17        116.36         40.12       115.71 o                         
  25   1  17        411.79        636.04       201.61 o                         
  27   1  17         11.00        -29.40       177.50 o                         
  29   1  17        134.98         34.20       114.01 o                         
  31   1  17          0.17        274.34       389.94 o                         
  33   1  17          2.35         12.22       210.49 o                         
  35   1  17         82.18         85.47       152.14 o                         
 -36   2  17         14.18         74.29       263.60 o                         
 -34   2  17         12.35       -183.79       231.12 o                         
 -32   2  17         27.65        272.71       229.84 o                         
 -30   2  17         21.94        137.04       214.85 o                         
 -28   2  17          0.14        150.48       232.80 o                         
 -26   2  17         95.69         69.05       200.46 o                         
 -24   2  17        466.08         96.43       201.18 o                         
 -22   2  17         89.60        291.55       152.56 o                         
 -20   2  17        303.20        423.54       138.99 o                         
 -18   2  17       1006.58        807.03       134.27 o                         
 -16   2  17        146.03        126.05        83.16 o                         
 -14   2  17        286.60        166.66        66.22 o                         
 -12   2  17       1691.21       1783.90        84.03 o                         
 -10   2  17       3183.49       3038.81        95.68 o                         
  -8   2  17       7182.18       7038.22       114.24 o                         
  -6   2  17       8677.09       8832.45       185.15 o                         
  -4   2  17       6416.70       6639.57        93.23 o                         
  -2   2  17        769.25        787.57        57.84 o                         
   0   2  17        316.17         81.33        40.94 o                         
   2   2  17       4573.25       5490.43       134.14 o                         
   4   2  17       1304.00       1717.54        61.74 o                         
   6   2  17        221.77        175.42        50.27 o                         
   8   2  17         54.90        -21.14        57.05 o                         
  10   2  17       3249.80       2678.55        89.31 o                         
  12   2  17       3127.00       2886.81       106.92 o                         
  14   2  17       3450.20       3508.29       144.84 o                         
  16   2  17        150.22        311.00       107.11 o                         
  18   2  17       1940.95       1696.17       164.12 o                         
  20   2  17         18.58        194.83       216.97 o                         
  22   2  17       2554.10       2757.38       225.27 o                         
  24   2  17        199.01        180.18       161.40 o                         
  26   2  17        763.27        649.32       140.64 o                         
  28   2  17         19.31        -53.59       116.82 o                         
  30   2  17          1.45         87.52       126.96 o                         
  32   2  17         95.80        262.22       140.35 o                         
  34   2  17         63.69        -71.11       151.41 o                         
 -33   3  17          5.19        122.82       259.98 o                         
 -31   3  17        207.74        299.89       188.35 o                         
 -29   3  17         93.13        396.08       180.69 o                         
 -27   3  17         46.34        350.84       170.27 o                         
 -25   3  17         51.47        -43.55       169.40 o                         
 -23   3  17       1080.20        957.15       180.37 o                         
 -21   3  17         31.83         54.02       148.55 o                         
 -19   3  17        929.95        722.89       249.68 o                         
 -17   3  17         23.00       -143.79       143.79 o                         
 -15   3  17       1419.41       1622.10       395.91 o                         
 -13   3  17       1985.57       2094.90       155.27 o                         
 -11   3  17        666.89        974.99       423.57 o                         
  -9   3  17        165.07        118.93       123.75 o                         
  -7   3  17         26.39         13.59        67.05 o                         
  -5   3  17        611.36        609.37        84.18 o                         
  -3   3  17       1216.58       1253.82       152.04 o                         
  -1   3  17       1183.91       1174.60       103.50 o                         
   1   3  17        670.43        680.38        98.34 o                         
   3   3  17       7823.14       8674.65       170.82 o                         
   5   3  17       4454.08       4108.55       126.02 o                         
   7   3  17        880.72        868.41        76.39 o                         
   9   3  17       1179.03       1308.08       193.63 o                         
  11   3  17       2862.69       2593.23       116.49 o                         
  13   3  17       1265.34       1491.39       130.98 o                         
  15   3  17        125.65         95.07       116.84 o                         
  17   3  17        316.87        136.81       118.41 o                         
  19   3  17        303.38        503.94       168.43 o                         
  21   3  17         22.58         90.95       179.01 o                         
  23   3  17        292.93        339.95       174.62 o                         
  25   3  17         88.89        210.30       194.73 o                         
  27   3  17          0.81        -92.01       188.18 o                         
  29   3  17          0.00        504.09       215.76 o                         
  31   3  17         22.86         58.23       212.92 o                         
 -28   4  17         42.57        430.89       196.02 o                         
 -26   4  17          1.72        159.03       250.10 o                         
 -24   4  17         51.56        192.13       188.70 o                         
 -22   4  17        400.77        267.79       266.03 o                         
 -20   4  17          3.36         65.06       170.30 o                         
 -18   4  17        316.99        357.41       164.80 o                         
 -16   4  17        734.70        544.56       285.06 o                         
 -14   4  17         90.24         94.97       179.02 o                         
 -12   4  17       4428.92       3942.36      1176.62 o                         
 -10   4  17       1017.39       1221.13       268.01 o                         
  -8   4  17        112.60        170.95       133.92 o                         
  -6   4  17        171.94         44.46       125.91 o                         
  -4   4  17         37.51       -127.27       127.27 o                         
  -2   4  17       1325.96       1571.93       165.93 o                         
   0   4  17       6811.46       6695.93       602.08 o                         
   2   4  17       2097.04       1737.49       206.91 o                         
   4   4  17        775.18        913.58       151.99 o                         
   6   4  17       1802.56       1808.90       246.36 o                         
   8   4  17        348.35         47.59       200.11 o                         
  10   4  17         92.83       -176.91       188.98 o                         
  12   4  17        106.80        113.54       215.94 o                         
  14   4  17        179.21         47.71       204.24 o                         
  16   4  17         12.03        -32.47       193.71 o                         
  18   4  17          2.03       -128.05       153.13 o                         
  20   4  17          0.01       -194.56       485.40 o                         
  22   4  17        412.26        327.69       181.38 o                         
  24   4  17         89.83        407.83       227.35 o                         
  26   4  17          0.77         69.91       299.24 o                         
 -21   5  17         28.42         12.65       337.69 o                         
 -19   5  17         21.79        319.33       297.28 o                         
 -17   5  17        299.72        253.28       295.31 o                         
 -15   5  17        205.72         -1.11       311.65 o                         
 -13   5  17         29.34        105.86       293.39 o                         
 -11   5  17          1.05        180.55       275.45 o                         
  -9   5  17         82.57         79.50       268.43 o                         
  -7   5  17        437.51        461.52       182.23 o                         
  -5   5  17        613.05        864.52       223.82 o                         
  -3   5  17          1.75         61.31       175.56 o                         
  -1   5  17        175.04        269.42       142.98 o                         
   1   5  17        106.31        -21.39       200.08 o                         
   3   5  17          4.01       -141.73       375.36 o                         
   5   5  17         13.00        279.55       202.29 o                         
   7   5  17          0.03       -204.97       204.97 o                         
   9   5  17         24.65       -185.10       218.13 o                         
  11   5  17         32.13       -178.25       232.83 o                         
  13   5  17          0.70        186.79       218.55 o                         
  15   5  17         45.13       -135.67       225.37 o                         
  17   5  17         30.59        315.49       280.50 o                         
  19   5  17          0.57       -250.09       250.09 o                         
 -38   0  18          0.60       -237.48       237.48 o                         
 -36   0  18         38.36       -217.80       217.80 o                         
 -34   0  18        118.37         30.09       196.22 o                         
 -32   0  18         36.71       -194.35       194.35 o                         
 -30   0  18        135.40       -174.02       174.02 o                         
 -28   0  18        555.61        283.14       209.73 o                         
 -26   0  18       3694.92       4324.60       276.55 o                         
 -24   0  18       2074.29       2241.51       239.95 o                         
 -22   0  18       5870.83       5599.62       295.92 o                         
 -20   0  18         12.08       -107.20       156.96 o                         
 -18   0  18       1355.80       1573.39       184.37 o                         
 -16   0  18        195.22         31.28       125.25 o                         
 -14   0  18      22857.78      24925.15       418.39 o                         
 -12   0  18        139.45        259.62        93.08 o                         
 -10   0  18       4365.12       5706.06       154.76 o                         
  -8   0  18     106237.45     110554.27      1341.60 o                         
  -6   0  18      47682.52      50888.14       626.69 o                         
  -4   0  18       6525.77       4774.60       971.22 o                         
  -2   0  18      11717.90      11210.74       238.62 o                         
   0   0  18       9525.66       9118.94       221.79 o                         
   2   0  18      11502.39      12930.69       260.58 o                         
   4   0  18      11677.48      12055.04       258.47 o                         
   6   0  18      11234.11      12022.39       161.29 o                         
   8   0  18       3863.85       3755.71       163.25 o                         
  10   0  18       8477.65       8577.32       152.47 o                         
  12   0  18      21796.71      20283.24       693.14 o                         
  14   0  18       7970.08       9219.54       136.67 o                         
  16   0  18       1960.50       1294.08       139.66 o                         
  18   0  18        334.43         -5.70       149.43 o                         
  20   0  18       2394.65       1925.79       201.67 o                         
  22   0  18       3944.01       4514.66       255.18 o                         
  24   0  18          1.73        -27.69       138.08 o                         
  26   0  18       2013.03       1976.10       206.85 o                         
  28   0  18        982.65       1474.03       214.34 o                         
  30   0  18        665.19        451.58       213.95 o                         
  32   0  18          4.09          1.74       169.73 o                         
  34   0  18        162.35        531.26       243.06 o                         
  36   0  18         32.60       -208.28       217.44 o                         
 -37   1  18        103.13       -113.01       370.37 o                         
 -35   1  18        171.78        -46.39       147.66 o                         
 -33   1  18         50.35        234.05       340.68 o                         
 -31   1  18          0.00         35.43       140.77 o                         
 -29   1  18        416.25        454.55       146.70 o                         
 -27   1  18         25.78        -15.40       131.44 o                         
 -25   1  18        382.67         96.80       132.60 o                         
 -23   1  18       1550.91       1613.06       150.78 o                         
 -21   1  18        438.23        422.00       124.80 o                         
 -19   1  18          9.50          7.07       101.60 o                         
 -17   1  18        251.07        343.91       102.61 o                         
 -15   1  18       5662.98       6039.28       168.17 o                         
 -13   1  18       8206.07       8688.67       130.65 o                         
 -11   1  18      28377.90      29394.56       315.89 o                         
  -9   1  18      12146.81      12538.01       120.67 o                         
  -7   1  18       2901.54       3009.10        74.51 o                         
  -5   1  18      13572.44      13469.04       135.42 o                         
  -3   1  18       5994.93       5773.60        99.25 o                         
  -1   1  18       3956.36       4041.72        81.41 o                         
   1   1  18       1309.67       1158.99        70.32 o                         
   3   1  18       3201.45       3447.52        93.19 o                         
   5   1  18       3443.69       3530.37        96.86 o                         
   7   1  18        653.68        499.61        68.76 o                         
   9   1  18       7813.54       7978.19       120.17 o                         
  11   1  18       4541.00       4285.94       114.83 o                         
  13   1  18       1992.39       1988.07        80.53 o                         
  15   1  18        483.59        575.38        61.18 o                         
  17   1  18        673.41        584.73        84.50 o                         
  19   1  18        775.65        747.36       119.30 o                         
  21   1  18       3673.08       3956.38       181.28 o                         
  23   1  18       1031.01       1062.95       189.10 o                         
  25   1  18        909.98        910.00       145.44 o                         
  27   1  18         24.39        141.56       190.57 o                         
  29   1  18          5.14          7.15       145.72 o                         
  31   1  18         87.10        342.60       168.39 o                         
  33   1  18          0.45        -88.21       137.13 o                         
  35   1  18         35.03        -60.70       202.46 o                         
 -36   2  18         40.73         -2.20       271.97 o                         
 -34   2  18         82.59        289.79       222.93 o                         
 -32   2  18        178.23        900.18       246.13 o                         
 -30   2  18        150.05        420.03       230.90 o                         
 -28   2  18        370.48        670.13       215.97 o                         
 -26   2  18        281.15        259.67       198.43 o                         
 -24   2  18          4.46        -78.70       196.77 o                         
 -22   2  18        823.03        856.89       178.58 o                         
 -20   2  18       1045.45       1119.32       250.72 o                         
 -18   2  18       2497.44       2337.63       166.74 o                         
 -16   2  18        423.89        406.88       120.93 o                         
 -14   2  18       1225.77        986.39        95.25 o                         
 -12   2  18       4460.99       4212.41       159.69 o                         
 -10   2  18      12855.71      12823.58       152.24 o                         
  -8   2  18       1036.63       1156.39        74.98 o                         
  -6   2  18      18785.13      18220.82       198.96 o                         
  -4   2  18        120.22         65.34        49.52 o                         
  -2   2  18       6542.68       6034.98       118.57 o                         
   0   2  18         58.33         21.64        47.42 o                         
   2   2  18       1052.41       1057.45        56.52 o                         
   4   2  18       5991.66       5794.81       161.26 o                         
   6   2  18       1634.02       1543.87        67.48 o                         
   8   2  18         24.41         -3.31        59.16 o                         
  10   2  18        335.45        265.21        63.32 o                         
  12   2  18       3592.25       3534.15       114.47 o                         
  14   2  18       6040.50       6038.38       203.06 o                         
  16   2  18       3542.75       3601.47       125.94 o                         
  18   2  18       2443.78       2885.10       152.62 o                         
  20   2  18          0.69         50.14       115.74 o                         
  22   2  18         26.01        234.41       114.30 o                         
  24   2  18         60.39         15.94       104.54 o                         
  26   2  18        434.64        240.52       129.63 o                         
  28   2  18         23.79        150.77       121.02 o                         
  30   2  18        318.67        802.53       240.69 o                         
  32   2  18          3.72       -140.63       140.63 o                         
  34   2  18          0.21        262.15       221.42 o                         
 -33   3  18          8.51       -100.53       202.33 o                         
 -31   3  18         43.92        120.36       297.30 o                         
 -29   3  18          1.56        300.78       433.60 o                         
 -27   3  18         15.96         86.68       182.23 o                         
 -25   3  18        112.58       -124.21       169.62 o                         
 -23   3  18         12.48        317.08       208.45 o                         
 -21   3  18       1387.80       1542.89       191.62 o                         
 -19   3  18          7.44        102.81       168.14 o                         
 -17   3  18       1974.02       1989.72       485.29 o                         
 -15   3  18       2439.34       2371.85       225.22 o                         
 -13   3  18       2512.72       2427.76       193.42 o                         
 -11   3  18       1540.26       1646.97       183.16 o                         
  -9   3  18        323.65        259.93       130.38 o                         
  -7   3  18         16.98        215.95        90.20 o                         
  -5   3  18         70.69         55.50        69.21 o                         
  -3   3  18       1219.47       1318.84       105.15 o                         
  -1   3  18        156.35         49.19        83.38 o                         
   1   3  18       1017.65        730.79        97.27 o                         
   3   3  18        926.88       1567.09       134.95 o                         
   5   3  18        520.84        368.06       105.48 o                         
   7   3  18       1650.30       1418.26        90.23 o                         
   9   3  18         94.91        349.90        72.90 o                         
  11   3  18       1565.86       1653.93       106.16 o                         
  13   3  18        175.80        549.34       103.31 o                         
  15   3  18        431.95        531.86       133.32 o                         
  17   3  18        735.30        788.13       126.39 o                         
  19   3  18        301.07        338.20       157.94 o                         
  21   3  18       1068.17       1282.74       200.75 o                         
  23   3  18         68.51       -128.50       179.75 o                         
  25   3  18        241.07        350.17       186.10 o                         
  27   3  18          3.46        194.86       186.95 o                         
  29   3  18          7.40       -221.21       221.21 o                         
  31   3  18          4.22       -223.61       223.61 o                         
 -28   4  18         38.56       -220.94       220.94 o                         
 -26   4  18          3.29         28.74       416.48 o                         
 -24   4  18          0.09        229.84       231.26 o                         
 -22   4  18        221.65        396.29       342.18 o                         
 -20   4  18        361.61        251.28       159.08 o                         
 -18   4  18        288.41        494.07       161.54 o                         
 -16   4  18          7.71        112.72       154.44 o                         
 -14   4  18          5.55        -80.67       137.32 o                         
 -12   4  18          9.24         74.34       144.47 o                         
 -10   4  18        919.09       1155.89       285.20 o                         
  -8   4  18       1121.37        765.38       260.66 o                         
  -6   4  18        192.50        177.01       127.34 o                         
  -4   4  18        414.46        209.51       142.29 o                         
  -2   4  18        666.96        708.45       152.23 o                         
   0   4  18         16.45        398.69       157.67 o                         
   2   4  18          0.03         35.61       131.93 o                         
   4   4  18        118.01         86.28       142.54 o                         
   6   4  18        409.12        389.15       203.00 o                         
   8   4  18        386.49        -24.63       202.39 o                         
  10   4  18          0.72          0.72       217.41 o                         
  12   4  18        976.32        737.81       234.27 o                         
  14   4  18          0.11        211.50       203.67 o                         
  16   4  18        627.97        189.44       202.53 o                         
  18   4  18        217.77        215.23       209.26 o                         
  20   4  18          0.33        -75.35       244.88 o                         
  22   4  18         31.83       -118.59       244.14 o                         
  24   4  18        132.12        162.51       220.74 o                         
  26   4  18        110.49        456.11       174.16 o                         
 -21   5  18         50.62        784.47       350.57 o                         
 -19   5  18         85.47         55.76       326.22 o                         
 -17   5  18         80.55        -56.91       307.16 o                         
 -15   5  18          4.47       -285.30       285.30 o                         
 -13   5  18          0.03        -21.74       292.17 o                         
 -11   5  18         14.66        206.57       274.74 o                         
  -9   5  18        166.46       -145.85       303.52 o                         
  -7   5  18          3.66        183.55       274.59 o                         
  -5   5  18        130.10        348.78       151.00 o                         
  -3   5  18          3.25        -85.19       138.42 o                         
  -1   5  18         23.76       -188.58       279.02 o                         
   1   5  18         31.38         -8.54       148.13 o                         
   3   5  18         14.43       -118.84       148.91 o                         
   5   5  18         94.28         46.50       200.96 o                         
   7   5  18        145.08         76.75       201.36 o                         
   9   5  18         56.10        479.03       225.99 o                         
  11   5  18          0.66       -216.91       233.98 o                         
  13   5  18        146.43        403.25       209.56 o                         
  15   5  18        435.62        432.25       251.22 o                         
  17   5  18          2.11       -244.29       244.29 o                         
  19   5  18         59.45        165.64       250.74 o                         
 -37   1  19          9.66        413.51       188.92 o                         
 -35   1  19         47.83        145.38       161.28 o                         
 -33   1  19         51.57        225.87       257.63 o                         
 -31   1  19        873.95        721.53       168.15 o                         
 -29   1  19        190.28          1.45       140.18 o                         
 -27   1  19         10.18         56.46       140.98 o                         
 -25   1  19       1289.74       1416.65       152.38 o                         
 -23   1  19          0.30       -125.49       165.30 o                         
 -21   1  19         55.70        -21.46       118.68 o                         
 -19   1  19        286.18        123.02       111.94 o                         
 -17   1  19         73.92        128.89        97.00 o                         
 -15   1  19        749.76        835.97        93.50 o                         
 -13   1  19       1649.31       1536.66        81.63 o                         
 -11   1  19       3251.92       3349.27        80.15 o                         
  -9   1  19       6986.96       7275.71        96.72 o                         
  -7   1  19      20429.01      19814.46       168.40 o                         
  -5   1  19       1210.93       1463.51        70.57 o                         
  -3   1  19      10359.81      10580.94       120.73 o                         
  -1   1  19        243.41        390.13        60.50 o                         
   1   1  19       4859.45       5524.47       116.44 o                         
   3   1  19      13050.84      14131.62       228.72 o                         
   5   1  19       4736.13       4460.86       106.46 o                         
   7   1  19         19.35        -37.88        99.44 o                         
   9   1  19        839.78        879.66        70.08 o                         
  11   1  19       7570.70       7141.67       209.13 o                         
  13   1  19       2737.27       2305.08       102.13 o                         
  15   1  19        662.64        623.70        62.04 o                         
  17   1  19       1185.28       1019.30        92.00 o                         
  19   1  19       1788.12       1806.67       108.82 o                         
  21   1  19        403.99        505.52       142.18 o                         
  23   1  19         29.11        -30.33       107.40 o                         
  25   1  19        847.89       1107.94       165.76 o                         
  27   1  19        182.12        260.83       134.67 o                         
  29   1  19        229.07        355.87       127.59 o                         
  31   1  19        305.52        237.49       326.18 o                         
  33   1  19          5.55        -11.69       502.16 o                         
  35   1  19         33.04       -228.52       228.52 o                         
 -34   2  19         19.10        225.46       233.05 o                         
 -32   2  19         54.64        240.11       232.29 o                         
 -30   2  19        121.53        482.45       213.13 o                         
 -28   2  19        657.24        925.51       237.37 o                         
 -26   2  19        356.66        222.83       206.50 o                         
 -24   2  19        529.82        587.14       167.44 o                         
 -22   2  19        196.32        215.94       150.35 o                         
 -20   2  19          2.14        -78.55       139.47 o                         
 -18   2  19        986.31       1022.40       153.37 o                         
 -16   2  19       1355.24       1398.69       191.50 o                         
 -14   2  19       3179.32       3022.61       122.52 o                         
 -12   2  19       9065.35       9580.08       167.98 o                         
 -10   2  19         15.46        121.18        70.09 o                         
  -8   2  19       5199.00       4857.58       104.90 o                         
  -6   2  19       2826.86       2814.90        90.14 o                         
  -4   2  19       2067.43       1803.03        78.40 o                         
  -2   2  19       3444.98       3500.50        79.50 o                         
   0   2  19          0.29        -46.99        46.99 o                         
   2   2  19       6522.79       6106.77       133.63 o                         
   4   2  19       2357.38       2572.95        96.75 o                         
   6   2  19       3318.40       3136.18       106.42 o                         
   8   2  19       4295.31       4251.28       198.31 o                         
  10   2  19        141.42         97.83        63.38 o                         
  12   2  19       1682.58       1653.63       100.27 o                         
  14   2  19        444.45        372.86        86.58 o                         
  16   2  19        656.45        718.31        93.93 o                         
  18   2  19       4343.43       4501.78       144.89 o                         
  20   2  19       3317.70       2989.51       216.65 o                         
  22   2  19        515.05        453.17       119.41 o                         
  24   2  19        176.08         89.18       105.07 o                         
  26   2  19        663.76        549.57       133.48 o                         
  28   2  19         49.72        186.98       135.20 o                         
  30   2  19         35.11         25.03       134.56 o                         
  32   2  19         17.63       -160.33       192.16 o                         
 -31   3  19          1.42         39.51       526.09 o                         
 -29   3  19        201.49        282.26       178.99 o                         
 -27   3  19        220.22        285.64       179.42 o                         
 -25   3  19         58.81        241.52       169.53 o                         
 -23   3  19          4.14        147.87       167.83 o                         
 -21   3  19       2616.26       3517.79       206.54 o                         
 -19   3  19       2411.29       2585.75       222.39 o                         
 -17   3  19        476.91        458.47       155.51 o                         
 -15   3  19       1033.80       1112.08       166.12 o                         
 -13   3  19       2706.13       2797.03       178.06 o                         
 -11   3  19        132.24        159.68       189.26 o                         
  -9   3  19       2948.36       3050.13       170.29 o                         
  -7   3  19       2078.90       2374.24       117.17 o                         
  -5   3  19        139.09        106.00        89.87 o                         
  -3   3  19        292.29        164.53        89.80 o                         
  -1   3  19        116.11         93.37        89.81 o                         
   1   3  19       1029.02       1226.95       103.10 o                         
   3   3  19         35.08         -4.59        86.09 o                         
   5   3  19         65.95        188.44       137.07 o                         
   7   3  19       1184.93       1129.93        94.68 o                         
   9   3  19       6117.81       6549.28       148.34 o                         
  11   3  19       2090.36       1862.85       235.15 o                         
  13   3  19      14651.69      15624.81       234.69 o                         
  15   3  19       7290.63       7009.20       212.59 o                         
  17   3  19         34.29         89.06       112.24 o                         
  19   3  19         10.89       -193.22       193.22 o                         
  21   3  19        114.53        197.67       133.07 o                         
  23   3  19        162.57        -67.24       132.56 o                         
  25   3  19         22.26        -84.24       175.86 o                         
  27   3  19        304.48        681.10       194.47 o                         
  29   3  19         15.76       -222.29       222.29 o                         
 -28   4  19         42.01         46.14       208.73 o                         
 -26   4  19         51.98        -54.71       201.39 o                         
 -24   4  19        144.69        -74.44       172.19 o                         
 -22   4  19        421.01        443.64       181.72 o                         
 -20   4  19        331.64        683.95       456.22 o                         
 -18   4  19         33.04       -141.68       392.26 o                         
 -16   4  19         20.78        -23.44       194.51 o                         
 -14   4  19         59.86        141.89       157.97 o                         
 -12   4  19        268.38        405.48       350.00 o                         
 -10   4  19        430.81        427.40       302.98 o                         
  -8   4  19          4.56       -135.91       270.29 o                         
  -6   4  19        281.93        241.94       131.02 o                         
  -4   4  19       1004.05       1265.29       181.32 o                         
  -2   4  19       1262.68       1891.43       308.55 o                         
   0   4  19       1852.74       1794.88       247.23 o                         
   2   4  19        425.97        464.50       150.38 o                         
   4   4  19        304.90        191.82       145.14 o                         
   6   4  19         71.02       -114.60       208.00 o                         
   8   4  19         89.19        139.17       207.16 o                         
  10   4  19        674.50        556.23       218.48 o                         
  12   4  19       1453.62       1559.86       242.03 o                         
  14   4  19        953.64       1087.19       230.63 o                         
  16   4  19        165.16          0.79       199.56 o                         
  18   4  19        308.08        -81.12       197.67 o                         
  20   4  19        106.21        261.67       219.72 o                         
  22   4  19          0.68        185.86       221.86 o                         
  24   4  19         10.23         54.41       210.39 o                         
  26   4  19          3.33         24.46       233.26 o                         
 -19   5  19          8.09       -170.25       328.76 o                         
 -17   5  19          3.68        343.69       334.65 o                         
 -15   5  19         13.96        441.46       293.77 o                         
 -13   5  19          1.87       -305.22       305.22 o                         
 -11   5  19        106.90        349.58       281.69 o                         
  -9   5  19        121.88       -100.48       269.54 o                         
  -7   5  19          9.70       -141.67       141.67 o                         
  -5   5  19        293.25        317.26       140.00 o                         
  -3   5  19         52.01       -157.83       157.83 o                         
  -1   5  19         37.07         67.27       151.35 o                         
   1   5  19         18.11        386.66       186.46 o                         
   3   5  19        128.19        394.48       158.75 o                         
   5   5  19        332.78        286.27       201.27 o                         
   7   5  19        149.21        452.42       227.51 o                         
   9   5  19        192.64        -24.48       206.77 o                         
  11   5  19        281.74        327.19       242.49 o                         
  13   5  19         14.83       -214.61       214.61 o                         
  15   5  19          1.18        164.53       229.35 o                         
  17   5  19         17.28       -218.20       218.20 o                         
 -36   0  20          5.79        176.91       241.01 o                         
 -34   0  20         48.12        252.23       248.39 o                         
 -32   0  20          0.05       -132.59       207.18 o                         
 -30   0  20        552.64        649.24       198.80 o                         
 -28   0  20        304.75        391.07       210.15 o                         
 -26   0  20          3.39        150.29       196.86 o                         
 -24   0  20         22.29       -127.48       189.47 o                         
 -22   0  20       2210.38       2039.12       224.22 o                         
 -20   0  20       8986.34       9341.13       330.71 o                         
 -18   0  20       6741.61       7142.87       282.07 o                         
 -16   0  20       2499.96       2483.08       191.38 o                         
 -14   0  20      10099.79       9493.53       296.29 o                         
 -12   0  20        333.42        355.21        96.50 o                         
 -10   0  20       2120.72       2415.84        85.42 o                         
  -8   0  20       4964.53       5026.99       101.92 o                         
  -6   0  20      80354.66      83822.96       477.69 o                         
  -4   0  20        348.20        408.87       129.12 o                         
  -2   0  20        972.48        967.94       125.59 o                         
   0   0  20        961.82        889.60       122.98 o                         
   2   0  20        528.88        598.75       122.53 o                         
   4   0  20       6003.54       4892.28       191.82 o                         
   6   0  20          2.18        196.97       117.43 o                         
   8   0  20       4759.86       4552.40       127.31 o                         
  10   0  20      13684.53      13868.06       225.18 o                         
  12   0  20       2512.14       2144.97       102.79 o                         
  14   0  20       4194.81       4386.00       448.70 o                         
  16   0  20      14982.96      14399.28       370.16 o                         
  18   0  20        790.35        968.53       178.23 o                         
  20   0  20       4072.78       4393.72       261.28 o                         
  22   0  20       1050.64        853.76       192.56 o                         
  24   0  20       5300.63       5288.79       263.56 o                         
  26   0  20         11.35        -63.04       165.03 o                         
  28   0  20         41.13        -96.86       159.19 o                         
  30   0  20         87.30        257.10       198.97 o                         
  32   0  20        131.52        205.94       184.43 o                         
  34   0  20         63.16       -209.46       209.46 o                         
 -37   1  20          8.59        156.02       456.96 o                         
 -35   1  20         22.24         84.02       165.59 o                         
 -33   1  20        197.33        367.66       228.24 o                         
 -31   1  20        401.45        791.20       164.33 o                         
 -29   1  20        229.99        455.65       156.95 o                         
 -27   1  20        112.65         96.07       139.00 o                         
 -25   1  20        149.37        -80.14       134.09 o                         
 -23   1  20         89.27         39.12       123.98 o                         
 -21   1  20       1080.20       1066.97       137.61 o                         
 -19   1  20       2545.09       2260.32       155.43 o                         
 -17   1  20       1766.13       1762.46       129.89 o                         
 -15   1  20       3034.71       2782.25       114.42 o                         
 -13   1  20       5248.82       5081.78       135.12 o                         
 -11   1  20         15.34        -52.80        52.80 o                         
  -9   1  20        245.25        215.95        52.93 o                         
  -7   1  20       9699.28       9394.40       190.28 o                         
  -5   1  20        109.10         34.37        57.58 o                         
  -3   1  20       2618.84       3069.99        82.92 o                         
  -1   1  20       2698.36       3103.39       105.96 o                         
   1   1  20        238.62        205.32        63.05 o                         
   3   1  20       6900.35       6868.32       123.09 o                         
   5   1  20       7454.44       7914.33       134.71 o                         
   7   1  20       1322.64       1086.12        80.52 o                         
   9   1  20       9138.51       9435.37       135.44 o                         
  11   1  20      14409.17      14775.51       207.82 o                         
  13   1  20          2.42          8.75        69.52 o                         
  15   1  20         42.36        -22.50        72.10 o                         
  17   1  20       2490.49       2606.38       118.88 o                         
  19   1  20         21.63         30.76        89.90 o                         
  21   1  20       1864.57       1425.06       230.89 o                         
  23   1  20         24.12        189.59       239.09 o                         
  25   1  20        100.82        591.29       220.83 o                         
  27   1  20         29.02         83.70       243.80 o                         
  29   1  20         27.98         64.61       159.68 o                         
  31   1  20        177.90        296.33       290.35 o                         
  33   1  20         79.17       -226.23       230.83 o                         
  35   1  20         13.03         60.92       158.07 o                         
 -34   2  20         38.77        146.59       237.55 o                         
 -32   2  20        169.06        281.50       242.65 o                         
 -30   2  20         94.19        267.27       209.72 o                         
 -28   2  20        448.24        992.00       244.74 o                         
 -26   2  20        216.21        550.38       171.92 o                         
 -24   2  20        415.31        782.04       174.39 o                         
 -22   2  20       1757.43       2340.85       480.36 o                         
 -20   2  20        486.42        428.16       179.76 o                         
 -18   2  20        464.47        472.77       140.56 o                         
 -16   2  20          3.57       -105.80       134.57 o                         
 -14   2  20       1197.65        936.71       160.25 o                         
 -12   2  20       3459.44       3988.85       127.69 o                         
 -10   2  20         25.16         13.86        76.64 o                         
  -8   2  20       3254.94       2970.92        92.60 o                         
  -6   2  20       4256.59       4337.66       100.37 o                         
  -4   2  20       2158.16       1928.21        81.79 o                         
  -2   2  20       7150.64       7049.32       101.07 o                         
   0   2  20        739.14        614.14        58.14 o                         
   2   2  20       1404.87       1754.93       124.75 o                         
   4   2  20        310.94        373.62        60.15 o                         
   6   2  20       6669.65       6583.73       138.08 o                         
   8   2  20        249.06        138.41        89.99 o                         
  10   2  20         84.29         51.27        62.23 o                         
  12   2  20       2745.67       3035.57       144.37 o                         
  14   2  20       1106.68        888.74        93.23 o                         
  16   2  20        264.26        292.49        90.57 o                         
  18   2  20       1067.47       1232.80       109.33 o                         
  20   2  20         64.14        443.58       101.04 o                         
  22   2  20         75.68        191.39        94.00 o                         
  24   2  20          9.10        122.08       168.18 o                         
  26   2  20        350.18        475.85       131.96 o                         
  28   2  20        172.24         27.31       134.39 o                         
  30   2  20        179.69       -193.55       193.55 o                         
  32   2  20        193.51          1.20       259.13 o                         
 -31   3  20         27.64        -50.33       183.44 o                         
 -29   3  20        260.36        422.11       199.29 o                         
 -27   3  20          3.29        132.72       167.84 o                         
 -25   3  20        256.23        522.77       178.58 o                         
 -23   3  20         62.32       -156.48       340.31 o                         
 -21   3  20          0.07        445.68       158.46 o                         
 -19   3  20        376.99        490.25       165.84 o                         
 -17   3  20        349.50        252.87       158.80 o                         
 -15   3  20       2378.33       2450.43       200.77 o                         
 -13   3  20       1219.59       1447.76       341.28 o                         
 -11   3  20         13.52        -72.93       154.73 o                         
  -9   3  20       1604.40       1947.17       160.38 o                         
  -7   3  20       1566.74       1285.28       123.78 o                         
  -5   3  20         11.68         49.69        87.01 o                         
  -3   3  20        324.11        498.18        94.60 o                         
  -1   3  20          0.06         40.64        90.43 o                         
   1   3  20        861.62       1015.33       101.53 o                         
   3   3  20        128.14        153.43        82.05 o                         
   5   3  20         12.20         83.98       100.81 o                         
   7   3  20        166.86        103.33        81.18 o                         
   9   3  20       1820.03       2116.80       114.02 o                         
  11   3  20         47.36        152.53       107.32 o                         
  13   3  20        565.95        669.26       132.39 o                         
  15   3  20         34.43         91.05       286.37 o                         
  17   3  20          8.08        -67.87       112.95 o                         
  19   3  20         78.81        282.67       127.00 o                         
  21   3  20        341.50        403.61       140.69 o                         
  23   3  20        384.69        166.18       136.46 o                         
  25   3  20         38.80        -64.88       197.23 o                         
  27   3  20         23.23        -41.56       314.36 o                         
  29   3  20         66.78        -57.76       201.14 o                         
 -26   4  20         62.12        -24.34       201.72 o                         
 -24   4  20        197.77        -19.98       183.64 o                         
 -22   4  20          4.78        453.36       201.77 o                         
 -20   4  20         95.48        -27.11       160.94 o                         
 -18   4  20        688.34       1311.36       740.67 o                         
 -16   4  20          1.03        323.55       160.91 o                         
 -14   4  20         78.69       -136.11       161.20 o                         
 -12   4  20        320.60        248.40       144.78 o                         
 -10   4  20         86.72         72.14       144.12 o                         
  -8   4  20        894.02        956.70       288.98 o                         
  -6   4  20         46.24        232.45       139.24 o                         
  -4   4  20       1296.49       1614.03       168.50 o                         
  -2   4  20       4721.40       4971.67       348.89 o                         
   0   4  20        578.60        588.71       204.96 o                         
   2   4  20       1219.70       1215.13       164.00 o                         
   4   4  20        770.99        360.84       201.36 o                         
   6   4  20        125.56        127.84       201.13 o                         
   8   4  20        784.88        523.50       208.60 o                         
  10   4  20         33.12       -214.22       214.22 o                         
  12   4  20         84.52        184.92       198.19 o                         
  14   4  20        253.51        199.29       202.13 o                         
  16   4  20        130.36        220.59       225.88 o                         
  18   4  20         48.69         40.31       222.61 o                         
  20   4  20        173.20         77.15       207.41 o                         
  22   4  20         31.36        150.71       214.83 o                         
  24   4  20          6.76        462.83       212.09 o                         
 -19   5  20         15.29       -101.45       341.51 o                         
 -17   5  20         84.83        -24.80       299.41 o                         
 -15   5  20         43.18         -2.28       285.24 o                         
 -13   5  20         11.12         68.52       302.59 o                         
 -11   5  20          3.26        325.19       278.22 o                         
  -9   5  20        410.25        529.79       279.31 o                         
  -7   5  20         12.19        153.41       271.99 o                         
  -5   5  20        688.72        616.60       153.44 o                         
  -3   5  20         73.34        -17.01       189.38 o                         
  -1   5  20        116.16         20.13       152.35 o                         
   1   5  20         30.04        210.20       333.97 o                         
   3   5  20        124.66        257.39       145.50 o                         
   5   5  20         12.12        288.85       202.42 o                         
   7   5  20         14.62        102.61       233.77 o                         
   9   5  20          1.35       -227.11       227.11 o                         
  11   5  20         67.72        361.53       225.61 o                         
  13   5  20        195.81         35.68       249.24 o                         
  15   5  20         28.55        206.00       316.86 o                         
  17   5  20         17.12         45.11       232.14 o                         
 -35   1  21         46.82        935.86       176.43 o                         
 -33   1  21         50.01        230.25       145.94 o                         
 -31   1  21        252.71        693.75       173.53 o                         
 -29   1  21        474.92        611.53       162.89 o                         
 -27   1  21          0.31        -96.48       125.68 o                         
 -25   1  21        918.24        749.39       153.12 o                         
 -23   1  21        622.35        608.76       259.69 o                         
 -21   1  21        283.66         87.87       123.98 o                         
 -19   1  21       2491.09       2446.34       155.07 o                         
 -17   1  21        185.35        222.84        92.93 o                         
 -15   1  21          5.72         -0.14        84.98 o                         
 -13   1  21       5995.61       6411.33       195.45 o                         
 -11   1  21        942.13        835.35        87.46 o                         
  -9   1  21       3866.26       3802.80       153.90 o                         
  -7   1  21      10424.81      10534.21       134.00 o                         
  -5   1  21       1852.67       1772.37        75.41 o                         
  -3   1  21       1733.75       1917.36        74.35 o                         
  -1   1  21      30015.23      31084.73       199.31 o                         
   1   1  21        229.20        140.70        66.59 o                         
   3   1  21       5391.72       5620.70       145.94 o                         
   5   1  21      14677.72      16981.89       283.01 o                         
   7   1  21        492.12        453.34        72.81 o                         
   9   1  21       3215.75       3287.62        98.89 o                         
  11   1  21       1244.02       1363.19       130.46 o                         
  13   1  21         74.57        -56.57        74.45 o                         
  15   1  21        650.54        507.26        94.66 o                         
  17   1  21       3049.01       2954.37       120.68 o                         
  19   1  21       1595.54       1890.75       219.47 o                         
  21   1  21         49.46       -123.08       126.69 o                         
  23   1  21        234.38        303.15       114.69 o                         
  25   1  21       1556.68       1916.63       157.51 o                         
  27   1  21          0.02         85.14       123.83 o                         
  29   1  21        130.91        176.98       240.07 o                         
  31   1  21         93.72        219.81       140.49 o                         
  33   1  21        109.90        218.57       149.18 o                         
 -34   2  21          2.35        329.76       244.60 o                         
 -32   2  21         12.04        528.67       233.68 o                         
 -30   2  21          1.26         81.71       223.95 o                         
 -28   2  21        153.08        276.49       171.66 o                         
 -26   2  21        481.29        622.22       241.93 o                         
 -24   2  21        217.47        802.41       168.72 o                         
 -22   2  21       2768.13       2941.98       200.21 o                         
 -20   2  21        526.46        526.48       150.64 o                         
 -18   2  21       2013.17       1814.06       169.49 o                         
 -16   2  21         96.49         56.45       132.76 o                         
 -14   2  21       1150.11       1158.25       159.12 o                         
 -12   2  21       1510.03       1481.03       103.20 o                         
 -10   2  21         35.56         -9.27        80.44 o                         
  -8   2  21         87.93         63.23        66.19 o                         
  -6   2  21       1325.46       1114.12        80.85 o                         
  -4   2  21       1882.56       2188.68        98.80 o                         
  -2   2  21        464.91        654.73        74.40 o                         
   0   2  21        410.37        488.73        73.43 o                         
   2   2  21        657.73        670.19        67.32 o                         
   4   2  21        755.17        631.60        73.32 o                         
   6   2  21       2932.49       3231.17       109.23 o                         
   8   2  21        129.65        129.61        76.40 o                         
  10   2  21         80.31        -27.86        69.09 o                         
  12   2  21       1423.26       1267.93        96.91 o                         
  14   2  21        805.66        613.07        92.82 o                         
  16   2  21       3067.50       2866.24       125.17 o                         
  18   2  21       1012.57       1272.50       106.05 o                         
  20   2  21       1086.63        868.51       106.66 o                         
  22   2  21          2.17        -16.17        93.66 o                         
  24   2  21         34.61        -69.82        96.00 o                         
  26   2  21         46.60        -75.57        96.81 o                         
  28   2  21         74.71        -25.68       123.27 o                         
  30   2  21        128.23        608.54       386.02 o                         
  32   2  21         23.78       -228.43       345.70 o                         
 -31   3  21         10.80        192.41       204.49 o                         
 -29   3  21          1.98       -154.21       199.51 o                         
 -27   3  21          6.87        -32.24       353.19 o                         
 -25   3  21          0.10         21.77       170.37 o                         
 -23   3  21         12.16        242.13       168.70 o                         
 -21   3  21        341.36        376.46       167.60 o                         
 -19   3  21       3468.32       3354.30       568.64 o                         
 -17   3  21        221.29        158.81       161.93 o                         
 -15   3  21       1264.81       1356.63       361.37 o                         
 -13   3  21       2879.03       2664.01       200.76 o                         
 -11   3  21         96.86       -134.98       145.79 o                         
  -9   3  21        187.81        103.70       132.21 o                         
  -7   3  21        316.80        356.92       138.11 o                         
  -5   3  21        773.45        753.83       160.05 o                         
  -3   3  21        400.24        347.30       123.83 o                         
  -1   3  21        180.31         66.14        94.01 o                         
   1   3  21          0.20        -35.00        89.75 o                         
   3   3  21       1419.67       1443.53       109.86 o                         
   5   3  21       1269.35       1182.39       233.31 o                         
   7   3  21          0.36        -82.66        82.66 o                         
   9   3  21        101.36        105.60        85.05 o                         
  11   3  21        961.95        938.50       133.95 o                         
  13   3  21        781.47        671.27       149.90 o                         
  15   3  21        505.78        587.15       120.12 o                         
  17   3  21       1011.72       1008.18       280.86 o                         
  19   3  21          0.72        155.24       128.79 o                         
  21   3  21        164.74        290.44       210.25 o                         
  23   3  21        345.44         59.91       131.95 o                         
  25   3  21          5.17        -95.37       130.35 o                         
  27   3  21         37.85       -146.66       146.66 o                         
  29   3  21         62.01        378.22       376.25 o                         
 -26   4  21        181.00        402.71       250.56 o                         
 -24   4  21          5.37         29.02       180.06 o                         
 -22   4  21         11.09        167.14       193.67 o                         
 -20   4  21        338.84        255.61       181.69 o                         
 -18   4  21        385.98        681.99       315.43 o                         
 -16   4  21       1632.52       1785.62       276.38 o                         
 -14   4  21         86.57        185.32       174.02 o                         
 -12   4  21       1213.28       1023.04       168.75 o                         
 -10   4  21        641.72        243.69       250.22 o                         
  -8   4  21        103.65         35.36       148.39 o                         
  -6   4  21        470.22        337.90       145.99 o                         
  -4   4  21         22.63        234.99       144.53 o                         
  -2   4  21        190.73        344.55       152.52 o                         
   0   4  21          4.29       -145.67       145.67 o                         
   2   4  21       1321.28        778.97       163.41 o                         
   4   4  21        145.58        623.37       196.97 o                         
   6   4  21       1825.47       1581.02       237.37 o                         
   8   4  21       1554.56        963.20       225.73 o                         
  10   4  21         38.38         47.25       201.49 o                         
  12   4  21        176.33        -36.64       204.89 o                         
  14   4  21          6.48         21.44       210.56 o                         
  16   4  21        277.78        251.74       210.53 o                         
  18   4  21       1070.77       1187.86       265.32 o                         
  20   4  21         64.93        168.61       216.99 o                         
  22   4  21        349.61         -9.87       196.54 o                         
  24   4  21        174.73         99.25       229.88 o                         
 -19   5  21         46.59          0.00       321.58 o                         
 -17   5  21        334.45         40.42       318.62 o                         
 -15   5  21         93.90        889.03       296.35 o                         
 -13   5  21          0.06       -117.55       312.30 o                         
 -11   5  21         84.55         35.66       280.07 o                         
  -9   5  21         48.56        315.14       274.20 o                         
  -7   5  21        150.00       -150.39       291.18 o                         
  -5   5  21        187.12         43.95       140.67 o                         
  -3   5  21        109.14         16.71       144.60 o                         
  -1   5  21          6.69        348.86       360.92 o                         
   1   5  21        334.62        322.07       154.70 o                         
   3   5  21        183.60         57.86       181.27 o                         
   5   5  21          0.13        247.32       197.80 o                         
   7   5  21          6.20       -211.45       211.45 o                         
   9   5  21         13.89       -122.99       216.94 o                         
  11   5  21          4.41       -228.99       228.99 o                         
  13   5  21        115.98          4.90       259.03 o                         
  15   5  21          1.48       -243.98       243.98 o                         
  17   5  21        218.02        592.97       239.79 o                         
 -36   0  22        228.85        414.49       227.08 o                         
 -34   0  22        178.54        551.39       249.98 o                         
 -32   0  22         85.79         97.93       209.37 o                         
 -30   0  22        332.92        720.15       221.72 o                         
 -28   0  22          2.29       -108.80       186.20 o                         
 -26   0  22       2253.27       2689.25       255.50 o                         
 -24   0  22        580.90        252.77       188.96 o                         
 -22   0  22        127.78        105.86       190.30 o                         
 -20   0  22          3.07        -26.49       184.76 o                         
 -18   0  22       2157.48       1711.10       200.45 o                         
 -16   0  22        733.99        691.17       168.03 o                         
 -14   0  22       5727.09       5574.33       251.77 o                         
 -12   0  22       7024.23       5565.48       693.29 o                         
 -10   0  22       1835.14       1435.50       232.97 o                         
  -8   0  22       4058.15       3595.77       475.93 o                         
  -6   0  22       8167.20       9048.26       181.39 o                         
  -4   0  22       5689.99       4044.51       915.44 o                         
  -2   0  22       8024.29       8741.44       248.50 o                         
   0   0  22        254.78        149.93       115.02 o                         
   2   0  22      17294.05      18780.82       336.29 o                         
   4   0  22        617.57        640.90       130.78 o                         
   6   0  22       4725.99       4821.31       201.98 o                         
   8   0  22       9776.37       9180.72       160.23 o                         
  10   0  22       4921.82       4707.61       130.73 o                         
  12   0  22       1517.83       1705.89       100.18 o                         
  14   0  22        428.42        315.81       155.41 o                         
  16   0  22       3320.51       3124.19       223.50 o                         
  18   0  22       2277.68       2317.00       215.20 o                         
  20   0  22         30.05         -1.23       185.01 o                         
  22   0  22          0.18       -154.66       154.66 o                         
  24   0  22          1.51        -81.71       177.11 o                         
  26   0  22        310.06        548.94       199.94 o                         
  28   0  22          2.81        191.38       194.22 o                         
  30   0  22          0.03        -30.07       180.53 o                         
  32   0  22        342.15        574.42       208.76 o                         
  34   0  22        215.64        583.88       260.41 o                         
 -35   1  22        106.00        291.96       165.30 o                         
 -33   1  22         85.29        170.90       149.53 o                         
 -31   1  22        335.68        660.63       227.12 o                         
 -29   1  22       1755.26       1750.32       183.07 o                         
 -27   1  22        147.26        304.58       136.94 o                         
 -25   1  22         53.25        -66.50       136.32 o                         
 -23   1  22         55.46          9.14       131.45 o                         
 -21   1  22        190.25        153.65       127.14 o                         
 -19   1  22       3119.84       3110.09       180.12 o                         
 -17   1  22       3292.67       3302.20       141.59 o                         
 -15   1  22       2647.00       3060.95       119.16 o                         
 -13   1  22        101.29         13.49        81.99 o                         
 -11   1  22          4.35       -109.30       109.30 o                         
  -9   1  22         10.52         85.04        91.55 o                         
  -7   1  22       2023.99       2109.26        85.69 o                         
  -5   1  22       7920.66       7992.32       123.55 o                         
  -3   1  22        593.14        494.70        65.50 o                         
  -1   1  22        804.28       1524.63        97.95 o                         
   1   1  22       3048.70       3196.43       125.28 o                         
   3   1  22       2695.61       2643.09        96.13 o                         
   5   1  22      26147.66      27444.29       254.68 o                         
   7   1  22         88.72          2.92        76.17 o                         
   9   1  22       1306.58       1337.08       107.98 o                         
  11   1  22        446.19        443.14        76.55 o                         
  13   1  22       1416.59       1385.73        93.56 o                         
  15   1  22       2669.27       2449.44       112.07 o                         
  17   1  22          8.33         -0.30        89.57 o                         
  19   1  22       1680.26       1544.74       232.46 o                         
  21   1  22        594.39        250.91       128.32 o                         
  23   1  22        591.60        556.41       121.51 o                         
  25   1  22        112.21        180.55       124.22 o                         
  27   1  22         68.97        143.26       125.04 o                         
  29   1  22        603.93        721.69       156.50 o                         
  31   1  22        140.38        300.75       304.83 o                         
  33   1  22          0.62        309.44       158.22 o                         
 -34   2  22         46.63        330.31       235.49 o                         
 -32   2  22         48.33        281.05       201.37 o                         
 -30   2  22        103.48         11.52       191.94 o                         
 -28   2  22         63.41         83.05       212.63 o                         
 -26   2  22        631.81       1060.49       237.47 o                         
 -24   2  22       2250.70       2199.62       189.11 o                         
 -22   2  22       2040.59       2402.47       334.20 o                         
 -20   2  22        338.18        229.59       151.53 o                         
 -18   2  22        137.26        -12.21       259.97 o                         
 -16   2  22       3045.45       3251.29       188.86 o                         
 -14   2  22       1233.14       1244.15       171.27 o                         
 -12   2  22          5.78         16.16       121.55 o                         
 -10   2  22       3428.75       2853.05       118.61 o                         
  -8   2  22        703.19        765.16        74.47 o                         
  -6   2  22        209.98        264.82        65.22 o                         
  -4   2  22       2000.76       1973.30        84.00 o                         
  -2   2  22       2293.49       2321.83       112.24 o                         
   0   2  22       5653.84       5477.80       100.80 o                         
   2   2  22       2800.35       2863.35       111.09 o                         
   4   2  22        213.34        178.04        68.38 o                         
   6   2  22        176.45        156.52        76.26 o                         
   8   2  22         35.85         28.46        74.58 o                         
  10   2  22       3075.18       2942.56       101.81 o                         
  12   2  22        363.42        516.95       119.10 o                         
  14   2  22        217.08        194.95        86.42 o                         
  16   2  22        884.08        849.38       103.81 o                         
  18   2  22       2419.78       2319.21       123.61 o                         
  20   2  22         17.72        -82.10        91.41 o                         
  22   2  22        138.79        174.06        96.47 o                         
  24   2  22         77.24         82.36       117.96 o                         
  26   2  22          6.26       -198.95       198.95 o                         
  28   2  22         98.50        202.78       140.11 o                         
  30   2  22         46.49        365.64       328.75 o                         
  32   2  22         14.22       -267.94       267.94 o                         
 -31   3  22          8.34        -51.88       200.93 o                         
 -29   3  22          3.32        283.89       320.24 o                         
 -27   3  22         38.67          3.06       179.21 o                         
 -25   3  22        176.72        132.52       183.18 o                         
 -23   3  22         26.09          6.74       239.59 o                         
 -21   3  22          0.20        174.61       154.42 o                         
 -19   3  22       1112.01        962.58       248.62 o                         
 -17   3  22        508.76        427.09       319.39 o                         
 -15   3  22       4487.46       4700.77       215.16 o                         
 -13   3  22        933.61        681.68       159.71 o                         
 -11   3  22       1287.06       1131.14       168.75 o                         
  -9   3  22       2361.48       2381.15       191.19 o                         
  -7   3  22        415.56        551.39       216.99 o                         
  -5   3  22       1848.58       1864.51       122.50 o                         
  -3   3  22       3084.07       3133.27       133.92 o                         
  -1   3  22        762.16        596.64       101.27 o                         
   1   3  22        120.61        185.83        98.27 o                         
   3   3  22       2676.71       3006.85       150.83 o                         
   5   3  22        524.57        507.12       132.50 o                         
   7   3  22        128.66        135.69        86.20 o                         
   9   3  22        550.83        729.00       145.93 o                         
  11   3  22        307.55        335.95       105.96 o                         
  13   3  22         10.02        226.05       114.02 o                         
  15   3  22        108.55        100.88       167.47 o                         
  17   3  22        141.01        379.27       127.72 o                         
  19   3  22       1131.75       1032.11       140.93 o                         
  21   3  22        711.78        587.51       154.06 o                         
  23   3  22        351.20        491.61       145.94 o                         
  25   3  22         46.30        -37.10       216.53 o                         
  27   3  22         22.27         49.37       141.58 o                         
  29   3  22          5.39       -120.05       271.90 o                         
 -26   4  22         87.77       -199.72       199.72 o                         
 -24   4  22          2.59        227.57       183.11 o                         
 -22   4  22          8.85         -7.74       166.95 o                         
 -20   4  22        176.14        414.61       258.14 o                         
 -18   4  22          1.19       -111.37       364.30 o                         
 -16   4  22        783.37        682.80       173.90 o                         
 -14   4  22         14.44        -50.71       157.73 o                         
 -12   4  22          1.18        -72.48       153.74 o                         
 -10   4  22          3.16          4.73       158.25 o                         
  -8   4  22          6.02        107.08       134.87 o                         
  -6   4  22         37.13        -34.52       219.23 o                         
  -4   4  22        924.76        913.92       158.23 o                         
  -2   4  22       1891.29       1760.29       179.38 o                         
   0   4  22       1066.96        951.67       164.85 o                         
   2   4  22        258.95        288.22       150.40 o                         
   4   4  22        417.18        288.06       206.91 o                         
   6   4  22          3.29       -173.02       173.02 o                         
   8   4  22        659.47        666.48       221.41 o                         
  10   4  22         56.65        -20.12       196.44 o                         
  12   4  22        483.62        439.12       222.45 o                         
  14   4  22       1207.48       1209.99       248.62 o                         
  16   4  22         10.88        -17.35       203.40 o                         
  18   4  22        340.51        246.79       213.97 o                         
  20   4  22         21.84         42.94       223.06 o                         
  22   4  22         37.55         36.00       212.63 o                         
  24   4  22         39.62       -250.04       250.04 o                         
 -17   5  22          2.50       -229.21       286.77 o                         
 -15   5  22         20.30        -80.98       282.17 o                         
 -13   5  22          0.95       -183.58       271.46 o                         
 -11   5  22         72.85       -238.40       276.55 o                         
  -9   5  22         29.10        160.34       284.80 o                         
  -7   5  22         15.29        498.37       325.87 o                         
  -5   5  22        105.37        453.15       167.19 o                         
  -3   5  22          0.47        181.66       138.57 o                         
  -1   5  22        158.11        159.40       152.77 o                         
   1   5  22         53.19       -310.44       310.44 o                         
   3   5  22          0.05         17.64       187.17 o                         
   5   5  22        159.61        505.35       231.98 o                         
   7   5  22        563.23        103.68       208.55 o                         
   9   5  22         22.15        443.92       247.45 o                         
  11   5  22        550.36        -31.98       237.93 o                         
  13   5  22         62.92         73.57       238.01 o                         
  15   5  22         12.10        -17.28       242.05 o                         
 -35   1  23         13.84        452.68       165.16 o                         
 -33   1  23         29.89        515.34       169.72 o                         
 -31   1  23          7.86        257.78       156.74 o                         
 -29   1  23        177.14        567.55       156.64 o                         
 -27   1  23        157.67          2.64       145.08 o                         
 -25   1  23        762.61       1005.02       151.15 o                         
 -23   1  23          0.16         -7.39       135.77 o                         
 -21   1  23        312.57        188.60       161.62 o                         
 -19   1  23        174.16        -75.23       150.00 o                         
 -17   1  23       2588.20       2563.24       167.90 o                         
 -15   1  23       1219.60       1228.22       102.55 o                         
 -13   1  23        219.82        111.28        79.96 o                         
 -11   1  23       1355.96       1269.39        95.60 o                         
  -9   1  23       2560.42       2307.03       149.86 o                         
  -7   1  23      10037.93      10011.01       268.78 o                         
  -5   1  23       3139.71       3141.86        92.09 o                         
  -3   1  23        108.44        103.28        60.29 o                         
  -1   1  23       4727.97       4306.48        97.59 o                         
   1   1  23       2688.61       2338.91       137.64 o                         
   3   1  23        204.46        295.94        69.10 o                         
   5   1  23       7587.40       8259.57       147.65 o                         
   7   1  23       1885.41       1771.66       118.62 o                         
   9   1  23        189.07        239.87        79.49 o                         
  11   1  23       3026.54       2845.53       110.45 o                         
  13   1  23          0.73        -20.13        76.07 o                         
  15   1  23         12.85        -69.57        83.72 o                         
  17   1  23        285.26        479.55        94.37 o                         
  19   1  23       3064.94       2842.57       172.94 o                         
  21   1  23        599.69        483.72       124.02 o                         
  23   1  23         72.25        142.88       124.12 o                         
  25   1  23         28.52        -55.67       122.76 o                         
  27   1  23        544.85        652.19       130.20 o                         
  29   1  23         24.00        351.81       353.02 o                         
  31   1  23        234.98        705.19       302.64 o                         
  33   1  23          1.26         68.38       444.92 o                         
 -34   2  23          1.62        144.38       230.85 o                         
 -32   2  23        261.44        -29.03       231.51 o                         
 -30   2  23        302.00        563.57       167.31 o                         
 -28   2  23          7.03        376.10       169.08 o                         
 -26   2  23        489.59        602.86       165.21 o                         
 -24   2  23        125.68        281.43       285.47 o                         
 -22   2  23          0.88         87.47       156.97 o                         
 -20   2  23        597.69        607.82       239.43 o                         
 -18   2  23       2052.24       1714.27       179.43 o                         
 -16   2  23        170.61        111.67       143.69 o                         
 -14   2  23        102.81         11.15       127.18 o                         
 -12   2  23       1977.72       1978.36       155.63 o                         
 -10   2  23       1061.72       1160.07        99.69 o                         
  -8   2  23        532.71        392.88        89.05 o                         
  -6   2  23       1266.92       1377.58        85.19 o                         
  -4   2  23         31.97         87.29        66.16 o                         
  -2   2  23        963.75        807.54        63.07 o                         
   0   2  23         60.90         55.30        54.52 o                         
   2   2  23       2578.21       2485.10        84.64 o                         
   4   2  23       3071.75       3281.65       250.63 o                         
   6   2  23        362.68        348.23        75.85 o                         
   8   2  23          8.87         94.00        82.83 o                         
  10   2  23        485.19        547.88        75.20 o                         
  12   2  23       2701.84       2515.38       115.65 o                         
  14   2  23        122.68         52.73        87.99 o                         
  16   2  23        801.93        796.74       104.51 o                         
  18   2  23        249.90        353.48        96.60 o                         
  20   2  23        954.28       1027.04       128.79 o                         
  22   2  23        198.19        189.61        99.62 o                         
  24   2  23         49.91         41.24       102.73 o                         
  26   2  23         13.95        -34.29       119.23 o                         
  28   2  23         20.71        321.77       138.74 o                         
  30   2  23          5.97        226.95       144.83 o                         
  32   2  23          3.93       -175.98       175.98 o                         
 -31   3  23         94.12        412.18       289.78 o                         
 -29   3  23         65.73        213.41       188.90 o                         
 -27   3  23         16.24         84.81       192.27 o                         
 -25   3  23        214.55        155.38       163.57 o                         
 -23   3  23        123.14        139.43       164.28 o                         
 -21   3  23         31.75       -169.31       184.30 o                         
 -19   3  23        174.69        107.11       162.06 o                         
 -17   3  23       2353.42       2188.48       298.06 o                         
 -15   3  23       1602.79       2181.14       711.36 o                         
 -13   3  23        655.27        552.86       163.77 o                         
 -11   3  23       2193.74       1793.99       178.86 o                         
  -9   3  23       5565.32       5413.03       226.28 o                         
  -7   3  23       4712.50       4734.18       209.38 o                         
  -5   3  23       2816.59       2733.21       216.62 o                         
  -3   3  23       4861.38       5380.97       247.05 o                         
  -1   3  23       1297.11       1252.89       116.40 o                         
   1   3  23        179.19        -56.62       146.92 o                         
   3   3  23        158.44        195.58       115.33 o                         
   5   3  23        219.51        155.90       115.48 o                         
   7   3  23         24.56        -89.46        89.46 o                         
   9   3  23       2706.45       2543.77       175.37 o                         
  11   3  23       1475.32       1453.39       135.16 o                         
  13   3  23         59.22       -177.83       376.61 o                         
  15   3  23          2.80         78.55       119.09 o                         
  17   3  23       1701.25       1456.92       146.08 o                         
  19   3  23         50.03        344.18       129.77 o                         
  21   3  23        367.70        462.51       128.36 o                         
  23   3  23         30.10       -188.88       188.88 o                         
  25   3  23          0.06       -168.97       168.97 o                         
  27   3  23        180.63        326.08       160.61 o                         
 -26   4  23         49.78         15.80       187.88 o                         
 -24   4  23         33.53        -24.40       186.72 o                         
 -22   4  23        355.22        385.04       189.41 o                         
 -20   4  23          0.87        278.26       173.63 o                         
 -18   4  23         96.02        141.91       165.85 o                         
 -16   4  23         39.59       -153.74       153.74 o                         
 -14   4  23          1.01        -60.66       151.94 o                         
 -12   4  23        154.96         82.83       162.71 o                         
 -10   4  23       1598.04       1642.68       177.69 o                         
  -8   4  23         43.77         14.96       136.89 o                         
  -6   4  23       1624.82       1805.34       166.35 o                         
  -4   4  23       1948.20       2062.30       215.21 o                         
  -2   4  23         31.41         36.23       140.56 o                         
   0   4  23         34.84        239.52       244.23 o                         
   2   4  23        318.21        612.37       234.72 o                         
   4   4  23         61.03       -175.39       191.21 o                         
   6   4  23        252.76         32.45       193.57 o                         
   8   4  23        407.72        343.50       220.94 o                         
  10   4  23         97.35       -107.88       204.18 o                         
  12   4  23        240.70        330.76       233.24 o                         
  14   4  23        310.15        326.76       231.76 o                         
  16   4  23         18.12        -77.90       226.03 o                         
  18   4  23         33.13        155.26       224.22 o                         
  20   4  23          0.15       -235.03       235.03 o                         
  22   4  23         11.46         88.89       234.51 o                         
  24   4  23        205.24        741.22       253.30 o                         
 -17   5  23          2.57        241.76       339.00 o                         
 -15   5  23         41.26       -213.52       300.30 o                         
 -13   5  23          0.56        480.58       306.31 o                         
 -11   5  23         89.30        507.01       252.40 o                         
  -9   5  23          0.09       -253.43       253.43 o                         
  -7   5  23         20.10        609.86       278.84 o                         
  -5   5  23         31.92        141.15       235.08 o                         
  -3   5  23        158.70         99.07       155.82 o                         
  -1   5  23        554.36        575.87       302.25 o                         
   1   5  23         98.26        202.13       160.77 o                         
   3   5  23         39.14        251.22       200.36 o                         
   5   5  23        267.39         35.54       230.77 o                         
   7   5  23        238.01        386.60       213.54 o                         
   9   5  23         26.47       -136.81       234.58 o                         
  11   5  23         32.63        377.83       278.57 o                         
  13   5  23         62.45       -291.17       291.17 o                         
  15   5  23         15.14         -7.22       253.12 o                         
 -36   0  24        349.78       1159.06       254.58 o                         
 -34   0  24        197.28        965.04       247.29 o                         
 -32   0  24        197.72        564.70       201.35 o                         
 -30   0  24        581.09        711.69       234.85 o                         
 -28   0  24         46.96        -51.44       196.60 o                         
 -26   0  24       1163.98       1183.91       221.81 o                         
 -24   0  24        313.87        519.12       202.29 o                         
 -22   0  24        194.47        -46.62       184.44 o                         
 -20   0  24        214.26        129.98       165.01 o                         
 -18   0  24        354.43        254.00       171.54 o                         
 -16   0  24      10531.34      10286.18       341.45 o                         
 -14   0  24      11928.52      12076.56       343.12 o                         
 -12   0  24       3080.25       3320.88       213.91 o                         
 -10   0  24       1057.04        797.20       158.84 o                         
  -8   0  24       1142.20        765.25       141.09 o                         
  -6   0  24       2362.87       2024.51       119.16 o                         
  -4   0  24      21911.06      20707.19       379.10 o                         
  -2   0  24      46953.49      46626.15       543.06 o                         
   0   0  24       6936.13       6705.71       238.22 o                         
   2   0  24       5493.76       5171.84       214.87 o                         
   4   0  24       1998.94       1912.82       164.92 o                         
   6   0  24         96.98        106.29       123.69 o                         
   8   0  24        221.08        212.18       131.91 o                         
  10   0  24         35.67         21.89        70.75 o                         
  12   0  24         35.12        -56.54       144.66 o                         
  14   0  24       9934.65      10317.77       326.79 o                         
  16   0  24       1409.52       1627.38       198.33 o                         
  18   0  24        155.05        430.59       176.61 o                         
  20   0  24      10606.02      11924.95       370.53 o                         
  22   0  24       1743.85       1667.99       233.10 o                         
  24   0  24         74.08         72.76       186.77 o                         
  26   0  24          4.26          6.24       169.92 o                         
  28   0  24         37.97        -19.77       169.81 o                         
  30   0  24         62.63        334.68       201.71 o                         
  32   0  24        401.53       1083.41       248.55 o                         
 -35   1  24          9.31        432.36       189.02 o                         
 -33   1  24          7.79        381.39       158.13 o                         
 -31   1  24          5.51        302.27       160.05 o                         
 -29   1  24         44.56         30.13       136.22 o                         
 -27   1  24         34.52        225.13       141.39 o                         
 -25   1  24        609.79        677.68       152.68 o                         
 -23   1  24          9.57       -139.69       139.69 o                         
 -21   1  24         91.95       -109.07       140.06 o                         
 -19   1  24        105.61        -93.81       107.69 o                         
 -17   1  24        425.72        414.62       118.65 o                         
 -15   1  24         11.40        -43.85        88.69 o                         
 -13   1  24        298.21        233.95        82.60 o                         
 -11   1  24       2380.56       2302.92       106.33 o                         
  -9   1  24       7753.46       7648.18       148.78 o                         
  -7   1  24      14228.38      14332.56       161.51 o                         
  -5   1  24       3446.97       3334.77        95.25 o                         
  -3   1  24       1279.75       1244.94        74.30 o                         
  -1   1  24       3906.82       3946.80       109.16 o                         
   1   1  24        267.04        270.80        93.07 o                         
   3   1  24          7.36        -68.75        68.75 o                         
   5   1  24       3004.75       3372.88       107.96 o                         
   7   1  24        179.29        114.46        91.36 o                         
   9   1  24       1822.25       1922.94       101.29 o                         
  11   1  24       2009.26       2051.80       104.51 o                         
  13   1  24        669.82        817.21        88.97 o                         
  15   1  24        393.22        293.51        84.86 o                         
  17   1  24       3897.83       4339.06       223.27 o                         
  19   1  24       1496.42       1784.55       157.45 o                         
  21   1  24        238.88        232.04       112.80 o                         
  23   1  24        628.79        836.08       144.97 o                         
  25   1  24          9.47         15.85       128.41 o                         
  27   1  24          0.43        192.98       122.20 o                         
  29   1  24        427.56        428.46       176.95 o                         
  31   1  24         17.62        126.28       214.81 o                         
  33   1  24          0.19          5.66       148.20 o                         
 -34   2  24         48.39        -53.05       242.54 o                         
 -32   2  24         37.16        399.14       179.62 o                         
 -30   2  24        108.81        741.19       176.55 o                         
 -28   2  24         25.04        272.06       161.33 o                         
 -26   2  24        122.73        249.65       225.56 o                         
 -24   2  24         86.73        273.01       230.27 o                         
 -22   2  24         29.41        -69.42       178.92 o                         
 -20   2  24        534.15        254.92       156.51 o                         
 -18   2  24         29.85       -107.62       155.30 o                         
 -16   2  24       3064.29       3055.23       266.39 o                         
 -14   2  24        567.81        448.48       135.51 o                         
 -12   2  24       6732.07       6540.56       213.07 o                         
 -10   2  24       3466.87       3682.71       179.52 o                         
  -8   2  24         31.37        -22.80        85.93 o                         
  -6   2  24       7119.24       7722.29       206.64 o                         
  -4   2  24       7376.26       7505.77       217.08 o                         
  -2   2  24         31.95         27.08        65.28 o                         
   0   2  24         50.15        108.48        55.43 o                         
   2   2  24        671.56        713.88        67.85 o                         
   4   2  24        366.25        511.46       105.05 o                         
   6   2  24        664.63        553.25        86.73 o                         
   8   2  24       2882.73       3009.11       129.74 o                         
  10   2  24          0.50         99.99        82.73 o                         
  12   2  24       3826.79       3602.64       134.42 o                         
  14   2  24        642.33        581.87        99.72 o                         
  16   2  24         65.49        132.73        91.48 o                         
  18   2  24        137.56        295.48       105.54 o                         
  20   2  24        262.36        242.61       122.27 o                         
  22   2  24        459.12        557.09       110.45 o                         
  24   2  24        614.96        597.80       144.27 o                         
  26   2  24        155.48        316.52       132.16 o                         
  28   2  24        254.42        511.92       144.14 o                         
  30   2  24         83.78         75.01       141.65 o                         
 -31   3  24        142.02        405.67       200.24 o                         
 -29   3  24        177.06        175.75       188.33 o                         
 -27   3  24         11.80       -125.45       171.47 o                         
 -25   3  24         30.89         44.32       168.46 o                         
 -23   3  24        237.89         39.36       173.59 o                         
 -21   3  24         22.74        140.61       169.43 o                         
 -19   3  24        475.22        493.15       169.91 o                         
 -17   3  24        160.24         37.32       168.75 o                         
 -15   3  24        193.97        347.63       217.23 o                         
 -13   3  24        205.34        172.71       169.16 o                         
 -11   3  24        889.78        738.31       161.64 o                         
  -9   3  24       2881.00       3032.68       193.53 o                         
  -7   3  24      12084.92      12266.95       287.29 o                         
  -5   3  24       3348.31       3197.93       196.72 o                         
  -3   3  24       4831.83       5622.69       166.81 o                         
  -1   3  24       1004.59        831.67       131.74 o                         
   1   3  24         65.83         92.24       145.26 o                         
   3   3  24          6.32         32.88       107.52 o                         
   5   3  24        520.37        436.63       130.41 o                         
   7   3  24       1013.43        631.95        97.53 o                         
   9   3  24        225.01        327.10        92.73 o                         
  11   3  24         73.89       -160.67       160.67 o                         
  13   3  24          0.02         36.33       117.01 o                         
  15   3  24         87.42         40.41       114.57 o                         
  17   3  24          9.78         44.02       158.70 o                         
  19   3  24       1324.07       1350.64       165.87 o                         
  21   3  24         11.63        143.53       138.16 o                         
  23   3  24        114.01        -72.47       139.46 o                         
  25   3  24        324.75        190.82       158.17 o                         
  27   3  24        216.50         44.81       152.71 o                         
 -26   4  24        142.14        433.65       326.94 o                         
 -24   4  24         25.25         68.38       197.31 o                         
 -22   4  24         18.83        245.83       190.97 o                         
 -20   4  24        173.92         25.45       216.99 o                         
 -18   4  24        197.23        296.46       187.39 o                         
 -16   4  24        467.41        241.38       155.03 o                         
 -14   4  24         55.51       -162.62       162.62 o                         
 -12   4  24         16.88         51.43       311.89 o                         
 -10   4  24         75.62         84.58       166.35 o                         
  -8   4  24         46.71        172.04       147.21 o                         
  -6   4  24        122.59        178.11       337.31 o                         
  -4   4  24          6.56         36.39       142.51 o                         
  -2   4  24        289.08        317.59       145.75 o                         
   0   4  24          0.20       -104.58       142.45 o                         
   2   4  24         84.52         53.73       149.08 o                         
   4   4  24         90.57        -26.09       154.98 o                         
   6   4  24          0.12         70.20       175.72 o                         
   8   4  24        285.51       -191.92       191.92 o                         
  10   4  24        131.26         72.78       226.01 o                         
  12   4  24        930.50        352.99       221.73 o                         
  14   4  24         46.08        213.11       194.39 o                         
  16   4  24         83.77        -61.25       226.13 o                         
  18   4  24         24.07        136.31       217.64 o                         
  20   4  24         38.82       -212.22       212.22 o                         
  22   4  24        182.67        225.89       237.92 o                         
 -17   5  24          2.08        105.65       323.38 o                         
 -15   5  24         10.70       -306.12       306.12 o                         
 -13   5  24        244.16        469.98       313.03 o                         
 -11   5  24          1.94        189.62       302.98 o                         
  -9   5  24        108.37         80.25       282.25 o                         
  -7   5  24          3.46       -266.14       266.14 o                         
  -5   5  24         70.19       -125.52       153.68 o                         
  -3   5  24        279.52        344.30       158.85 o                         
  -1   5  24          0.03         89.74       281.97 o                         
   1   5  24         44.58         78.66       158.14 o                         
   3   5  24         12.97        -12.83       206.62 o                         
   5   5  24        185.68        104.25       222.19 o                         
   7   5  24          1.52        395.54       231.66 o                         
   9   5  24        349.81       -152.33       230.41 o                         
  11   5  24          1.58        420.88       252.33 o                         
  13   5  24         71.76       -228.67       228.67 o                         
 -35   1  25          1.89         -4.81       286.36 o                         
 -33   1  25         13.20        258.62       161.24 o                         
 -31   1  25        449.96        876.73       168.67 o                         
 -29   1  25         50.95        203.17       156.35 o                         
 -27   1  25          1.84         32.37       182.33 o                         
 -25   1  25        327.24        100.14       150.53 o                         
 -23   1  25        335.16        407.79       193.78 o                         
 -21   1  25          3.86       -102.32       103.50 o                         
 -19   1  25       2242.12       1888.77       133.64 o                         
 -17   1  25       3001.03       3138.24       151.84 o                         
 -15   1  25        186.76        139.35       100.66 o                         
 -13   1  25         82.09        -13.39       103.17 o                         
 -11   1  25         36.10         43.22        85.63 o                         
  -9   1  25          6.82        -23.88        79.33 o                         
  -7   1  25        395.11        335.27        87.31 o                         
  -5   1  25       3564.91       3659.61        98.67 o                         
  -3   1  25       1018.71       1155.94        90.92 o                         
  -1   1  25       1474.47       1479.61       143.13 o                         
   1   1  25       3437.83       3378.12       160.57 o                         
   3   1  25        174.77        109.59        70.59 o                         
   5   1  25       1474.83       1663.80        95.83 o                         
   7   1  25       1395.60       1365.68       115.90 o                         
   9   1  25       5449.95       4932.45       134.90 o                         
  11   1  25        543.38        772.68        98.98 o                         
  13   1  25       2740.09       2879.59       122.66 o                         
  15   1  25        534.01        678.54        99.21 o                         
  17   1  25       5860.86       6125.97       393.51 o                         
  19   1  25       2768.59       2974.81       343.49 o                         
  21   1  25         30.32        134.37       130.88 o                         
  23   1  25        735.73        559.58       134.65 o                         
  25   1  25         23.85        174.95       217.30 o                         
  27   1  25         49.76        281.94       281.22 o                         
  29   1  25         19.31          4.77       141.22 o                         
  31   1  25         98.69        140.66       290.60 o                         
 -32   2  25          0.50        141.40       443.74 o                         
 -30   2  25        120.56         91.34       176.21 o                         
 -28   2  25          5.17          6.67       229.48 o                         
 -26   2  25          0.84        206.42       154.25 o                         
 -24   2  25         39.26        -86.39       146.77 o                         
 -22   2  25        211.06        247.51       146.55 o                         
 -20   2  25        355.50        135.57       152.01 o                         
 -18   2  25        749.52        661.06       162.28 o                         
 -16   2  25         38.05         46.15       153.38 o                         
 -14   2  25         43.69        225.90       139.23 o                         
 -12   2  25       2121.44       2041.20       309.94 o                         
 -10   2  25       1240.31       1468.36       156.70 o                         
  -8   2  25       2034.80       1888.79       110.45 o                         
  -6   2  25       1993.68       2144.41       112.92 o                         
  -4   2  25         50.63        329.56        78.49 o                         
  -2   2  25        977.32       1004.83       136.92 o                         
   0   2  25       1775.13       1934.59       100.15 o                         
   2   2  25       1303.02       1332.92       127.86 o                         
   4   2  25        169.84         99.41       103.73 o                         
   6   2  25        437.59        458.11        88.69 o                         
   8   2  25       1765.62       1366.46        97.11 o                         
  10   2  25       1882.60       1718.33        92.86 o                         
  12   2  25       2535.64       2571.61       123.40 o                         
  14   2  25       2361.87       2150.62       120.01 o                         
  16   2  25       2699.71       2718.94       175.54 o                         
  18   2  25       1274.25       1302.59       113.81 o                         
  20   2  25        111.53         81.44       106.59 o                         
  22   2  25       1579.24       1536.39       131.18 o                         
  24   2  25        100.05        157.76       125.65 o                         
  26   2  25        294.71        333.62       131.05 o                         
  28   2  25        128.76        280.31       133.37 o                         
  30   2  25        101.10       -175.63       289.94 o                         
 -29   3  25         27.50         -8.28       263.51 o                         
 -27   3  25         50.67         -4.22       213.99 o                         
 -25   3  25         36.19         35.12       161.75 o                         
 -23   3  25        239.97         88.57       190.23 o                         
 -21   3  25          7.36        -33.74       200.59 o                         
 -19   3  25          4.48        172.18       232.15 o                         
 -17   3  25       1769.08       1865.20       362.88 o                         
 -15   3  25        375.15        342.73       168.55 o                         
 -13   3  25       6078.87       6549.15       272.02 o                         
 -11   3  25         25.21       -150.60       150.60 o                         
  -9   3  25        268.44        147.37       148.59 o                         
  -7   3  25         32.71         93.04       142.45 o                         
  -5   3  25       1207.98       1370.16       170.58 o                         
  -3   3  25       2065.52       1961.53       165.79 o                         
  -1   3  25        688.81        582.04       111.07 o                         
   1   3  25        445.12        306.95       106.11 o                         
   3   3  25        122.12        171.15       110.70 o                         
   5   3  25        179.99        160.78       111.59 o                         
   7   3  25        167.42        141.07       120.84 o                         
   9   3  25       1275.38       1207.19       158.07 o                         
  11   3  25        134.18         35.69        89.83 o                         
  13   3  25        140.84        -69.34       111.20 o                         
  15   3  25        332.23        380.04       120.11 o                         
  17   3  25       1140.79       1159.39       152.83 o                         
  19   3  25        887.99        639.70       140.83 o                         
  21   3  25       1427.30       1251.46       170.48 o                         
  23   3  25          2.90         55.00       149.63 o                         
  25   3  25          2.32        241.76       237.44 o                         
  27   3  25         89.44        -81.74       362.94 o                         
 -24   4  25          0.49        170.64       192.58 o                         
 -22   4  25          6.06        422.89       182.92 o                         
 -20   4  25          4.59         89.26       180.78 o                         
 -18   4  25         72.96          8.26       235.06 o                         
 -16   4  25        863.63        948.90       177.88 o                         
 -14   4  25         19.17        -62.87       155.31 o                         
 -12   4  25        132.64        -47.29       149.73 o                         
 -10   4  25        200.48        164.55       163.82 o                         
  -8   4  25          5.12       -155.36       155.36 o                         
  -6   4  25        309.30        335.42       145.84 o                         
  -4   4  25        233.85        278.86       103.52 o                         
  -2   4  25         28.20         77.88       136.66 o                         
   0   4  25         25.39       -186.43       235.06 o                         
   2   4  25        280.45        331.27       148.13 o                         
   4   4  25         40.40        280.76       200.33 o                         
   6   4  25        186.86       -140.23       181.98 o                         
   8   4  25         54.36        218.21       198.97 o                         
  10   4  25          8.06        187.78       226.73 o                         
  12   4  25         82.34       -126.08       222.48 o                         
  14   4  25        335.26        332.76       206.48 o                         
  16   4  25        241.82        158.07       211.83 o                         
  18   4  25        355.55        621.53       232.02 o                         
  20   4  25          8.19         43.16       211.51 o                         
  22   4  25        140.35        404.82       235.79 o                         
 -15   5  25         42.71         78.96       310.33 o                         
 -13   5  25         30.25        -48.14       322.34 o                         
 -11   5  25         99.66        307.89       306.66 o                         
  -9   5  25         26.60        127.79       304.61 o                         
  -7   5  25          4.17        -29.65       298.03 o                         
  -5   5  25         46.86       -238.94       238.94 o                         
  -3   5  25        188.04        221.74       159.86 o                         
  -1   5  25         10.23         97.08       164.14 o                         
   1   5  25        296.43        421.73       156.02 o                         
   3   5  25         57.88        -28.98       219.40 o                         
   5   5  25          0.96        785.42       219.48 o                         
   7   5  25          0.08       -213.94       213.94 o                         
   9   5  25          1.46        512.55       238.32 o                         
  11   5  25        451.05        529.04       267.23 o                         
  13   5  25        281.69        955.22       251.03 o                         
 -34   0  26          3.47        217.33       243.93 o                         
 -32   0  26         57.08       1524.30       258.26 o                         
 -30   0  26       1144.14       1823.44       238.29 o                         
 -28   0  26        424.82        808.18       236.78 o                         
 -26   0  26        840.27        517.50       212.55 o                         
 -24   0  26         36.36        148.75       214.16 o                         
 -22   0  26        376.49        321.82       181.29 o                         
 -20   0  26        502.16        313.46       180.88 o                         
 -18   0  26          4.82        -46.30       168.22 o                         
 -16   0  26        653.27        608.54       177.19 o                         
 -14   0  26        523.06        396.61       172.99 o                         
 -12   0  26       3282.50       3182.11       218.32 o                         
 -10   0  26       1280.17       1068.84       175.07 o                         
  -8   0  26         10.41         53.93       139.69 o                         
  -6   0  26       7657.36       7332.25       261.26 o                         
  -4   0  26       8580.86       8661.90       280.43 o                         
  -2   0  26       7363.68       6826.48       260.90 o                         
   0   0  26      26152.20      25631.55       434.16 o                         
   2   0  26       7810.49       7452.05       255.21 o                         
   4   0  26        604.32        611.42       138.33 o                         
   6   0  26        563.91        785.95       144.80 o                         
   8   0  26      12367.12      12288.08       330.12 o                         
  10   0  26        414.15        367.84       156.53 o                         
  12   0  26       1836.05       1552.83       184.08 o                         
  14   0  26        410.89         64.19       161.62 o                         
  16   0  26        332.30        -32.17       152.46 o                         
  18   0  26        255.10        373.38       178.09 o                         
  20   0  26        359.42        493.46       208.66 o                         
  22   0  26         24.95         28.94       154.40 o                         
  24   0  26        354.23        342.62       182.01 o                         
  26   0  26        392.66        369.12       200.80 o                         
  28   0  26         44.65        281.70       201.35 o                         
  30   0  26        124.53        177.14       226.95 o                         
  32   0  26        336.56        389.43       215.76 o                         
 -35   1  26        141.68        961.81       192.70 o                         
 -33   1  26        225.67        795.80       283.34 o                         
 -31   1  26        212.87        659.65       175.01 o                         
 -29   1  26          1.04        256.61       159.82 o                         
 -27   1  26        208.23        509.48       159.78 o                         
 -25   1  26        165.99        141.89       181.15 o                         
 -23   1  26        783.88        717.48       155.70 o                         
 -21   1  26        433.47        395.37       153.16 o                         
 -19   1  26       2730.86       2722.98       187.96 o                         
 -17   1  26       1608.95       1269.30       126.25 o                         
 -15   1  26        718.84        538.20        92.78 o                         
 -13   1  26       3720.67       3494.72       396.15 o                         
 -11   1  26       1966.01       1874.69       115.41 o                         
  -9   1  26        428.83        415.27        80.23 o                         
  -7   1  26        773.65        609.92        82.46 o                         
  -5   1  26       4133.00       4509.56       122.15 o                         
  -3   1  26       4164.17       4025.36       109.80 o                         
  -1   1  26       2516.29       2421.18       199.51 o                         
   1   1  26       8264.01       9015.80       296.78 o                         
   3   1  26       1936.85       1944.09       123.43 o                         
   5   1  26       1122.67       1229.78        89.45 o                         
   7   1  26        352.82        449.15       106.00 o                         
   9   1  26        337.63        452.28        87.52 o                         
  11   1  26       8315.93       7858.94       143.60 o                         
  13   1  26       4136.43       4543.52       242.54 o                         
  15   1  26       1098.93        909.67       195.36 o                         
  17   1  26        433.79       1027.45       183.85 o                         
  19   1  26        301.61        610.91       133.32 o                         
  21   1  26        305.42        478.90       138.75 o                         
  23   1  26        201.22        402.41       159.26 o                         
  25   1  26        104.25        474.62       227.63 o                         
  27   1  26          8.06        -91.59       136.07 o                         
  29   1  26         42.57        -72.51       423.21 o                         
  31   1  26          4.72        -21.92       158.25 o                         
 -32   2  26        217.29       -242.46       242.46 o                         
 -30   2  26         35.09        -90.36       181.51 o                         
 -28   2  26         26.17        299.81       184.86 o                         
 -26   2  26        116.74        183.57       166.49 o                         
 -24   2  26         63.06        -97.60       239.88 o                         
 -22   2  26        354.02        285.14       152.11 o                         
 -20   2  26          2.75        -60.12       145.47 o                         
 -18   2  26       1268.19       1146.00       297.43 o                         
 -16   2  26       5045.32       5078.03       219.15 o                         
 -14   2  26       6765.99       7584.04       237.06 o                         
 -12   2  26       1281.56       1343.00       155.75 o                         
 -10   2  26       1261.92       1146.49       144.61 o                         
  -8   2  26        571.52        641.57       107.64 o                         
  -6   2  26       5189.96       5097.17       139.08 o                         
  -4   2  26      10924.75      10527.84       167.04 o                         
  -2   2  26        476.80        503.49        72.03 o                         
   0   2  26        890.75        955.22        70.61 o                         
   2   2  26        707.74        627.21        85.01 o                         
   4   2  26        949.53        857.47       118.31 o                         
   6   2  26       2631.66       3031.01       154.47 o                         
   8   2  26        206.04        134.73        84.25 o                         
  10   2  26        570.78        589.24        84.75 o                         
  12   2  26        128.52        166.70        90.45 o                         
  14   2  26        147.01       -125.70       125.70 o                         
  16   2  26          9.53        104.06        94.23 o                         
  18   2  26        214.08        184.38        97.36 o                         
  20   2  26        734.34        814.94       104.15 o                         
  22   2  26        373.00        393.23       107.39 o                         
  24   2  26         61.64         23.60       141.45 o                         
  26   2  26         74.86        -14.90       125.99 o                         
  28   2  26         81.03       -100.59       146.52 o                         
  30   2  26          1.67        211.70       147.50 o                         
 -29   3  26         40.01        286.03       183.51 o                         
 -27   3  26          3.71         88.67       291.12 o                         
 -25   3  26        291.35        309.95       198.10 o                         
 -23   3  26        126.19        142.25       168.21 o                         
 -21   3  26        189.51        -78.37       158.89 o                         
 -19   3  26        325.31        259.60       229.86 o                         
 -17   3  26          0.36        106.40       171.38 o                         
 -15   3  26        347.72        301.56       251.87 o                         
 -13   3  26         11.37         67.41       160.03 o                         
 -11   3  26          1.80       -101.94       155.52 o                         
  -9   3  26        521.93        380.61       150.60 o                         
  -7   3  26        709.81        624.89       150.80 o                         
  -5   3  26        721.89        673.59       181.97 o                         
  -3   3  26       1451.36       1423.11       181.49 o                         
  -1   3  26       3141.54       3325.17       147.00 o                         
   1   3  26        374.92        259.32       106.35 o                         
   3   3  26       2006.73       1953.73       155.03 o                         
   5   3  26        722.94        743.21       126.83 o                         
   7   3  26         64.15        -56.90       113.62 o                         
   9   3  26       1238.38       1103.36       105.65 o                         
  11   3  26         13.31         -8.51        97.53 o                         
  13   3  26          0.55         80.04       182.86 o                         
  15   3  26         18.96       -108.45       116.90 o                         
  17   3  26         45.95        165.77       226.05 o                         
  19   3  26         56.17        -37.60       125.58 o                         
  21   3  26         71.25        174.43       178.35 o                         
  23   3  26          4.65        -75.65       134.76 o                         
  25   3  26         59.97        123.09       523.76 o                         
  27   3  26         17.58        -13.64       162.18 o                         
 -24   4  26         52.59         82.67       189.52 o                         
 -22   4  26         14.47       -156.18       191.95 o                         
 -20   4  26        261.71        529.09       212.65 o                         
 -18   4  26         69.59        -45.63       178.09 o                         
 -16   4  26          9.81        -38.26       162.08 o                         
 -14   4  26        172.86        336.96       276.15 o                         
 -12   4  26         10.51        -74.22       157.07 o                         
 -10   4  26         32.52        -15.16       149.46 o                         
  -8   4  26         32.59         89.33       269.69 o                         
  -6   4  26         50.35        121.90       146.81 o                         
  -4   4  26        350.89        362.89       107.30 o                         
  -2   4  26        150.38        190.80       144.05 o                         
   0   4  26        292.67        217.63       141.73 o                         
   2   4  26         25.12        272.28       178.52 o                         
   4   4  26         70.41       -158.11       192.47 o                         
   6   4  26         22.92        -48.22       175.81 o                         
   8   4  26        298.32        136.18       185.93 o                         
  10   4  26       1212.76        966.51       240.38 o                         
  12   4  26        328.87        378.08       205.24 o                         
  14   4  26         43.65       -233.55       233.55 o                         
  16   4  26        206.32        178.75       244.78 o                         
  18   4  26         17.04        152.01       222.77 o                         
  20   4  26         72.97       -217.36       217.36 o                         
  22   4  26          4.80        312.64       232.99 o                         
 -15   5  26         10.92         33.24       302.57 o                         
 -13   5  26          7.02       -300.24       300.24 o                         
 -11   5  26          8.90        333.74       326.11 o                         
  -9   5  26         61.45        -30.43       322.72 o                         
  -7   5  26          0.07         39.64       265.97 o                         
  -5   5  26        171.57        151.13       221.93 o                         
  -3   5  26        104.92         -6.81       613.62 o                         
  -1   5  26          3.14        248.32       251.79 o                         
   1   5  26         87.96        121.21       167.89 o                         
   3   5  26        183.88        745.64       224.69 o                         
   5   5  26         67.06         20.30       219.50 o                         
   7   5  26         97.49        -93.16       214.01 o                         
   9   5  26        158.07        190.90       230.98 o                         
  11   5  26        156.94         41.33       243.46 o                         
 -33   1  27         53.25        337.42       227.83 o                         
 -31   1  27         77.63         69.90       166.04 o                         
 -29   1  27        456.57        855.81       187.90 o                         
 -27   1  27        400.58        383.18       153.48 o                         
 -25   1  27         13.02        -42.79       137.62 o                         
 -23   1  27        102.58         20.80       153.83 o                         
 -21   1  27         23.66        -62.63       141.31 o                         
 -19   1  27        928.90        554.64       143.09 o                         
 -17   1  27       3746.61       3469.60       192.62 o                         
 -15   1  27         24.06        -38.40       120.37 o                         
 -13   1  27         49.97        -81.23       112.56 o                         
 -11   1  27       4232.98       3685.97       531.11 o                         
  -9   1  27        726.46        807.42       201.95 o                         
  -7   1  27        158.19        108.48        78.37 o                         
  -5   1  27        862.76        952.71       125.36 o                         
  -3   1  27        830.38        919.21        87.11 o                         
  -1   1  27       1837.50       2143.98       103.19 o                         
   1   1  27       1964.62       2056.53       128.16 o                         
   3   1  27        567.50        618.44       107.94 o                         
   5   1  27          3.48          4.13        73.88 o                         
   7   1  27       6212.23       6318.96       142.75 o                         
   9   1  27        465.87        537.82        91.54 o                         
  11   1  27          1.01        170.55       108.03 o                         
  13   1  27       1417.71       1402.75       107.31 o                         
  15   1  27        179.04        -53.92        95.31 o                         
  17   1  27         96.60         47.30       108.22 o                         
  19   1  27          4.64        -21.50       126.72 o                         
  21   1  27         24.00         -1.11       118.88 o                         
  23   1  27        238.10         26.60       136.18 o                         
  25   1  27        290.81        323.24       126.62 o                         
  27   1  27        186.96        130.79       156.42 o                         
  29   1  27          0.15         58.24       129.28 o                         
  31   1  27          0.04          8.00       388.49 o                         
 -32   2  27          0.17        149.29       233.01 o                         
 -30   2  27          0.93          4.18       215.58 o                         
 -28   2  27         14.95        -78.17       239.33 o                         
 -26   2  27         63.04          7.97       195.20 o                         
 -24   2  27        125.92        195.77       152.58 o                         
 -22   2  27        432.90        240.94       139.20 o                         
 -20   2  27        269.52        307.55       139.43 o                         
 -18   2  27        636.73        541.74       164.83 o                         
 -16   2  27         50.57        114.30       156.38 o                         
 -14   2  27      11377.68      11283.72       278.59 o                         
 -12   2  27        443.20        239.91       144.14 o                         
 -10   2  27        335.00        485.21       142.13 o                         
  -8   2  27       2152.70       2016.34       148.37 o                         
  -6   2  27          0.54         64.27        88.97 o                         
  -4   2  27       3128.08       2939.56       119.68 o                         
  -2   2  27       1213.91       1038.87        79.85 o                         
   0   2  27        776.00        911.15        77.30 o                         
   2   2  27         70.53         55.28        78.45 o                         
   4   2  27       1994.87       2053.96       136.98 o                         
   6   2  27          1.98         33.86        84.57 o                         
   8   2  27         12.93        142.05        85.03 o                         
  10   2  27       2345.31       2599.44       106.45 o                         
  12   2  27        522.43        416.96        83.85 o                         
  14   2  27         43.07         -4.34        91.82 o                         
  16   2  27         78.58       -145.39       145.39 o                         
  18   2  27          0.12         76.20        89.93 o                         
  20   2  27        741.35        696.21       136.47 o                         
  22   2  27          2.60       -119.67       252.53 o                         
  24   2  27         42.90        -41.79       195.69 o                         
  26   2  27        128.20         87.08       138.28 o                         
  28   2  27          8.53          5.49       138.13 o                         
  30   2  27         51.63        244.47       157.92 o                         
 -29   3  27         16.92         52.90       214.34 o                         
 -27   3  27          7.41       -192.10       192.10 o                         
 -25   3  27         24.36        211.42       260.45 o                         
 -23   3  27          0.87        196.48       171.65 o                         
 -21   3  27        135.21         -0.58       166.49 o                         
 -19   3  27        155.53        291.81       179.22 o                         
 -17   3  27         34.10       -214.18       214.18 o                         
 -15   3  27        138.49        115.72       156.23 o                         
 -13   3  27       2394.17       2357.45       331.54 o                         
 -11   3  27         53.59         -0.08       162.37 o                         
  -9   3  27        246.83         35.99       299.16 o                         
  -7   3  27        359.43        113.70       143.66 o                         
  -5   3  27        144.97         95.61       147.99 o                         
  -3   3  27         44.28         40.50       146.19 o                         
  -1   3  27          3.84        222.80       108.37 o                         
   1   3  27         56.56         34.05       106.49 o                         
   3   3  27          4.45        -54.35       120.91 o                         
   5   3  27        233.25        232.66       122.33 o                         
   7   3  27        148.69         54.87       119.17 o                         
   9   3  27       1647.95       1488.98       178.13 o                         
  11   3  27       1070.44        973.73       107.68 o                         
  13   3  27          0.16        131.31       144.73 o                         
  15   3  27        108.54       -296.44       374.25 o                         
  17   3  27        187.95       -134.02       134.02 o                         
  19   3  27         61.11        -46.47       131.99 o                         
  21   3  27        920.30       1106.08       167.05 o                         
  23   3  27         84.28        200.85       143.24 o                         
  25   3  27         32.34        249.34       158.08 o                         
 -24   4  27          4.13        194.30       426.54 o                         
 -22   4  27        193.39        589.45       283.82 o                         
 -20   4  27        196.73        425.26       290.31 o                         
 -18   4  27          3.52        -17.16       258.89 o                         
 -16   4  27         17.36       -179.92       179.92 o                         
 -14   4  27        213.33         87.53       160.52 o                         
 -12   4  27        127.08        116.25       167.02 o                         
 -10   4  27        254.90        279.76       158.69 o                         
  -8   4  27        178.74        -40.37       152.50 o                         
  -6   4  27        529.57        319.86       151.91 o                         
  -4   4  27       2165.59       1756.00       137.44 o                         
  -2   4  27        712.18        112.39       130.14 o                         
   0   4  27        111.19         56.85       202.35 o                         
   2   4  27        689.60        750.95       208.09 o                         
   4   4  27          0.00        -94.75       184.55 o                         
   6   4  27         21.58        112.41       180.88 o                         
   8   4  27        404.01        188.39       190.68 o                         
  10   4  27        149.53        -86.18       194.14 o
[truncated: 156,412 more chars]
